# Supplementary material for: Sex‐Specific Differences in the Secretome of Oligodendrocyte Progenitor Cells Post Hyperoxic Stress
Source: J Extracell Biol. 2025 Sep 23;4(9):e70082. doi: 10.1002/jex2.70082 (PMC12455015; doi:10.1002/jex2.70082)
Supplement: Supplementary file 1 — Supplementary Table S1: Proteins quantified in the secretome of male and female cells. [file JEX2-4-e70082-s001.xlsx]

## Sheet: secretome data
Supplementary Table S1. Proteins quantified in the secretome of male and female cells. Given are the alterations due to hyperoxic treatment ("Effect of oxygen") or the differences between male and femal extracellular proteins under normoxic and hyperoxic conditions("Sex effect")
P-values <0.05 are highlighted in yellow color.
ON/OFF proteins (proteins found in 3 bioreplicates (BR) in one condition but not or only 1 BR in the other condition) are shown in a separate column.
Ratio of ON/OFF proteins were set either to 10 (ON upon hyperoxia -column K and N- or in male - column Q or T) or to 0.1 (OFF upon hyperoxia -column K and N- or in male - column Q or T)
NA - p-value could not be calculated to the following reasons: protein was not found at all in any of the BR of one condition; protein quantities could be extracted for one BR for at least one of the conditions only
ND- protein was not detected in the samples selected for comparison
Information on the location of protein coding sequences is provided in column I ("Chromosome").
Results of a 2-factor ANOVA analysis that has been conducted to test for interactions between sex and treatment (Columns W-Y). P-values were caclulated only for proteins without missing values (n=2527).
										Effect of oxgen							SEX effect
										male			female			normoxic			hyperoxic
Gene_name	Uniprot_ID	Protein name	GO_biol. Function	GO_subcell fraction	GO_mol function	localization	Intensity	Peptides	Chromosome	Ratio_M_HvsN_80pzt	p-value_M_HvsN_80pzt	on/off	Ratio_F_HvsN_80pzt	p-value_F_HvsN_80pzt	on/off	Ratio_MvsF_N_80pzt	p-value_MvsF_N_80pzt	on/off	Ratio_MvsF_H_80pzt	p-value_MvsF_H_80pzt	on/off	treatment_p	sex_p	interaction_p
Abhd10	Q6PE15	Palmitoyl-protein thioesterase ABHD10, mitochondrial (EC 3.1.2.22) (Acyl-protein thioesterase ABHD10) (Alpha/beta hydrolase domain-containing protein 10) (Abhydrolase domain-containing protein 10) (Mycophenolic acid acyl-glucuronide esterase, mitochondrial) (EC 3.1.1.93)	glucuronoside catabolic process [GO:0019391]	cytosol [GO:0005829]; mitochondrion [GO:0005739]	hydrolase activity, hydrolyzing O-glycosyl compounds [GO:0004553]; mycophenolic acid acyl-glucuronide esterase activity [GO:0102390]	mitochondrion	43779000	1	16	0.482503	0.00349208		0.733803	0.394556		1.18264	0.571146		0.777629	0.0662387		0.0225416	0.824115	0.284009
Acaa2	Q8BWT1	3-ketoacyl-CoA thiolase, mitochondrial (EC 2.3.1.16) (Acetyl-CoA acetyltransferase) (EC 2.3.1.9) (Acetyl-CoA acyltransferase) (Acyl-CoA hydrolase, mitochondrial) (EC 3.1.2.-) (EC 3.1.2.1) (EC 3.1.2.2) (Beta-ketothiolase) (Mitochondrial 3-oxoacyl-CoA thiolase)	acetyl-CoA metabolic process [GO:0006084]; cellular response to hypoxia [GO:0071456]; fatty acid beta-oxidation [GO:0006635]; negative regulation of mitochondrial membrane permeability involved in apoptotic process [GO:1902109]; negative regulation of mitochondrial outer membrane permeabilization involved in apoptotic signaling pathway [GO:1901029]	mitochondrial inner membrane [GO:0005743]; mitochondrial matrix [GO:0005759]; mitochondrion [GO:0005739]	acetyl-CoA C-acetyltransferase activity [GO:0003985]; acetyl-CoA C-acyltransferase activity [GO:0003988]; acetyl-CoA hydrolase activity [GO:0003986]; acyl-CoA hydrolase activity [GO:0047617]; myristoyl-CoA hydrolase activity [GO:0102991]; palmitoyl-CoA hydrolase activity [GO:0016290]	mitochondrion	7660100000	23	18	0.440215	0.0451033		0.643331	0.151276		1.29181	0.374638		0.883949	0.49351		0.0211489	0.761618	0.408628
Acadvl	P50544	Very long-chain specific acyl-CoA dehydrogenase, mitochondrial (EC 1.3.8.9) (MVLCAD) (VLCAD)	epithelial cell differentiation [GO:0030855]; fatty acid beta-oxidation [GO:0006635]; fatty acid beta-oxidation using acyl-CoA dehydrogenase [GO:0033539]; fatty acid catabolic process [GO:0009062]; negative regulation of fatty acid biosynthetic process [GO:0045717]; negative regulation of fatty acid oxidation [GO:0046322]; regulation of cholesterol metabolic process [GO:0090181]; response to cold…	cytosol [GO:0005829]; mitochondrial inner membrane [GO:0005743]; mitochondrial membrane [GO:0031966]; mitochondrial nucleoid [GO:0042645]; mitochondrion [GO:0005739]; nucleolus [GO:0005730]; nucleoplasm [GO:0005654]	acyl-CoA dehydrogenase activity [GO:0003995]; fatty-acyl-CoA binding [GO:0000062]; flavin adenine dinucleotide binding [GO:0050660]; long-chain-acyl-CoA dehydrogenase activity [GO:0004466]; very-long-chain-acyl-CoA dehydrogenase activity [GO:0017099]	mitochondrion	5573800000	32	11	0.770135	0.0318802		0.791159	0.13484		0.968866	0.798462		0.943119	0.306336		0.19144	0.782597	0.949107
Acan	Q61282	Aggrecan core protein (Cartilage-specific proteoglycan core protein) (CSPCP)	cartilage condensation [GO:0001502]; cell adhesion [GO:0007155]; central nervous system development [GO:0007417]; chondrocyte development [GO:0002063]; collagen fibril organization [GO:0030199]; heart development [GO:0007507]; negative regulation of cell migration [GO:0030336]; proteoglycan biosynthetic process [GO:0030166]; skeletal system development [GO:0001501]	basement membrane [GO:0005604]; extracellular matrix [GO:0031012]; extracellular space [GO:0005615]; neuronal cell body [GO:0043025]; neuron projection [GO:0043005]; perineuronal net [GO:0072534]	calcium ion binding [GO:0005509]; carbohydrate binding [GO:0030246]; hyaluronic acid binding [GO:0005540]	extracellular space	111990000	5	7	0.383733	0.0450761		1.546	0.299543		2.01205	0.121241		0.499412	0.354888		#N/A	#N/A	#N/A
Aco1	P28271	Cytoplasmic aconitate hydratase (Aconitase) (EC 4.2.1.3) (Citrate hydro-lyase) (Iron regulatory protein 1) (IRP1) (Iron-responsive element-binding protein 1) (IRE-BP 1)	cellular iron ion homeostasis [GO:0006879]; citrate metabolic process [GO:0006101]; intestinal absorption [GO:0050892]; post-embryonic development [GO:0009791]; regulation of gene expression [GO:0010468]; regulation of translation [GO:0006417]; response to iron(II) ion [GO:0010040]; tricarboxylic acid cycle [GO:0006099]	cytoplasm [GO:0005737]; cytosol [GO:0005829]; endoplasmic reticulum [GO:0005783]; Golgi apparatus [GO:0005794]; intracellular membrane-bounded organelle [GO:0043231]; mitochondrion [GO:0005739]	3 iron, 4 sulfur cluster binding [GO:0051538]; 4 iron, 4 sulfur cluster binding [GO:0051539]; aconitate hydratase activity [GO:0003994]; citrate dehydratase activity [GO:0047780]; iron-responsive element binding [GO:0030350]; iron-sulfur cluster binding [GO:0051536]; metal ion binding [GO:0046872]; mRNA 5'-UTR binding [GO:0048027]; RNA binding [GO:0003723]	mitochondrion	3128000000	25	4	0.379335	0.00694503		0.489294	0.113221		1.27504	0.410143		0.988499	0.820432		0.00158021	0.552608	0.500624
Actr1b	Q8R5C5	Beta-centractin (Actin-related protein 1B) (ARP1B)	0	centrosome [GO:0005813]; cytoplasm [GO:0005737]; microtubule cytoskeleton [GO:0015630]	ATP binding [GO:0005524]	cytoplasm	230290000	5	1	0.56942	0.0118592		0.981836	0.922741		1.36225	0.264843		0.79004	0.148291		0.0801882	0.803853	0.101697
Adgrl3	Q80TS3	Adhesion G protein-coupled receptor L3 (Latrophilin-3) (Lectomedin-3)	adenylate cyclase-activating G protein-coupled receptor signaling pathway [GO:0007189]; brain development [GO:0007420]; cell-cell adhesion via plasma-membrane adhesion molecules [GO:0098742]; cell surface receptor signaling pathway [GO:0007166]; locomotion involved in locomotory behavior [GO:0031987]; neuron migration [GO:0001764]; positive regulation of synapse assembly [GO:0051965]; response to…	axon [GO:0030424]; cell-cell junction [GO:0005911]; glutamatergic synapse [GO:0098978]; integral component of plasma membrane [GO:0005887]	calcium ion binding [GO:0005509]; carbohydrate binding [GO:0030246]; G protein-coupled receptor activity [GO:0004930]	plasma membrane	30308000	2	5	0.531754	0.0292693		0.761791	0.718835		1.16582	NA		0.813778	0.672709		#N/A	#N/A	#N/A
Agrn	A2ASQ1	Agrin [Cleaved into: Agrin N-terminal 110 kDa subunit; Agrin C-terminal 110 kDa subunit; Agrin C-terminal 90 kDa fragment (C90); Agrin C-terminal 22 kDa fragment (C22)]	animal organ morphogenesis [GO:0009887]; chemical synaptic transmission [GO:0007268]; negative regulation of sodium:potassium-exchanging ATPase activity [GO:1903407]; negative regulation of sodium ion export across plasma membrane [GO:1903277]; neuromuscular junction development [GO:0007528]; neurotransmitter receptor metabolic process [GO:0045213]; plasma membrane organization [GO:0007009]; posi…	axonal growth cone [GO:0044295]; basement membrane [GO:0005604]; cell surface [GO:0009986]; collagen-containing extracellular matrix [GO:0062023]; cytosol [GO:0005829]; extracellular region [GO:0005576]; extracellular space [GO:0005615]; glutamatergic synapse [GO:0098978]; Golgi lumen [GO:0005796]; integral component of membrane [GO:0016021]; plasma membrane [GO:0005886]; sarcolemma [GO:0042383];…	acetylcholine receptor regulator activity [GO:0030548]; ATPase inhibitor activity [GO:0042030]; BMP binding [GO:0036122]; calcium ion binding [GO:0005509]; chondroitin sulfate binding [GO:0035374]; dystroglycan binding [GO:0002162]; heparan sulfate proteoglycan binding [GO:0043395]; ion channel binding [GO:0044325]; sialic acid binding [GO:0033691]; transforming growth factor beta binding [GO:005…	extracellular space	23832000000	58	4	0.617507	0.0272402		0.784176	0.367136		1.21399	0.528671		0.955969	0.223866		0.00845987	0.49049	0.309973
Agt	P11859	Angiotensinogen (Serpin A8) [Cleaved into: Angiotensin-1 (Angiotensin 1-10) (Angiotensin I) (Ang I); Angiotensin-2 (Angiotensin 1-8) (Angiotensin II) (Ang II); Angiotensin-3 (Angiotensin 2-8) (Angiotensin III) (Ang III) (Des-Asp[1]-angiotensin II); Angiotensin-4 (Angiotensin 3-8) (Angiotensin IV) (Ang IV); Angiotensin 1-9; Angiotensin 1-7; Angiotensin 1-5; Angiotensin 1-4]	activation of MAPK activity [GO:0000187]; activation of NF-kappaB-inducing kinase activity [GO:0007250]; activation of phospholipase C activity [GO:0007202]; angiotensin-activated signaling pathway [GO:0038166]; angiotensin-mediated drinking behavior [GO:0003051]; angiotensin-mediated vasoconstriction involved in regulation of systemic arterial blood pressure [GO:0001998]; artery smooth muscle co…	cytoplasm [GO:0005737]; extracellular space [GO:0005615]	hormone activity [GO:0005179]; receptor ligand activity [GO:0048018]; serine-type endopeptidase inhibitor activity [GO:0004867]; sodium channel regulator activity [GO:0017080]; type 1 angiotensin receptor binding [GO:0031702]; type 2 angiotensin receptor binding [GO:0031703]	extracellular space	4950000000	14	8	0.331277	0.042642		0.443603	0.0261632		1.3342	0.412477		0.996366	0.988134		0.00526936	0.610985	0.571628
Ak3	Q9WTP7	GTP:AMP phosphotransferase AK3, mitochondrial (EC 2.7.4.10) (Adenylate kinase 3) (AK 3) (Adenylate kinase 3 alpha-like 1)	ADP biosynthetic process [GO:0006172]; AMP metabolic process [GO:0046033]; AMP phosphorylation [GO:0006756]; ATP metabolic process [GO:0046034]; dATP metabolic process [GO:0046060]; GTP metabolic process [GO:0046039]; ITP metabolic process [GO:0046041]; nucleoside triphosphate biosynthetic process [GO:0009142]; purine nucleotide metabolic process [GO:0006163]; UTP metabolic process [GO:0046051]	cytoplasm [GO:0005737]; mitochondrial intermembrane space [GO:0005758]; mitochondrial matrix [GO:0005759]; mitochondrion [GO:0005739]	adenylate kinase activity [GO:0004017]; ATP binding [GO:0005524]; GTP binding [GO:0005525]; identical protein binding [GO:0042802]; nucleoside triphosphate adenylate kinase activity [GO:0046899]	mitochondrion	1128700000	13	19	0.647102	0.0163323		0.917433	0.252947		1.31854	0.0696362		0.930018	0.240248		0.0364931	0.390092	0.140572
Aldh1l2	Q8K009	Mitochondrial 10-formyltetrahydrofolate dehydrogenase (Mitochondrial 10-FTHFDH) (mtFDH) (EC 1.5.1.6) (Aldehyde dehydrogenase family 1 member L2)	10-formyltetrahydrofolate catabolic process [GO:0009258]; biosynthetic process [GO:0009058]; one-carbon metabolic process [GO:0006730]	mitochondrion [GO:0005739]; nucleoplasm [GO:0005654]	aldehyde dehydrogenase (NAD+) activity [GO:0004029]; formyltetrahydrofolate dehydrogenase activity [GO:0016155]; hydroxymethyl-, formyl- and related transferase activity [GO:0016742]	mitochondrion	2568900000	21	10	0.685132	0.00584149		0.936042	0.648285		1.15043	0.248082		0.842053	0.0711427		0.00960419	0.821399	0.0399685
Angptl2	Q9R045	Angiopoietin-related protein 2 (Angiopoietin-like protein 2)	angiogenesis [GO:0001525]	collagen-containing extracellular matrix [GO:0062023]; extracellular space [GO:0005615]	signaling receptor binding [GO:0005102]	extracellular space	354600000	8	2	0.429721	0.00440493		0.510318	0.361979		1.30537	0.623024		1.0992	0.756504		0.151567	0.726645	0.870001
Angptl4	Q9Z1P8	Angiopoietin-related protein 4 (425O18-1) (Angiopoietin-like protein 4) (Fasting-induced adipose factor) (Hepatic fibrinogen/angiopoietin-related protein) (HFARP) (Secreted protein Bk89) [Cleaved into: ANGPTL4 N-terminal chain; ANGPTL4 C-terminal chain]	angiogenesis [GO:0001525]; cellular response to starvation [GO:0009267]; lipid metabolic process [GO:0006629]; negative regulation of apoptotic process [GO:0043066]; negative regulation of endothelial cell apoptotic process [GO:2000352]; negative regulation of lipoprotein lipase activity [GO:0051005]; positive regulation of lipid metabolic process [GO:0045834]; protein unfolding [GO:0043335]; res…	collagen-containing extracellular matrix [GO:0062023]; extracellular region [GO:0005576]; extracellular space [GO:0005615]	enzyme inhibitor activity [GO:0004857]; identical protein binding [GO:0042802]; signaling receptor binding [GO:0005102]	extracellular space	1325500000	8	17	0.295036	0.0135472		0.470159	0.113601		1.40624	0.295809		0.882448	0.54212		4.99341e-05	0.436741	0.111461
Arih2	Q9Z1K6	E3 ubiquitin-protein ligase ARIH2 (ARI-2) (Protein ariadne-2 homolog) (EC 2.3.2.31) (RING-type E3 ubiquitin transferase ARIH2) (Triad1 protein) (UbcM4-interacting protein 48)	developmental cell growth [GO:0048588]; hematopoietic stem cell proliferation [GO:0071425]; positive regulation of proteasomal ubiquitin-dependent protein catabolic process [GO:0032436]; protein K48-linked ubiquitination [GO:0070936]; protein K63-linked ubiquitination [GO:0070534]; protein polyubiquitination [GO:0000209]; protein ubiquitination [GO:0016567]; ubiquitin-dependent protein catabolic …	Cul5-RING ubiquitin ligase complex [GO:0031466]; cytoplasm [GO:0005737]; nucleoplasm [GO:0005654]; nucleus [GO:0005634]; ubiquitin ligase complex [GO:0000151]	metal ion binding [GO:0046872]; ubiquitin conjugating enzyme binding [GO:0031624]; ubiquitin protein ligase activity [GO:0061630]; ubiquitin-protein transferase activity [GO:0004842]	nucleus	20085000	2	9	10	NA	x	0.561178	0.0542847		ND	ND		1.37496	0.356852		#N/A	#N/A	#N/A
Arpp19	P56212	cAMP-regulated phosphoprotein 19 (ARPP-19)	cell division [GO:0051301]; G2/M transition of mitotic cell cycle [GO:0000086]; mitotic cell cycle [GO:0000278]; negative regulation of protein dephosphorylation [GO:0035308]; positive regulation of gluconeogenesis [GO:0045722]; positive regulation of Ras protein signal transduction [GO:0046579]	cytoplasm [GO:0005737]	phosphatase inhibitor activity [GO:0019212]; potassium channel regulator activity [GO:0015459]; protein phosphatase 2A binding [GO:0051721]; protein phosphatase inhibitor activity [GO:0004864]; protein phosphatase regulator activity [GO:0019888]; signaling receptor binding [GO:0005102]	cytoplasm	168320000	2	9	1.75234	0.00380515		0.889993	0.197332		0.475811	0.170655		0.936842	0.812908		#N/A	#N/A	#N/A
Atp5mf	P56135	ATP synthase subunit f, mitochondrial (ATP synthase membrane subunit f)	ATP metabolic process [GO:0046034]; mitochondrial ATP synthesis coupled proton transport [GO:0042776]	integral component of membrane [GO:0016021]; mitochondrial inner membrane [GO:0005743]; mitochondrial proton-transporting ATP synthase complex [GO:0005753]; mitochondrial proton-transporting ATP synthase complex, coupling factor F(o) [GO:0000276]; mitochondrion [GO:0005739]	proton-transporting ATP synthase activity, rotational mechanism [GO:0046933]	mitochondrion	968430000	4	5	0.544733	0.0379027		0.723381	0.172956		1.16637	0.593037		0.878317	0.239454		0.194431	0.963504	0.665699
Atp6ap1	Q9R1Q9	V-type proton ATPase subunit S1 (V-ATPase subunit S1) (Protein C7-1) (V-ATPase Ac45 subunit) (V-ATPase S1 accessory protein) (Vacuolar proton pump subunit S1)	cell death [GO:0008219]; cellular iron ion homeostasis [GO:0006879]; cellular response to increased oxygen levels [GO:0036295]; establishment of organelle localization [GO:0051656]; pH reduction [GO:0045851]; positive regulation of bone resorption [GO:0045780]; positive regulation of ERK1 and ERK2 cascade [GO:0070374]; positive regulation of exocytosis [GO:0045921]; positive regulation of osteobl…	endoplasmic reticulum-Golgi intermediate compartment membrane [GO:0033116]; endoplasmic reticulum membrane [GO:0005789]; integral component of membrane [GO:0016021]; plasma membrane proton-transporting V-type ATPase complex [GO:0033181]; proton-transporting V-type ATPase, V1 domain [GO:0033180]	ATP binding [GO:0005524]; Rab GTPase binding [GO:0017137]	plasma membrane	378950000	6	X	0.47016	0.021101		0.642285	0.0104655		1.45445	0.309615		1.06467	0.86982		0.0263624	0.346944	0.513486
Atxn10	P28658	Ataxin-10 (Brain protein E46) (Spinocerebellar ataxia type 10 protein homolog)	cilium assembly [GO:0060271]; nervous system development [GO:0007399]; neuron projection development [GO:0031175]	cytoplasm [GO:0005737]; cytosol [GO:0005829]; dendrite [GO:0030425]; neuronal cell body [GO:0043025]; perinuclear region of cytoplasm [GO:0048471]; plasma membrane [GO:0005886]	enzyme binding [GO:0019899]; identical protein binding [GO:0042802]	plasma membrane	1887300000	16	15	0.7929	0.0260537		0.919986	0.443635		1.0807	0.326665		0.931414	0.267367		0.0518926	0.958974	0.342779
Bdh1	Q80XN0	D-beta-hydroxybutyrate dehydrogenase, mitochondrial (EC 1.1.1.30) (3-hydroxybutyrate dehydrogenase) (BDH)	0	matrix side of mitochondrial inner membrane [GO:0099617]; mitochondrial inner membrane [GO:0005743]; mitochondrial matrix [GO:0005759]; mitochondrion [GO:0005739]; nucleoplasm [GO:0005654]	3-hydroxybutyrate dehydrogenase activity [GO:0003858]; phospholipid binding [GO:0005543]	mitochondrion	2974400000	12	16	0.630974	0.0391283		0.849433	0.544515		1.13198	0.640858		0.840854	0.392053		0.182847	0.905144	0.512539
Bpnt1	Q9Z0S1	3'(2'),5'-bisphosphate nucleotidase 1 (EC 3.1.3.7) (Bisphosphate 3'-nucleotidase 1) (PAP-inositol 1,4-phosphatase) (PIP)	inositol phosphate dephosphorylation [GO:0046855]; phosphatidylinositol phosphorylation [GO:0046854]	0	3'(2'),5'-bisphosphate nucleotidase activity [GO:0008441]; inositol-1,4-bisphosphate 1-phosphatase activity [GO:0004441]; magnesium ion binding [GO:0000287]	other	1991400000	9	1	0.726041	0.00425168		0.98009	0.874671		1.54307	0.0989072		1.14309	0.644083		0.155819	0.031074	0.211581
C4b	P01029	Complement C4-B [Cleaved into: Complement C4 beta chain; Complement C4 alpha chain; C4a anaphylatoxin; Complement C4 gamma chain]	complement activation [GO:0006956]; complement activation, classical pathway [GO:0006958]; immunoglobulin mediated immune response [GO:0016064]; inflammatory response [GO:0006954]; innate immune response [GO:0045087]	axon [GO:0030424]; dendrite [GO:0030425]; extracellular region [GO:0005576]; extracellular space [GO:0005615]; neuronal cell body [GO:0043025]; other organism cell [GO:0044216]; synapse [GO:0045202]	carbohydrate binding [GO:0030246]; complement binding [GO:0001848]; complement component C1q complex binding [GO:0001849]; endopeptidase inhibitor activity [GO:0004866]	extracellular space	18501000000	62	17	0.380216	0.0344925		0.492738	0.0410222		1.13059	0.730939		0.872406	0.492185		0.000973508	0.964091	0.45251
Cacna2d1	O08532	Voltage-dependent calcium channel subunit alpha-2/delta-1 (Voltage-gated calcium channel subunit alpha-2/delta-1) [Cleaved into: Voltage-dependent calcium channel subunit alpha-2-1; Voltage-dependent calcium channel subunit delta-1]	calcium ion transmembrane transport [GO:0070588]; calcium ion transmembrane transport via high voltage-gated calcium channel [GO:0061577]; calcium ion transport [GO:0006816]; calcium ion transport into cytosol [GO:0060402]; cardiac muscle cell action potential involved in contraction [GO:0086002]; cellular response to amyloid-beta [GO:1904646]; membrane depolarization during bundle of His cell ac…	anchored component of postsynaptic membrane [GO:0099025]; anchored component of presynaptic active zone membrane [GO:0099029]; glutamatergic synapse [GO:0098978]; L-type voltage-gated calcium channel complex [GO:1990454]; sarcoplasmic reticulum [GO:0016529]; T-tubule [GO:0030315]; voltage-gated calcium channel complex [GO:0005891]	metal ion binding [GO:0046872]; voltage-gated calcium channel activity [GO:0005245]; voltage-gated calcium channel activity involved in bundle of His cell action potential [GO:0086057]	membrane	1917200000	23	5	0.840461	0.0174885		0.874724	0.000545687		1.13016	0.189844		1.08589	0.330143		0.117193	0.286765	0.798921
Camk2g	Q923T9	Calcium/calmodulin-dependent protein kinase type II subunit gamma (CaM kinase II subunit gamma) (CaMK-II subunit gamma) (EC 2.7.11.17)	calcium ion transport [GO:0006816]; G1/S transition of mitotic cell cycle [GO:0000082]; protein autophosphorylation [GO:0046777]; regulation of neuron projection development [GO:0010975]; regulation of protein localization to plasma membrane [GO:1903076]; regulation of relaxation of cardiac muscle [GO:1901897]; response to hypoxia [GO:0001666]; response to oxidative stress [GO:0006979]	calcium- and calmodulin-dependent protein kinase complex [GO:0005954]; cytoplasm [GO:0005737]; neuron projection [GO:0043005]; postsynaptic density [GO:0014069]; sarcoplasmic reticulum membrane [GO:0033017]	ATP binding [GO:0005524]; calmodulin binding [GO:0005516]; calmodulin-dependent protein kinase activity [GO:0004683]; identical protein binding [GO:0042802]; protein homodimerization activity [GO:0042803]; protein serine/threonine kinase activity [GO:0004674]	cytoplasm	9976900000	21	14	0.738715	0.0444028		0.893966	0.266064		1.06081	0.736336		0.876584	0.123185		0.01614	0.560443	0.204806
Cbl	P22682	E3 ubiquitin-protein ligase CBL (EC 2.3.2.27) (Casitas B-lineage lymphoma proto-oncogene) (Proto-oncogene c-Cbl) (RING-type E3 ubiquitin transferase CBL) (Signal transduction protein CBL)	bone resorption [GO:0045453]; cell surface receptor signaling pathway [GO:0007166]; cellular response to DNA damage stimulus [GO:0006974]; cellular response to epidermal growth factor stimulus [GO:0071364]; cellular response to nerve growth factor stimulus [GO:1990090]; cellular response to oxygen-glucose deprivation [GO:0090650]; cellular response to platelet-derived growth factor stimulus [GO:0…	axon [GO:0030424]; cilium [GO:0005929]; cytosol [GO:0005829]; focal adhesion [GO:0005925]; Golgi apparatus [GO:0005794]; growth cone [GO:0030426]; membrane raft [GO:0045121]; perinuclear region of cytoplasm [GO:0048471]; plasma membrane [GO:0005886]	calcium ion binding [GO:0005509]; ephrin receptor binding [GO:0046875]; epidermal growth factor receptor binding [GO:0005154]; phosphatidylinositol 3-kinase regulatory subunit binding [GO:0036312]; phosphotyrosine residue binding [GO:0001784]; protein kinase binding [GO:0019901]; protein tyrosine kinase binding [GO:1990782]; receptor tyrosine kinase binding [GO:0030971]; SH3 domain binding [GO:00…	plasma membrane	142830000	5	9	0.520996	0.0383256		1.15393	0.355388		1.31382	0.117291		0.593188	0.118562		0.0608644	0.334968	0.0103215
Ccn1	P18406	CCN family member 1 (3CH61) (Cellular communication network factor 1) (Cysteine-rich angiogenic inducer 61) (Insulin-like growth factor-binding protein 10) (IBP-10) (IGF-binding protein 10) (IGFBP-10) (Protein CYR61)	apoptotic process involved in heart morphogenesis [GO:0003278]; atrial septum morphogenesis [GO:0060413]; atrioventricular valve morphogenesis [GO:0003181]; cell adhesion [GO:0007155]; cell-cell adhesion [GO:0098609]; chemotaxis [GO:0006935]; chondroblast differentiation [GO:0060591]; chorio-allantoic fusion [GO:0060710]; extracellular matrix organization [GO:0030198]; intussusceptive angiogenesi…	collagen-containing extracellular matrix [GO:0062023]; extracellular matrix [GO:0031012]	extracellular matrix binding [GO:0050840]; heparin binding [GO:0008201]; insulin-like growth factor binding [GO:0005520]; integrin binding [GO:0005178]	extracellular matrix	632060000	9	3	0.0492252	0.00520157		0.0912725	0.270166		3.81612	0.283558		2.05812	0.485918		0.0164415	0.284064	0.740624
Cdv3	Q4VAA2	Protein CDV3 (Carnitine deficiency-associated protein 3) (Tyrosine-phosphorylated protein 36) (TPP36)	0	cytoplasm [GO:0005737]; cytosol [GO:0005829]; plasma membrane [GO:0005886]	0	plasma membrane	363660000	6	9	2.80841	0.000492772		0.803513	0.854291		0.383016	0.00216956		1.3387	0.613658		#N/A	#N/A	#N/A
Cenpv	Q9CXS4	Centromere protein V (CENP-V) (Proline-rich protein 6)	ameboidal-type cell migration [GO:0001667]; cell cycle [GO:0007049]; cell division [GO:0051301]; centromere complex assembly [GO:0034508]; pericentric heterochromatin assembly [GO:0031508]; positive regulation of cytokinesis [GO:0032467]; regulation of chromosome organization [GO:0033044]	condensed chromosome kinetochore [GO:0000777]; cytosol [GO:0005829]; kinetochore [GO:0000776]; microtubule cytoskeleton [GO:0015630]; midbody [GO:0030496]; nucleoplasm [GO:0005654]; nucleus [GO:0005634]; spindle midzone [GO:0051233]	carbon-sulfur lyase activity [GO:0016846]; metal ion binding [GO:0046872]	nucleus	351090000	7	11	1.44292	0.0430699		0.637859	0.156428		0.566624	0.0110135		1.28178	0.429851		0.771788	0.295865	0.0210183
Cfdp1	O88271	Craniofacial development protein 1 (27 kDa craniofacial protein) (Bucentaur) (Protein Cp27)	cell adhesion [GO:0007155]; multicellular organism development [GO:0007275]; negative regulation of fibroblast apoptotic process [GO:2000270]; regulation of cell population proliferation [GO:0042127]; regulation of cell shape [GO:0008360]	basement membrane [GO:0005604]; condensed chromosome kinetochore [GO:0000777]	0	membrane	106420000	2	8	3.38852	0.00987652		0.166549	0.044588		0.101897	0.159148		2.07316	0.306915		#N/A	#N/A	#N/A
Chmp2a	Q9DB34	Charged multivesicular body protein 2a (Chromatin-modifying protein 2a) (CHMP2a) (Vacuolar protein sorting-associated protein 2) (mVps2)	endosome transport via multivesicular body sorting pathway [GO:0032509]; establishment of protein localization [GO:0045184]; exit from mitosis [GO:0010458]; late endosome to vacuole transport [GO:0045324]; membrane invagination [GO:0010324]; midbody abscission [GO:0061952]; mitotic metaphase plate congression [GO:0007080]; negative regulation of cell death [GO:0060548]; negative regulation of cen…	chromatin [GO:0000785]; cytosol [GO:0005829]; ESCRT III complex [GO:0000815]; late endosome membrane [GO:0031902]; membrane coat [GO:0030117]; multivesicular body [GO:0005771]; nuclear envelope [GO:0005635]	phosphatidylcholine binding [GO:0031210]; protein domain specific binding [GO:0019904]	nucleus	802820000	6	7	0.87421	0.0229001		0.851378	0.465001		1.10388	0.608496		1.13348	0.74761		0.416491	0.541862	0.94907
Clic1	Q9Z1Q5	Chloride intracellular channel protein 1 (Nuclear chloride ion channel 27) (NCC27)	chloride transport [GO:0006821]; positive regulation of osteoblast differentiation [GO:0045669]; regulation of cell cycle [GO:0051726]; regulation of ion transmembrane transport [GO:0034765]; regulation of mitochondrial membrane potential [GO:0051881]	chloride channel complex [GO:0034707]; cytoplasm [GO:0005737]; extracellular exosome [GO:0070062]; mitochondrion [GO:0005739]; nuclear envelope [GO:0005635]; nuclear membrane [GO:0031965]; nucleus [GO:0005634]; perinuclear region of cytoplasm [GO:0048471]; plasma membrane [GO:0005886]	chloride channel activity [GO:0005254]; voltage-gated ion channel activity [GO:0005244]	extracellular exosome	5671100000	13	17	0.715596	0.0155419		0.816617	0.34052		1.14373	0.438319		1.00224	0.98179		0.00663919	0.364155	0.364155
Clu	Q06890	Clusterin (Apolipoprotein J) (Apo-J) (Clustrin) (Sulfated glycoprotein 2) (SGP-2) [Cleaved into: Clusterin beta chain; Clusterin alpha chain]	cell morphogenesis [GO:0000902]; central nervous system myelin maintenance [GO:0032286]; chaperone-mediated protein complex assembly [GO:0051131]; chaperone-mediated protein folding [GO:0061077]; endocrine pancreas development [GO:0031018]; immune complex clearance [GO:0002434]; intrinsic apoptotic signaling pathway [GO:0097193]; microglial cell activation [GO:0001774]; microglial cell proliferat…	aggresome [GO:0016235]; apical dendrite [GO:0097440]; cell periphery [GO:0071944]; cell surface [GO:0009986]; chromaffin granule [GO:0042583]; cytoplasm [GO:0005737]; cytoskeleton [GO:0005856]; cytosol [GO:0005829]; extracellular space [GO:0005615]; growth cone [GO:0030426]; intracellular membrane-bounded organelle [GO:0043231]; mitochondrial inner membrane [GO:0005743]; mitochondrion [GO:0005739…	amyloid-beta binding [GO:0001540]; low-density lipoprotein particle receptor binding [GO:0050750]; misfolded protein binding [GO:0051787]; protein-containing complex binding [GO:0044877]; protein N-terminus binding [GO:0047485]; signaling receptor binding [GO:0005102]; tau protein binding [GO:0048156]; ubiquitin protein ligase binding [GO:0031625]; unfolded protein binding [GO:0051082]	extracellular space	59673000000	29	14	0.646566	0.0285321		0.736259	0.0441169		1.18537	0.409613		1.04096	0.692963		0.00113834	0.217899	0.434379
Col12a1	Q60847	Collagen alpha-1(XII) chain	cell adhesion [GO:0007155]; endodermal cell differentiation [GO:0035987]	collagen-containing extracellular matrix [GO:0062023]; collagen type XII trimer [GO:0005595]; extracellular space [GO:0005615]	0	extracellular space	993010000	28	9	0.381325	0.0159751		0.46664	0.00968201		1.33466	0.41664		1.09065	0.790227		0.00534412	0.440698	0.6487
Col5a2	Q3U962	Collagen alpha-2(V) chain	cellular response to amino acid stimulus [GO:0071230]; collagen fibril organization [GO:0030199]; extracellular matrix organization [GO:0030198]; eye morphogenesis [GO:0048592]; negative regulation of endodermal cell differentiation [GO:1903225]; ossification [GO:0001503]; skeletal system development [GO:0001501]; skin development [GO:0043588]	collagen-containing extracellular matrix [GO:0062023]; collagen trimer [GO:0005581]; collagen type V trimer [GO:0005588]; extracellular matrix [GO:0031012]; extracellular space [GO:0005615]	extracellular matrix structural constituent [GO:0005201]; metal ion binding [GO:0046872]; SMAD binding [GO:0046332]	extracellular space	251080000	4	1	0.585115	0.00661702		0.791963	0.530613		1.34833	0.222107		0.996165	0.990693		0.042628	0.394388	0.370555
Col6a1	Q04857	Collagen alpha-1(VI) chain	cell adhesion [GO:0007155]; cellular response to amino acid stimulus [GO:0071230]; endodermal cell differentiation [GO:0035987]	collagen-containing extracellular matrix [GO:0062023]; collagen trimer [GO:0005581]; extracellular matrix [GO:0031012]; extracellular region [GO:0005576]; extracellular space [GO:0005615]; protein-containing complex [GO:0032991]; sarcolemma [GO:0042383]	collagen binding [GO:0005518]; platelet-derived growth factor binding [GO:0048407]	extracellular space	4662500000	26	10	0.434483	0.0279888		0.445271	0.0274539		1.1485	0.386884		1.12067	0.397722		0.00764984	0.611202	0.974437
Cops2	P61202	COP9 signalosome complex subunit 2 (SGN2) (Signalosome subunit 2) (Alien homolog) (JAB1-containing signalosome subunit 2) (Thyroid receptor-interacting protein 15) (TR-interacting protein 15) (TRIP-15)	cell population proliferation [GO:0008283]; inner cell mass cell proliferation [GO:0001833]; negative regulation of nucleic acid-templated transcription [GO:1903507]; negative regulation of transcription, DNA-templated [GO:0045892]; negative regulation of transcription by RNA polymerase II [GO:0000122]; neuron differentiation [GO:0030182]; protein deneddylation [GO:0000338]; protein phosphorylati…	COP9 signalosome [GO:0008180]; cytoplasm [GO:0005737]; nucleus [GO:0005634]	transcription corepressor activity [GO:0003714]	nucleus	1520700000	12	2	0.788506	0.0235735		1.13503	0.42498		1.39555	0.22542		0.969491	0.727082		0.731086	0.338927	0.257069
Cops9	Q3U898	COP9 signalosome complex subunit 9	cellular response to UV [GO:0034644]; cytoplasmic sequestering of protein [GO:0051220]; negative regulation of protein neddylation [GO:2000435]; positive regulation of cell population proliferation [GO:0008284]	COP9 signalosome [GO:0008180]; cytoplasm [GO:0005737]; nuclear chromatin [GO:0000790]; nucleoplasm [GO:0005654]; nucleus [GO:0005634]	0	nucleus	190390000	1	1	1.2381	0.00726472		1.05884	0.91553		0.790681	0.911155		0.92454	0.942208		#N/A	#N/A	#N/A
Cpt1a	P97742	Carnitine O-palmitoyltransferase 1, liver isoform (CPT1-L) (EC 2.3.1.21) (Carnitine O-palmitoyltransferase I, liver isoform) (CPT I) (CPTI-L) (Carnitine palmitoyltransferase 1A)	carnitine metabolic process [GO:0009437]; cellular response to fatty acid [GO:0071398]; eating behavior [GO:0042755]; epithelial cell differentiation [GO:0030855]; fatty acid beta-oxidation [GO:0006635]; fatty acid metabolic process [GO:0006631]; glucose metabolic process [GO:0006006]; lipid localization [GO:0010876]; long-chain fatty acid metabolic process [GO:0001676]; positive regulation of fa…	integral component of membrane [GO:0016021]; integral component of mitochondrial outer membrane [GO:0031307]; intracellular membrane-bounded organelle [GO:0043231]; mitochondrial inner membrane [GO:0005743]; mitochondrial outer membrane [GO:0005741]; mitochondrion [GO:0005739]	carnitine O-palmitoyltransferase activity [GO:0004095]; identical protein binding [GO:0042802]; palmitoleoyltransferase activity [GO:1990698]	mitochondrion	2021800000	22	19	0.702974	0.0279941		0.738137	0.0957309		0.979485	0.822343		0.932825	0.7436		0.338612	0.880167	0.935267
Cpt2	P52825	Carnitine O-palmitoyltransferase 2, mitochondrial (EC 2.3.1.21) (Carnitine palmitoyltransferase II) (CPT II)	carnitine metabolic process [GO:0009437]; fatty acid beta-oxidation [GO:0006635]; long-chain fatty acid metabolic process [GO:0001676]; positive regulation of cold-induced thermogenesis [GO:0120162]	mitochondrial inner membrane [GO:0005743]; mitochondrion [GO:0005739]; nucleolus [GO:0005730]; nucleoplasm [GO:0005654]	carnitine O-palmitoyltransferase activity [GO:0004095]; transferase activity, transferring acyl groups [GO:0016746]	mitochondrion	195000000	5	4	2.00532	0.0150807		0.488992	0.577547		0.281268	0.41222		1.15346	0.432392		#N/A	#N/A	#N/A
Creld1	Q91XD7	Protein disulfide isomerase Creld1 (EC 5.3.4.1) (Cysteine-rich with EGF-like domain protein 1)	0	integral component of membrane [GO:0016021]	calcium ion binding [GO:0005509]; protein disulfide isomerase activity [GO:0003756]	membrane	53260000	3	6	10	NA	x	1.01497	0.455751		ND	ND		1.09816	0.641034		#N/A	#N/A	#N/A
Csf1	P07141	Macrophage colony-stimulating factor 1 (CSF-1) (MCSF) [Cleaved into: Processed macrophage colony-stimulating factor 1]	branching involved in mammary gland duct morphogenesis [GO:0060444]; cell population proliferation [GO:0008283]; developmental process involved in reproduction [GO:0003006]; homeostasis of number of cells within a tissue [GO:0048873]; inflammatory response [GO:0006954]; innate immune response [GO:0045087]; macrophage colony-stimulating factor signaling pathway [GO:0038145]; macrophage differentia…	CSF1-CSF1R complex [GO:1990682]; extracellular space [GO:0005615]; integral component of membrane [GO:0016021]; nuclear body [GO:0016604]; perinuclear region of cytoplasm [GO:0048471]; plasma membrane [GO:0005886]	cytokine activity [GO:0005125]; growth factor activity [GO:0008083]; identical protein binding [GO:0042802]; macrophage colony-stimulating factor receptor binding [GO:0005157]; protein homodimerization activity [GO:0042803]	extracellular space	75011000	1	3	0.477704	0.0344781		0.725967	0.934283		1.81241	0.226423		1.19261	0.440021		#N/A	#N/A	#N/A
Csk	P41241	Tyrosine-protein kinase CSK (EC 2.7.10.2) (C-Src kinase) (Protein-tyrosine kinase MPK-2) (p50CSK)	adaptive immune response [GO:0002250]; adherens junction organization [GO:0034332]; brain development [GO:0007420]; cellular response to peptide hormone stimulus [GO:0071375]; intracellular signal transduction [GO:0035556]; negative regulation of bone resorption [GO:0045779]; negative regulation of cell population proliferation [GO:0008285]; negative regulation of ERK1 and ERK2 cascade [GO:007037…	cell-cell junction [GO:0005911]; cytoplasm [GO:0005737]; membrane raft [GO:0045121]; plasma membrane [GO:0005886]	ATP binding [GO:0005524]; identical protein binding [GO:0042802]; metal ion binding [GO:0046872]; non-membrane spanning protein tyrosine kinase activity [GO:0004715]; proline-rich region binding [GO:0070064]; protein kinase A catalytic subunit binding [GO:0034236]; protein phosphatase binding [GO:0019903]; protein tyrosine kinase activity [GO:0004713]; transferase activity [GO:0016740]	plasma membrane	132920000	4	9	0.587996	0.0175035		0.914584	0.200717		1.4385	0.411267		0.924828	0.857714		0.390683	0.693726	0.529073
Csnk1a1	Q8BK63	Casein kinase I isoform alpha (CKI-alpha) (EC 2.7.11.1) (CK1)	cell cycle [GO:0007049]; cell division [GO:0051301]; cell morphogenesis [GO:0000902]; Golgi organization [GO:0007030]; intermediate filament cytoskeleton organization [GO:0045104]; negative regulation of canonical Wnt signaling pathway [GO:0090090]; peptidyl-serine phosphorylation [GO:0018105]; positive regulation of proteasomal ubiquitin-dependent protein catabolic process [GO:0032436]; protein …	beta-catenin destruction complex [GO:0030877]; centrosome [GO:0005813]; ciliary basal body [GO:0036064]; cilium [GO:0005929]; condensed chromosome kinetochore [GO:0000777]; cytoplasm [GO:0005737]; cytosol [GO:0005829]; keratin filament [GO:0045095]; mRNA cleavage and polyadenylation specificity factor complex [GO:0005847]; nuclear speck [GO:0016607]; nucleus [GO:0005634]; ribonucleoprotein comple…	ATP binding [GO:0005524]; magnesium ion binding [GO:0000287]; peptide binding [GO:0042277]; phosphoprotein binding [GO:0051219]; protein kinase activity [GO:0004672]; protein serine/threonine kinase activity [GO:0004674]	cilium	73392000	2	18	0.26198	0.0459495		0.8657	0.610081		1.01295	0.974373		0.30654	0.0251826		0.00318219	0.0103962	0.00974571
Cspg4	Q8VHY0	Chondroitin sulfate proteoglycan 4 (Chondroitin sulfate proteoglycan NG2) (Proteoglycan AN2)	activation of MAPK activity [GO:0000187]; angiogenesis [GO:0001525]; cell population proliferation [GO:0008283]; glial cell migration [GO:0008347]; inflammatory response [GO:0006954]; intracellular signal transduction [GO:0035556]; negative regulation of neuron projection development [GO:0010977]; neuron remodeling [GO:0016322]; platelet-derived growth factor receptor signaling pathway [GO:004800…	apical plasma membrane [GO:0016324]; cell projection [GO:0042995]; cell surface [GO:0009986]; collagen-containing extracellular matrix [GO:0062023]; integral component of membrane [GO:0016021]; lamellipodium membrane [GO:0031258]; nucleoplasm [GO:0005654]; plasma membrane [GO:0005886]; ruffle [GO:0001726]	collagen binding [GO:0005518]; coreceptor activity [GO:0015026]; protein kinase binding [GO:0019901]	extracellular region	4252000000	39	9	0.524364	0.031922		0.596884	0.0206496		1.30333	0.174173		1.14498	0.439969		0.113791	0.5605	0.856425
Cst3	P21460	Cystatin-C (Cystatin-3)	apoptotic process [GO:0006915]; brain development [GO:0007420]; cell activation [GO:0001775]; cellular response to hydrogen peroxide [GO:0070301]; circadian sleep/wake cycle, REM sleep [GO:0042747]; defense response [GO:0006952]; embryo implantation [GO:0007566]; eye development [GO:0001654]; negative regulation of cell death [GO:0060548]; negative regulation of elastin catabolic process [GO:0060…	axon [GO:0030424]; basement membrane [GO:0005604]; cell projection [GO:0042995]; collagen-containing extracellular matrix [GO:0062023]; contractile fiber [GO:0043292]; cytoplasm [GO:0005737]; endoplasmic reticulum [GO:0005783]; extracellular region [GO:0005576]; extracellular space [GO:0005615]; Golgi apparatus [GO:0005794]; lysosome [GO:0005764]; multivesicular body [GO:0005771]; neuronal cell b…	amyloid-beta binding [GO:0001540]; cysteine-type endopeptidase inhibitor activity [GO:0004869]; endopeptidase inhibitor activity [GO:0004866]; identical protein binding [GO:0042802]; peptidase inhibitor activity [GO:0030414]; protease binding [GO:0002020]	extracellular space	27530000000	9	2	0.52185	0.0015336		0.437966	0.00135181		1.03931	0.757951		1.23837	0.14818		0.0623451	0.72762	0.793572
Ctsb	P10605	Cathepsin B (EC 3.4.22.1) (Cathepsin B1) [Cleaved into: Cathepsin B light chain; Cathepsin B heavy chain]	cellular response to thyroid hormone stimulus [GO:0097067]; collagen catabolic process [GO:0030574]; decidualization [GO:0046697]; epithelial cell differentiation [GO:0030855]; negative regulation of cell death [GO:0060548]; proteolysis [GO:0006508]; proteolysis involved in cellular protein catabolic process [GO:0051603]; regulation of catalytic activity [GO:0050790]; thyroid hormone generation […	apical plasma membrane [GO:0016324]; cell surface [GO:0009986]; collagen-containing extracellular matrix [GO:0062023]; cytoplasm [GO:0005737]; external side of plasma membrane [GO:0009897]; extracellular region [GO:0005576]; extracellular space [GO:0005615]; intracellular membrane-bounded organelle [GO:0043231]; lysosome [GO:0005764]; melanosome [GO:0042470]; mitochondrion [GO:0005739]; nucleolus…	collagen binding [GO:0005518]; cysteine-type endopeptidase activity [GO:0004197]; cysteine-type peptidase activity [GO:0008234]; endopeptidase activity [GO:0004175]; kininogen binding [GO:0030984]; peptidase activity [GO:0008233]; peptide binding [GO:0042277]; protein-containing complex binding [GO:0044877]; protein self-association [GO:0043621]; proteoglycan binding [GO:0043394]	extracellular space	19720000000	13	14	0.805746	0.0454488		0.861557	0.295686		0.972964	0.679368		0.909937	0.506223		0.159998	0.64994	0.794459
Cyria	Q8BHZ0	CYFIP-related Rac1 interactor A	regulation of actin filament polymerization [GO:0030833]	membrane [GO:0016020]	Rac GTPase binding [GO:0048365]	membrane	286500000	6	12	0.804642	0.0220335		0.893526	0.614553		0.952934	0.844877		0.85814	0.244138		0.238283	0.472985	0.695739
Dcakd	Q8BHC4	Dephospho-CoA kinase domain-containing protein	coenzyme A biosynthetic process [GO:0015937]	mitochondrion [GO:0005739]	ATP binding [GO:0005524]; dephospho-CoA kinase activity [GO:0004140]	mitochondrion	733110000	8	11	0.647478	0.0123159		0.904243	0.726466		1.0918	0.761029		0.781775	0.130498		0.21183	0.681001	0.439096
Dclk1	Q9JLM8	Serine/threonine-protein kinase DCLK1 (EC 2.7.11.1) (Doublecortin-like and CAM kinase-like 1) (Doublecortin-like kinase 1)	axon extension [GO:0048675]; axonogenesis [GO:0007409]; brain development [GO:0007420]; central nervous system projection neuron axonogenesis [GO:0021952]; dendrite morphogenesis [GO:0048813]; forebrain development [GO:0030900]; intracellular signal transduction [GO:0035556]; negative regulation of protein localization to nucleus [GO:1900181]; neuron migration [GO:0001764]; neuron projection morp…	postsynaptic density [GO:0014069]	ATP binding [GO:0005524]; protein kinase activity [GO:0004672]; protein serine/threonine kinase activity [GO:0004674]	other	12742000000	16	3	0.541856	0.0418488		0.822678	0.381179		1.39932	0.286454		0.921661	0.287035		0.244562	0.703353	0.529079
Dctn5	Q9QZB9	Dynactin subunit 5 (Dynactin subunit p25)	aorta development [GO:0035904]; coronary vasculature development [GO:0060976]; ventricular septum development [GO:0003281]	centrosome [GO:0005813]; condensed chromosome kinetochore [GO:0000777]; cytoplasm [GO:0005737]; nuclear membrane [GO:0031965]; nucleoplasm [GO:0005654]	0	nucleus	117000000	1	7	9.35045	0.0239369		3.45817	0.378585		0.41301	0.487128		1.11673	0.83922		0.00976381	0.473761	0.365121
Ddost	O54734	Dolichyl-diphosphooligosaccharide--protein glycosyltransferase 48 kDa subunit (DDOST 48 kDa subunit) (Oligosaccharyl transferase 48 kDa subunit)	protein glycosylation [GO:0006486]; protein N-linked glycosylation [GO:0006487]; protein N-linked glycosylation via asparagine [GO:0018279]; regulation of protein stability [GO:0031647]; response to cytokine [GO:0034097]; T cell activation [GO:0042110]	endoplasmic reticulum [GO:0005783]; integral component of membrane [GO:0016021]; intracellular membrane-bounded organelle [GO:0043231]; oligosaccharyltransferase complex [GO:0008250]	enzyme activator activity [GO:0008047]	intracellular membrane-bounded organelle	7599100000	17	4	0.741021	0.0311051		0.78087	0.342492		0.95555	0.905908		0.906786	0.648624		0.45907	0.850671	0.94991
Ddx5	Q61656	Probable ATP-dependent RNA helicase DDX5 (EC 3.6.4.13) (DEAD box RNA helicase DEAD1) (mDEAD1) (DEAD box protein 5) (RNA helicase p68)	alternative mRNA splicing, via spliceosome [GO:0000380]; androgen receptor signaling pathway [GO:0030521]; BMP signaling pathway [GO:0030509]; circadian rhythm [GO:0007623]; epithelial to mesenchymal transition [GO:0001837]; intracellular estrogen receptor signaling pathway [GO:0030520]; intrinsic apoptotic signaling pathway by p53 class mediator [GO:0072332]; mRNA transcription [GO:0009299]; myo…	catalytic step 2 spliceosome [GO:0071013]; cytoplasm [GO:0005737]; nucleolus [GO:0005730]; nucleus [GO:0005634]; ribonucleoprotein complex [GO:1990904]	androgen receptor binding [GO:0050681]; ATP binding [GO:0005524]; calcium-dependent protein binding [GO:0048306]; calmodulin binding [GO:0005516]; enzyme binding [GO:0019899]; MH2 domain binding [GO:0035500]; mRNA 3'-UTR binding [GO:0003730]; pre-mRNA binding [GO:0036002]; primary miRNA binding [GO:0070878]; promoter-specific chromatin binding [GO:1990841]; ribonucleoprotein complex binding [GO:0…	nucleus	2236700000	18	11	0.730131	2.40171e-05		0.900224	0.508294		1.17786	0.0724802		0.955312	0.648462		0.0130873	0.355095	0.157651
Dera	Q91YP3	Deoxyribose-phosphate aldolase (DERA) (EC 4.1.2.4) (2-deoxy-D-ribose 5-phosphate aldolase) (Phosphodeoxyriboaldolase) (Deoxyriboaldolase)	carbohydrate catabolic process [GO:0016052]; deoxyribonucleoside catabolic process [GO:0046121]; deoxyribonucleotide catabolic process [GO:0009264]; deoxyribose phosphate catabolic process [GO:0046386]	cytoplasm [GO:0005737]; nucleoplasm [GO:0005654]	deoxyribose-phosphate aldolase activity [GO:0004139]	nucleus	228670000	3	6	0.667823	0.0381143		0.923378	0.495937		1.15055	0.666253		0.832121	0.237692		0.0700536	0.849568	0.207496
Dhrs4	Q99LB2	Dehydrogenase/reductase SDR family member 4 (EC 1.1.1.184) (NADPH-dependent carbonyl reductase/NADP-retinol dehydrogenase) (CR) (PHCR) (NADPH-dependent retinol dehydrogenase/reductase) (NDRD) (mouNRDR) (Peroxisomal short-chain alcohol dehydrogenase) (PSCD)	alcohol metabolic process [GO:0006066]; cellular ketone metabolic process [GO:0042180]; oxidation-reduction process [GO:0055114]; retinal metabolic process [GO:0042574]; steroid metabolic process [GO:0008202]	mitochondrion [GO:0005739]; nucleus [GO:0005634]; peroxisomal membrane [GO:0005778]; peroxisome [GO:0005777]	3-keto sterol reductase activity [GO:0000253]; alcohol dehydrogenase [NAD(P)+] activity [GO:0018455]; carbonyl reductase (NADPH) activity [GO:0004090]; identical protein binding [GO:0042802]; oxidoreductase activity, acting on NAD(P)H, quinone or similar compound as acceptor [GO:0016655]; retinal dehydrogenase activity [GO:0001758]	mitochondrion	1207100000	8	14	0.795379	0.0468591		1.18332	0.620188		1.2608	0.285303		0.847456	0.566426		0.92082	0.92082	0.523676
Dnah5	Q8VHE6	Dynein heavy chain 5, axonemal (Axonemal beta dynein heavy chain 5) (mDNAH5) (Ciliary dynein heavy chain 5)	cilium assembly [GO:0060271]; cilium movement [GO:0003341]; determination of left/right symmetry [GO:0007368]; flagellated sperm motility [GO:0030317]; heart development [GO:0007507]; lateral ventricle development [GO:0021670]; microtubule-based movement [GO:0007018]; outer dynein arm assembly [GO:0036158]	9+2 motile cilium [GO:0097729]; axonemal dynein complex [GO:0005858]; axoneme [GO:0005930]; cytoplasm [GO:0005737]; dynein complex [GO:0030286]; microtubule [GO:0005874]; motile cilium [GO:0031514]; outer dynein arm [GO:0036157]	ATP binding [GO:0005524]; ATP-dependent microtubule motor activity, minus-end-directed [GO:0008569]; dynein intermediate chain binding [GO:0045505]; dynein light intermediate chain binding [GO:0051959]; microtubule motor activity [GO:0003777]	cilium	2933500000	2	15	0.621009	0.00458453		3.11527	0.182391		3.01759	0.456674		0.601538	0.616757		#N/A	#N/A	#N/A
Dnajc5	P60904	DnaJ homolog subfamily C member 5 (Cysteine string protein) (CSP) (Cysteine-string protein isoform alpha)	chaperone-mediated protein folding [GO:0061077]; negative regulation of neuron apoptotic process [GO:0043524]; regulation of synaptic vesicle cycle [GO:0098693]	anchored component of membrane [GO:0031225]; anchored component of synaptic vesicle membrane [GO:0098993]; chromaffin granule membrane [GO:0042584]; cytosol [GO:0005829]; melanosome [GO:0042470]; neuromuscular junction [GO:0031594]; plasma membrane [GO:0005886]; presynapse [GO:0098793]; synaptic vesicle [GO:0008021]	ATP-dependent protein binding [GO:0043008]	plasma membrane	904480000	5	2	1.68293	0.0013238		0.9299	0.487327		0.583168	0.107826		1.05542	0.827771		0.137602	0.115823	0.0573042
Dock1	Q8BUR4	Dedicator of cytokinesis protein 1 (180 kDa protein downstream of CRK) (DOCK180)	apoptotic process [GO:0006915]; cell migration [GO:0016477]; hematopoietic progenitor cell differentiation [GO:0002244]; phagocytosis [GO:0006909]; positive regulation of epithelial cell migration [GO:0010634]; positive regulation of substrate adhesion-dependent cell spreading [GO:1900026]; small GTPase mediated signal transduction [GO:0007264]	cytoplasm [GO:0005737]; cytosol [GO:0005829]; guanyl-nucleotide exchange factor complex [GO:0032045]; membrane [GO:0016020]; nuclear speck [GO:0016607]; nucleoplasm [GO:0005654]	GTPase activator activity [GO:0005096]; guanyl-nucleotide exchange factor activity [GO:0005085]; SH3 domain binding [GO:0017124]	nucleus	1167000000	22	7	0.870187	0.00615986		0.908979	0.187589		1.03272	0.714708		0.988648	0.92359		0.0694989	0.844414	0.648839
Dtd1	Q9DD18	D-aminoacyl-tRNA deacylase 1 (DTD) (EC 3.1.1.96) (DNA-unwinding element-binding protein B) (DUE-B) (Gly-tRNA(Ala) deacylase)	DNA replication [GO:0006260]; tRNA metabolic process [GO:0006399]	cytoplasm [GO:0005737]; nucleus [GO:0005634]	aminoacyl-tRNA editing activity [GO:0002161]; DNA binding [GO:0003677]; D-tyrosyl-tRNA(Tyr) deacylase activity [GO:0051500]; metal ion binding [GO:0046872]; tRNA binding [GO:0000049]	nucleus	251890000	3	2	0.722628	0.0357379		0.687049	0.144052		1.16482	0.609297		1.22514	0.351532		0.200796	0.492013	0.940825
Eci1	P42125	Enoyl-CoA delta isomerase 1, mitochondrial (EC 5.3.3.8) (3,2-trans-enoyl-CoA isomerase) (Delta(3),Delta(2)-enoyl-CoA isomerase) (D3,D2-enoyl-CoA isomerase) (Dodecenoyl-CoA isomerase)	fatty acid beta-oxidation [GO:0006635]	mitochondrial inner membrane [GO:0005743]; mitochondrial matrix [GO:0005759]; mitochondrion [GO:0005739]	dodecenoyl-CoA delta-isomerase activity [GO:0004165]; enoyl-CoA hydratase activity [GO:0004300]; identical protein binding [GO:0042802]; intramolecular oxidoreductase activity, transposing C=C bonds [GO:0016863]	mitochondrion	4857300000	12	17	0.676212	0.0388829		0.869613	0.104438		1.22481	0.277855		0.952413	0.737514		0.036942	0.495361	0.286145
Eci2	Q9WUR2	Enoyl-CoA delta isomerase 2 (EC 5.3.3.8) (Delta(3),delta(2)-enoyl-CoA isomerase) (D3,D2-enoyl-CoA isomerase) (Dodecenoyl-CoA isomerase) (Peroxisomal 3,2-trans-enoyl-CoA isomerase) (pECI)	fatty acid beta-oxidation [GO:0006635]; fatty acid catabolic process [GO:0009062]	intracellular membrane-bounded organelle [GO:0043231]; mitochondrion [GO:0005739]; peroxisomal matrix [GO:0005782]; peroxisome [GO:0005777]	dodecenoyl-CoA delta-isomerase activity [GO:0004165]; fatty-acyl-CoA binding [GO:0000062]; intramolecular oxidoreductase activity, transposing C=C bonds [GO:0016863]	mitochondrion	2513700000	14	13	0.762182	0.0488482		0.855225	0.468321		1.04404	0.886266		0.930456	0.523316		0.451812	0.944447	0.83462
Ecm1	Q61508	Extracellular matrix protein 1 (Secretory component p85)	angiogenesis [GO:0001525]; biomineral tissue development [GO:0031214]; chondrocyte development [GO:0002063]; endochondral bone growth [GO:0003416]; inflammatory response [GO:0006954]; negative regulation of bone mineralization [GO:0030502]; negative regulation of cytokine-mediated signaling pathway [GO:0001960]; negative regulation of peptidase activity [GO:0010466]; ossification [GO:0001503]; po…	collagen-containing extracellular matrix [GO:0062023]; extracellular space [GO:0005615]	enzyme binding [GO:0019899]; interleukin-2 receptor binding [GO:0005134]; laminin binding [GO:0043236]; protease binding [GO:0002020]; protein C-terminus binding [GO:0008022]	extracellular space	371390000	5	3	0.430548	0.00896671		0.553722	0.338417		1.35999	0.206755		1.05746	0.909117		0.0943979	0.632501	0.746406
Edil3	O35474	EGF-like repeat and discoidin I-like domain-containing protein 3 (Developmentally-regulated endothelial cell locus 1 protein) (Integrin-binding protein DEL1)	cell adhesion [GO:0007155]; multicellular organism development [GO:0007275]; positive regulation of cell-substrate adhesion [GO:0010811]	extracellular region [GO:0005576]	calcium ion binding [GO:0005509]; integrin binding [GO:0005178]	extracellular region	1630500000	13	13	0.7313	0.0042814		0.584164	0.0317247		0.821599	0.498152		1.02854	0.83975		0.196103	0.777537	0.722076
Egfr	Q01279	Epidermal growth factor receptor (EC 2.7.10.1)	activation of MAPKK activity [GO:0000186]; astrocyte activation [GO:0048143]; cell-cell adhesion [GO:0098609]; cell differentiation [GO:0030154]; cell morphogenesis [GO:0000902]; cell surface receptor signaling pathway [GO:0007166]; cellular response to amino acid stimulus [GO:0071230]; cellular response to cadmium ion [GO:0071276]; cellular response to dexamethasone stimulus [GO:0071549]; cellul…	apical plasma membrane [GO:0016324]; basal plasma membrane [GO:0009925]; basolateral plasma membrane [GO:0016323]; cell junction [GO:0030054]; cell surface [GO:0009986]; cytoplasm [GO:0005737]; early endosome membrane [GO:0031901]; endocytic vesicle [GO:0030139]; endoplasmic reticulum membrane [GO:0005789]; endosome [GO:0005768]; endosome membrane [GO:0010008]; Golgi membrane [GO:0000139]; integr…	actin filament binding [GO:0051015]; ATP binding [GO:0005524]; calmodulin binding [GO:0005516]; chromatin binding [GO:0003682]; enzyme binding [GO:0019899]; epidermal growth factor-activated receptor activity [GO:0005006]; epidermal growth factor binding [GO:0048408]; identical protein binding [GO:0042802]; integrin binding [GO:0005178]; kinase activity [GO:0016301]; nitric-oxide synthase regulat…	extracellular region	545270000	12	11	0.617371	0.00483109		0.77816	0.238212		1.39456	0.195546		1.10641	0.331636		0.212751	0.42483	0.690231
Eif5b	Q05D44	Eukaryotic translation initiation factor 5B (eIF-5B) (EC 3.6.5.3) (Translation initiation factor IF-2)	regulation of translational initiation [GO:0006446]	cytoplasm [GO:0005737]	GTPase activity [GO:0003924]; GTP binding [GO:0005525]; metal ion binding [GO:0046872]; translation initiation factor activity [GO:0003743]	cytoplasm	1093700000	13	1	1.96995	0.0419497		0.863244	0.620627		0.522404	0.0526025		1.19215	0.448542		0.0598176	0.0965335	0.011871
Eml2	Q7TNG5	Echinoderm microtubule-associated protein-like 2 (EMAP-2)	microtubule cytoskeleton organization [GO:0000226]; negative regulation of microtubule polymerization [GO:0031115]; regulation of microtubule nucleation [GO:0010968]	cytoplasm [GO:0005737]; microtubule [GO:0005874]; spindle [GO:0005819]	microtubule binding [GO:0008017]; protein C-terminus binding [GO:0008022]; signaling receptor binding [GO:0005102]; tubulin binding [GO:0015631]	cytoplasm	657410000	12	7	2.67723	0.016739		1.27376	0.403622		0.464083	0.0698801		0.975422	0.75961		0.000848167	0.0108764	0.0145582
Ephb3	P54754	Ephrin type-B receptor 3 (EC 2.7.10.1) (Developmental kinase 5) (mDK-5) (Tyrosine-protein kinase receptor SEK-4)	angiogenesis [GO:0001525]; axonal fasciculation [GO:0007413]; axon guidance [GO:0007411]; cell migration [GO:0016477]; central nervous system projection neuron axonogenesis [GO:0021952]; corpus callosum development [GO:0022038]; dendritic spine development [GO:0060996]; dendritic spine morphogenesis [GO:0060997]; digestive tract morphogenesis [GO:0048546]; ephrin receptor signaling pathway [GO:00…	dendrite [GO:0030425]; integral component of plasma membrane [GO:0005887]; neuron projection [GO:0043005]; receptor complex [GO:0043235]	ATP binding [GO:0005524]; axon guidance receptor activity [GO:0008046]; ephrin receptor activity [GO:0005003]; transmembrane-ephrin receptor activity [GO:0005005]; transmembrane receptor protein tyrosine kinase activity [GO:0004714]	plasma membrane	606570000	13	16	1.74238	0.0276282		0.947976	0.731437		0.714819	0.233942		1.31384	0.104727		0.0782431	0.786965	0.03607
Ero1a	Q8R180	ERO1-like protein alpha (ERO1-L) (ERO1-L-alpha) (EC 1.8.4.-) (Endoplasmic reticulum oxidoreductase alpha) (Endoplasmic reticulum oxidoreductin-1-like protein) (Oxidoreductin-1-L-alpha)	animal organ senescence [GO:0010260]; brown fat cell differentiation [GO:0050873]; cell redox homeostasis [GO:0045454]; cellular response to hypoxia [GO:0071456]; chaperone cofactor-dependent protein refolding [GO:0051085]; endoplasmic reticulum unfolded protein response [GO:0030968]; extracellular matrix organization [GO:0030198]; intrinsic apoptotic signaling pathway in response to endoplasmic …	dendrite [GO:0030425]; endoplasmic reticulum [GO:0005783]; endoplasmic reticulum membrane [GO:0005789]; integral component of endoplasmic reticulum membrane [GO:0030176]	oxidoreductase activity [GO:0016491]; oxidoreductase activity, acting on a sulfur group of donors, disulfide as acceptor [GO:0016671]; protein disulfide isomerase activity [GO:0003756]; protein disulfide oxidoreductase activity [GO:0015035]	endoplasmic reticulum membrane	4185100000	18	14	0.784367	0.00811684		0.921992	0.692811		1.1641	0.490389		0.990338	0.816691		0.387605	0.727294	0.63817
Erp29	P57759	Endoplasmic reticulum resident protein 29 (ERp29)	activation of MAPK activity [GO:0000187]; endoplasmic reticulum to Golgi vesicle-mediated transport [GO:0006888]; negative regulation of gene expression [GO:0010629]; negative regulation of protein secretion [GO:0050709]; positive regulation of gene expression [GO:0010628]; positive regulation of protein phosphorylation [GO:0001934]; protein secretion [GO:0009306]; regulation of endoplasmic retic…	cell surface [GO:0009986]; endoplasmic reticulum [GO:0005783]; endoplasmic reticulum lumen [GO:0005788]; melanosome [GO:0042470]; smooth endoplasmic reticulum [GO:0005790]; transport vesicle [GO:0030133]	chaperone binding [GO:0051087]; protein homodimerization activity [GO:0042803]	extracellular region	3880000000	13	5	0.756245	0.0365429		1.05147	0.514023		1.3588	0.154818		0.977283	0.907759		0.583586	0.514683	0.471671
Erp44	Q9D1Q6	Endoplasmic reticulum resident protein 44 (ER protein 44) (ERp44) (Thioredoxin domain-containing protein 4)	glycoprotein metabolic process [GO:0009100]; protein folding [GO:0006457]; response to endoplasmic reticulum stress [GO:0034976]; response to unfolded protein [GO:0006986]	cell surface [GO:0009986]; endoplasmic reticulum-Golgi intermediate compartment [GO:0005793]; endoplasmic reticulum lumen [GO:0005788]; endoplasmic reticulum membrane [GO:0005789]	protein disulfide isomerase activity [GO:0003756]	extracellular region	3252700000	15	4	0.878486	0.0131322		0.778849	0.127612		0.949399	0.650114		1.07085	0.321494		0.44295	0.987262	0.811079
Etfb	Q9DCW4	Electron transfer flavoprotein subunit beta (Beta-ETF)	fatty acid beta-oxidation using acyl-CoA dehydrogenase [GO:0033539]	mitochondrial electron transfer flavoprotein complex [GO:0017133]; mitochondrial matrix [GO:0005759]; mitochondrion [GO:0005739]	electron transfer activity [GO:0009055]; nucleotide binding [GO:0000166]	mitochondrion	2401000000	13	7	0.740942	0.0257052		0.954997	0.768992		1.18773	0.531486		0.921512	0.30223		0.462451	0.829163	0.58695
Exosc7	Q9D0M0	Exosome complex exonuclease RRP42 (Exosome component 7) (Ribosomal RNA-processing protein 42)	exonucleolytic catabolism of deadenylated mRNA [GO:0043928]; exonucleolytic trimming to generate mature 3'-end of 5.8S rRNA from tricistronic rRNA transcript (SSU-rRNA, 5.8S rRNA, LSU-rRNA) [GO:0000467]; nuclear mRNA surveillance [GO:0071028]; nuclear polyadenylation-dependent mRNA catabolic process [GO:0071042]; nuclear polyadenylation-dependent rRNA catabolic process [GO:0071035]; nuclear polya…	cytoplasmic exosome (RNase complex) [GO:0000177]; exosome (RNase complex) [GO:0000178]; nuclear exosome (RNase complex) [GO:0000176]; nucleolus [GO:0005730]	AU-rich element binding [GO:0017091]	nucleus	57716000	3	9	0.612185	0.0298784		1.18875	0.275399		1.41795	0.261176		0.73022	0.0709357		#N/A	#N/A	#N/A
Fabp7	P51880	Fatty acid-binding protein, brain (Brain lipid-binding protein) (BLBP) (Brain-type fatty acid-binding protein) (B-FABP) (Fatty acid-binding protein 7)	cell proliferation in forebrain [GO:0021846]; epithelial cell proliferation [GO:0050673]; neurogenesis [GO:0022008]; prepulse inhibition [GO:0060134]; startle response [GO:0001964]	cell body [GO:0044297]; cell-cell junction [GO:0005911]; cell periphery [GO:0071944]; cell projection [GO:0042995]; cytoplasm [GO:0005737]; cytosol [GO:0005829]; neuronal cell body [GO:0043025]; nucleus [GO:0005634]	fatty acid binding [GO:0005504]	cell-cell junction	12032000000	9	10	0.835961	0.00221143		0.798801	0.242503		1.00664	0.889276		1.05347	0.756886		0.28877	0.884431	0.91728
Fads2	Q9Z0R9	Acyl-CoA 6-desaturase (EC 1.14.19.3) (Delta(6) fatty acid desaturase) (D6D) (Delta(6) desaturase) (Delta-6 desaturase) (Fatty acid desaturase 2)	unsaturated fatty acid biosynthetic process [GO:0006636]	endoplasmic reticulum membrane [GO:0005789]; integral component of membrane [GO:0016021]; membrane [GO:0016020]	linoleoyl-CoA desaturase activity [GO:0016213]; stearoyl-CoA 9-desaturase activity [GO:0004768]	endoplasmic reticulum membrane	2173800000	11	19	0.63745	0.00970699		0.717508	0.138532		0.964962	0.867234		0.857294	0.278392		0.0151718	0.468049	0.618466
Fahd2	Q3TC72	Fumarylacetoacetate hydrolase domain-containing protein 2A (EC 3.-.-.-)	0	mitochondrion [GO:0005739]	hydrolase activity [GO:0016787]; hydro-lyase activity [GO:0016836]; metal ion binding [GO:0046872]	mitochondrion	542530000	6	2	0.590389	0.01111		1.09635	0.80651		1.38504	0.304933		0.745847	0.166374		0.321457	0.928418	0.171547
Fam114a1	Q9D281	Protein Noxp20 (Nervous system overexpressed protein 20) (Protein FAM114A1)	0	cytosol [GO:0005829]; Golgi apparatus [GO:0005794]; nucleoplasm [GO:0005654]	0	nucleus	40037000	2	5	0.536451	0.0134077		0.624446	0.288523		1.49408	0.20899		1.28354	0.443705		#N/A	#N/A	#N/A
Fmn2	Q9JL04	Formin-2	actin filament bundle assembly [GO:0051017]; actin nucleation [GO:0045010]; cellular response to DNA damage stimulus [GO:0006974]; cellular response to hypoxia [GO:0071456]; establishment of meiotic spindle localization [GO:0051295]; formin-nucleated actin cable assembly [GO:0070649]; homologous chromosome movement towards spindle pole in meiosis I anaphase [GO:0051758]; intracellular transport […	actin filament [GO:0005884]; cell cortex [GO:0005938]; cytoplasm [GO:0005737]; cytoplasmic vesicle membrane [GO:0030659]; cytosol [GO:0005829]; endoplasmic reticulum [GO:0005783]; endoplasmic reticulum membrane [GO:0005789]; microvillus [GO:0005902]; nucleolus [GO:0005730]; nucleus [GO:0005634]; perinuclear region of cytoplasm [GO:0048471]; plasma membrane [GO:0005886]; spindle [GO:0005819]	actin binding [GO:0003779]; microtubule binding [GO:0008017]	plasma membrane	193020000	5	1	2.99001	0.00278469		1.78385	0.421113		0.371452	0.181507		0.622611	0.0258496		0.0608993	0.0913322	0.507891
Fmod	P50608	Fibromodulin (FM) (Collagen-binding 59 kDa protein) (Keratan sulfate proteoglycan fibromodulin) (KSPG fibromodulin)	0	collagen-containing extracellular matrix [GO:0062023]; extracellular region [GO:0005576]; extracellular space [GO:0005615]	0	extracellular space	983860000	5	1	0.302652	0.0392677		0.40033	0.0408711		1.67016	0.0946442		1.26265	0.0695686		0.150272	0.584942	0.830892
Fn1	P11276	Fibronectin (FN) [Cleaved into: Anastellin]	acute-phase response [GO:0006953]; angiogenesis [GO:0001525]; blood coagulation, fibrin clot formation [GO:0072378]; calcium-independent cell-matrix adhesion [GO:0007161]; cell activation [GO:0001775]; cell adhesion [GO:0007155]; cell-matrix adhesion [GO:0007160]; cell-substrate junction assembly [GO:0007044]; cellular response to interleukin-1 [GO:0071347]; cellular response to mercury ion [GO:0…	apical plasma membrane [GO:0016324]; basement membrane [GO:0005604]; collagen-containing extracellular matrix [GO:0062023]; endoplasmic reticulum-Golgi intermediate compartment [GO:0005793]; extracellular exosome [GO:0070062]; extracellular matrix [GO:0031012]; extracellular space [GO:0005615]; fibrinogen complex [GO:0005577]	chaperone binding [GO:0051087]; disordered domain specific binding [GO:0097718]; enzyme binding [GO:0019899]; heparin binding [GO:0008201]; identical protein binding [GO:0042802]; integrin binding [GO:0005178]; mercury ion binding [GO:0045340]; peptidase activator activity [GO:0016504]; protease binding [GO:0002020]; protein C-terminus binding [GO:0008022]; proteoglycan binding [GO:0043394]; sign…	extracellular space	89874000000	98	1	0.301011	0.0393094		0.372943	0.0188501		1.24778	0.511474		1.00711	0.905679		0.00221763	0.664613	0.664613
Gaa	P70699	Lysosomal alpha-glucosidase (EC 3.2.1.20) (Acid maltase)	cardiac muscle contraction [GO:0060048]; diaphragm contraction [GO:0002086]; glycogen catabolic process [GO:0005980]; glycogen metabolic process [GO:0005977]; heart morphogenesis [GO:0003007]; locomotory behavior [GO:0007626]; lysosome organization [GO:0007040]; muscle cell cellular homeostasis [GO:0046716]; neuromuscular process controlling balance [GO:0050885]; neuromuscular process controlling…	lysosomal membrane [GO:0005765]; lysosome [GO:0005764]; membrane [GO:0016020]	alpha-1,4-glucosidase activity [GO:0004558]; carbohydrate binding [GO:0030246]; maltose alpha-glucosidase activity [GO:0032450]	membrane	11283000000	27	11	0.724688	0.0488741		0.975663	0.809108		1.21981	0.275532		0.906032	0.4362		0.571391	0.861928	0.621708
Ganab	Q8BHN3	Neutral alpha-glucosidase AB (EC 3.2.1.207) (Alpha-glucosidase 2) (Glucosidase II subunit alpha)	carbohydrate metabolic process [GO:0005975]; N-glycan processing [GO:0006491]	endoplasmic reticulum [GO:0005783]; glucosidase II complex [GO:0017177]; Golgi apparatus [GO:0005794]; intracellular membrane-bounded organelle [GO:0043231]; melanosome [GO:0042470]	alpha-glucosidase activity [GO:0090599]; carbohydrate binding [GO:0030246]; glucan 1,3-alpha-glucosidase activity [GO:0033919]; glucosidase activity [GO:0015926]	intracellular membrane-bounded organelle	25212000000	46	19	0.836727	0.0173179		0.914972	0.0566065		1.10979	0.482647		1.01488	0.897192		0.263509	0.575232	0.715288
Gba	P17439	Lysosomal acid glucosylceramidase (Lysosomal acid GCase) (EC 3.2.1.45) (Acid beta-glucosidase) (Beta-glucocerebrosidase) (Cholesterol glucosyltransferase) (SGTase) (EC 2.4.1.-) (Cholesteryl-beta-glucosidase) (EC 3.2.1.-) (D-glucosyl-N-acylsphingosine glucohydrolase)	autophagosome organization [GO:1905037]; autophagy [GO:0006914]; beta-glucoside catabolic process [GO:1901805]; cellular response to starvation [GO:0009267]; cellular response to tumor necrosis factor [GO:0071356]; ceramide biosynthetic process [GO:0046513]; cholesterol metabolic process [GO:0008203]; glucosylceramide catabolic process [GO:0006680]; lipid glycosylation [GO:0030259]; lysosome orga…	endoplasmic reticulum [GO:0005783]; extracellular space [GO:0005615]; Golgi apparatus [GO:0005794]; lysosomal lumen [GO:0043202]; lysosomal membrane [GO:0005765]; lysosome [GO:0005764]; trans-Golgi network [GO:0005802]	glucosylceramidase activity [GO:0004348]; glucosyltransferase activity [GO:0046527]; hydrolase activity [GO:0016787]; scavenger receptor binding [GO:0005124]; signaling receptor binding [GO:0005102]; steryl-beta-glucosidase activity [GO:0050295]	extracellular space	3861700000	15	3	0.599096	0.00572352		0.887085	0.489395		1.35566	0.158321		0.915546	0.5046		0.00831101	0.301838	0.0665779
Glrx5	Q80Y14	Glutaredoxin-related protein 5, mitochondrial (Monothiol glutaredoxin-5)	hemopoiesis [GO:0030097]; protein lipoylation [GO:0009249]	dendrite [GO:0030425]; mitochondrial matrix [GO:0005759]; mitochondrion [GO:0005739]; neuronal cell body [GO:0043025]; nucleus [GO:0005634]	2 iron, 2 sulfur cluster binding [GO:0051537]; electron transfer activity [GO:0009055]; metal ion binding [GO:0046872]; protein disulfide oxidoreductase activity [GO:0015035]	mitochondrion	161700000	3	12	0.65964	0.0383235		0.750665	0.136885		0.929904	0.708877		0.817144	0.0436757		0.121337	0.532568	0.759522
Glud1	P26443	Glutamate dehydrogenase 1, mitochondrial (GDH 1) (EC 1.4.1.3)	cerebellum development [GO:0021549]; glutamate biosynthetic process [GO:0006537]; glutamate catabolic process [GO:0006538]; glutamine metabolic process [GO:0006541]; long-term memory [GO:0007616]; positive regulation of insulin secretion [GO:0032024]; response to aluminum ion [GO:0010044]; tricarboxylic acid metabolic process [GO:0072350]	cytoplasm [GO:0005737]; endoplasmic reticulum [GO:0005783]; mitochondrial inner membrane [GO:0005743]; mitochondrial matrix [GO:0005759]; mitochondrion [GO:0005739]	ADP binding [GO:0043531]; ATP binding [GO:0005524]; enzyme binding [GO:0019899]; glutamate dehydrogenase (NAD+) activity [GO:0004352]; glutamate dehydrogenase [NAD(P)+] activity [GO:0004353]; GTP binding [GO:0005525]; leucine binding [GO:0070728]; NAD+ binding [GO:0070403]	mitochondrion	79802000000	44	14	0.829519	0.00725403		0.892416	0.151262		1.02893	0.85812		0.956412	0.714927		0.0898632	0.925537	0.709706
Gnai1	B2RSH2	Guanine nucleotide-binding protein G(i) subunit alpha-1 (Adenylate cyclase-inhibiting G alpha protein)	adenylate cyclase-modulating G protein-coupled receptor signaling pathway [GO:0007188]; cell cycle [GO:0007049]; cell division [GO:0051301]; cellular response to forskolin [GO:1904322]; G protein-coupled receptor signaling pathway [GO:0007186]; negative regulation of synaptic transmission [GO:0050805]; positive regulation of protein localization to cell cortex [GO:1904778]; regulation of cAMP-med…	cell cortex region [GO:0099738]; centrosome [GO:0005813]; cytoplasm [GO:0005737]; heterotrimeric G-protein complex [GO:0005834]; membrane [GO:0016020]; membrane raft [GO:0045121]; midbody [GO:0030496]; nucleus [GO:0005634]; plasma membrane [GO:0005886]; protein-containing complex [GO:0032991]	GDP binding [GO:0019003]; G-protein beta/gamma-subunit complex binding [GO:0031683]; G protein-coupled receptor binding [GO:0001664]; G protein-coupled serotonin receptor binding [GO:0031821]; GTPase activating protein binding [GO:0032794]; GTPase activity [GO:0003924]; GTP binding [GO:0005525]; magnesium ion binding [GO:0000287]	plasma membrane	55175000	2	5	10	NA	x	1.20373	NA		ND	ND		0.999225	0.998509		#N/A	#N/A	#N/A
Gpc1	Q9QZF2	Glypican-1 [Cleaved into: Secreted glypican-1]	cell migration [GO:0016477]; heparan sulfate proteoglycan catabolic process [GO:0030200]; myelin assembly [GO:0032288]; negative regulation of fibroblast growth factor receptor signaling pathway [GO:0040037]; positive regulation of skeletal muscle cell differentiation [GO:2001016]; regulation of protein localization to membrane [GO:1905475]; Schwann cell differentiation [GO:0014037]	anchored component of plasma membrane [GO:0046658]; cell surface [GO:0009986]; collagen-containing extracellular matrix [GO:0062023]; cytosol [GO:0005829]; endosome [GO:0005768]; extracellular matrix [GO:0031012]; extracellular region [GO:0005576]; extracellular space [GO:0005615]; Golgi lumen [GO:0005796]; membrane raft [GO:0045121]; neuronal cell body [GO:0043025]; nucleoplasm [GO:0005654]; pla…	collagen V binding [GO:0070052]; copper ion binding [GO:0005507]; fibroblast growth factor binding [GO:0017134]; laminin binding [GO:0043236]	extracellular space	3375200000	21	1	0.520147	0.0378968		0.729815	0.11224		1.39644	0.445962		0.995256	0.978017		0.0418349	0.415444	0.415444
Gsta4	P24472	Glutathione S-transferase A4 (EC 2.5.1.18) (GST A4-4) (GSTA4-4) (GST class-alpha member 4) (Glutathione S-transferase 5.7) (GST 5.7)	cellular response to lithium ion [GO:0071285]; glutathione metabolic process [GO:0006749]; response to herbicide [GO:0009635]; response to nicotine [GO:0035094]; response to zinc ion [GO:0010043]; xenobiotic metabolic process [GO:0006805]	cytoplasm [GO:0005737]; mitochondrion [GO:0005739]	drug binding [GO:0008144]; glutathione binding [GO:0043295]; glutathione transferase activity [GO:0004364]	mitochondrion	14488000000	13	9	0.941264	0.0160062		0.973255	0.752877		1.00716	0.973937		0.974057	0.856565		0.600684	0.929872	0.86039
Guk1	Q64520	Guanylate kinase (EC 2.7.4.8) (GMP kinase) (Guanylate kinase 1)	ATP metabolic process [GO:0046034]; dATP metabolic process [GO:0046060]; dGDP biosynthetic process [GO:0006185]; dGMP metabolic process [GO:0046054]; GDP biosynthetic process [GO:0046711]; GDP-mannose metabolic process [GO:0019673]; glycoprotein transport [GO:0034436]; GMP metabolic process [GO:0046037]; nucleotide phosphorylation [GO:0046939]; purine nucleotide metabolic process [GO:0006163]; xe…	cytosol [GO:0005829]; photoreceptor inner segment [GO:0001917]	ATP binding [GO:0005524]; guanylate kinase activity [GO:0004385]	cytosol	318320000	4	11	2.211	0.0347186		1.29214	0.422194		0.751991	0.32125		1.28675	0.315473		0.0427212	0.945304	0.263222
Gys1	Q9Z1E4	Glycogen [starch] synthase, muscle (EC 2.4.1.11)	glycogen biosynthetic process [GO:0005978]; glycogen metabolic process [GO:0005977]; heart development [GO:0007507]	cytoplasm [GO:0005737]; inclusion body [GO:0016234]	glucose binding [GO:0005536]; glycogen (starch) synthase activity [GO:0004373]; glycogen synthase activity, transferring glucose-1-phosphate [GO:0061547]; protein kinase binding [GO:0019901]	cytoplasm	17537000000	35	7	0.739606	0.0428951		0.923733	0.735979		1.01667	0.943437		0.814019	0.10623		0.504256	0.745799	0.685883
H2ac12	Q8CGP6	Histone H2A type 1-H (H2A-clustered histone 12)	chromatin organization [GO:0006325]; chromatin silencing [GO:0006342]	nuclear chromatin [GO:0000790]; nucleosome [GO:0000786]	DNA binding [GO:0003677]; protein heterodimerization activity [GO:0046982]	nucleus	93571000000	5	13	0.550152	0.043679		0.88146	0.553414		1.44936	0.357306		0.904597	0.532499		0.209476	0.634829	0.394324
Hadha	Q8BMS1	Trifunctional enzyme subunit alpha, mitochondrial (Monolysocardiolipin acyltransferase) (EC 2.3.1.-) (TP-alpha) [Includes: Long-chain enoyl-CoA hydratase (EC 4.2.1.17); Long chain 3-hydroxyacyl-CoA dehydrogenase (EC 1.1.1.211)]	cardiolipin acyl-chain remodeling [GO:0035965]; fatty acid beta-oxidation [GO:0006635]; response to drug [GO:0042493]; response to insulin [GO:0032868]	mitochondrial fatty acid beta-oxidation multienzyme complex [GO:0016507]; mitochondrial inner membrane [GO:0005743]; mitochondrial nucleoid [GO:0042645]; mitochondrion [GO:0005739]	3-hydroxyacyl-CoA dehydrogenase activity [GO:0003857]; acetyl-CoA C-acyltransferase activity [GO:0003988]; enoyl-CoA hydratase activity [GO:0004300]; fatty-acyl-CoA binding [GO:0000062]; long-chain-3-hydroxyacyl-CoA dehydrogenase activity [GO:0016509]; long-chain-enoyl-CoA hydratase activity [GO:0016508]; NAD binding [GO:0051287]; protein-containing complex binding [GO:0044877]	mitochondrion	13289000000	32	5	0.729117	0.00535849		0.842965	0.556361		1.09833	0.70208		0.949992	0.521794		0.350875	0.925983	0.780959
Hbegf	Q06186	Proheparin-binding EGF-like growth factor [Cleaved into: Heparin-binding EGF-like growth factor (HB-EGF) (HBEGF)]	angiogenesis [GO:0001525]; blastocyst growth [GO:0001832]; cell chemotaxis [GO:0060326]; cell migration [GO:0016477]; epidermal growth factor receptor signaling pathway [GO:0007173]; negative regulation of elastin biosynthetic process [GO:0051545]; positive regulation of cell growth [GO:0030307]; positive regulation of cell migration [GO:0030335]; positive regulation of cell population proliferat…	cell surface [GO:0009986]; extracellular region [GO:0005576]; extracellular space [GO:0005615]; integral component of plasma membrane [GO:0005887]	epidermal growth factor receptor binding [GO:0005154]; growth factor activity [GO:0008083]; heparin binding [GO:0008201]	extracellular space	383100000	1	18	0.269909	0.020598		0.620831	0.235298		1.66964	0.139047		0.725886	0.704848		#N/A	#N/A	#N/A
Hccs	P53702	Cytochrome c-type heme lyase (CCHL) (EC 4.4.1.17) (Holocytochrome c-type synthase)	cytochrome c-heme linkage [GO:0018063]	mitochondrial inner membrane [GO:0005743]; mitochondrion [GO:0005739]	holocytochrome-c synthase activity [GO:0004408]; metal ion binding [GO:0046872]	mitochondrion	45325000	2	X	0.47881	0.0153308		0.864167	0.4342		1.45387	0.331406		0.805548	0.117346		0.313308	0.84913	0.480934
Hdhd3	Q9CYW4	Haloacid dehalogenase-like hydrolase domain-containing protein 3	0	intracellular membrane-bounded organelle [GO:0043231]; mitochondrion [GO:0005739]; nucleolus [GO:0005730]	hydrolase activity [GO:0016787]	mitochondrion	633420000	8	4	0.588789	0.0384199		1.13823	0.00794517		1.52011	0.11393		0.786329	0.233724		0.105467	0.424118	0.0166098
Hebp1	Q9R257	Heme-binding protein 1 (p22HBP)	heme metabolic process [GO:0042168]	cytoplasm [GO:0005737]; cytosol [GO:0005829]; mitochondrion [GO:0005739]	heme binding [GO:0020037]	mitochondrion	2889000000	10	6	0.769044	0.0445491		0.913509	0.621544		1.04704	0.858109		0.881457	0.0514245		0.148494	0.717959	0.456469
Hk1	P17710	Hexokinase-1 (EC 2.7.1.1) (Hexokinase type I) (HK I) (Hexokinase, tumor isozyme)	canonical glycolysis [GO:0061621]; carbohydrate phosphorylation [GO:0046835]; cellular glucose homeostasis [GO:0001678]; establishment of protein localization to mitochondrion [GO:0072655]; fructose 6-phosphate metabolic process [GO:0006002]; glucose 6-phosphate metabolic process [GO:0051156]; glycolytic process [GO:0006096]; inflammatory response [GO:0006954]; innate immune response [GO:0045087]…	caveola [GO:0005901]; cilium [GO:0005929]; cytosol [GO:0005829]; membrane raft [GO:0045121]; mitochondrial outer membrane [GO:0005741]; mitochondrion [GO:0005739]; protein-containing complex [GO:0032991]; sperm principal piece [GO:0097228]	ATP binding [GO:0005524]; fructokinase activity [GO:0008865]; glucokinase activity [GO:0004340]; glucose binding [GO:0005536]; hexokinase activity [GO:0004396]; identical protein binding [GO:0042802]; mannokinase activity [GO:0019158]; peptidoglycan binding [GO:0042834]; protein-containing complex binding [GO:0044877]; protein kinase activity [GO:0004672]	mitochondrion	40600000000	51	10	0.881536	0.0296599		1.04	0.770441		1.07865	0.619726		0.914304	0.304887		0.505958	0.910472	0.279296
Hmga1	P17095	High mobility group protein HMG-I/HMG-Y (HMG-I(Y)) (High mobility group AT-hook protein 1) (High mobility group protein A1)	base-excision repair [GO:0006284]; negative regulation of cell population proliferation [GO:0008285]; negative regulation of transcription, DNA-templated [GO:0045892]; oncogene-induced cell senescence [GO:0090402]; positive regulation of cellular senescence [GO:2000774]; positive regulation of transcription, DNA-templated [GO:0045893]; positive regulation of transcription by RNA polymerase II [GO…	nucleus [GO:0005634]; RNA polymerase II transcription regulator complex [GO:0090575]; senescence-associated heterochromatin focus [GO:0035985]	5'-deoxyribose-5-phosphate lyase activity [GO:0051575]; chromatin binding [GO:0003682]; cis-regulatory region sequence-specific DNA binding [GO:0000987]; DNA-(apurinic or apyrimidinic site) endonuclease activity [GO:0003906]; DNA binding [GO:0003677]; enzyme binding [GO:0019899]; minor groove of adenine-thymine-rich DNA binding [GO:0003680]; nuclear receptor transcription coactivator activity [GO…	nucleus	443850000	3	17	9.19671	0.0239626		1.513	0.43424		0.177241	0.266596		1.07735	0.912283		0.0349538	0.150034	0.120139
Hnrnpdl	Q9Z130	Heterogeneous nuclear ribonucleoprotein D-like (hnRNP D-like) (hnRNP DL) (JKT41-binding protein)	mRNA metabolic process [GO:0016071]; regulation of gene expression [GO:0010468]	cytoplasm [GO:0005737]; nucleoplasm [GO:0005654]; nucleus [GO:0005634]	DNA binding [GO:0003677]; double-stranded DNA binding [GO:0003690]; poly(A) binding [GO:0008143]; poly(G) binding [GO:0034046]; RNA binding [GO:0003723]; sequence-specific DNA binding [GO:0043565]; sequence-specific double-stranded DNA binding [GO:1990837]; single-stranded DNA binding [GO:0003697]	nucleus	478130000	6	5	0.712017	0.00399316		1.68119	0.281322		2.29693	0.179195		0.972797	0.782691		0.725042	0.13482	0.116737
Hprt1	P00493	Hypoxanthine-guanine phosphoribosyltransferase (HGPRT) (HGPRTase) (EC 2.4.2.8) (HPRT B)	adenine metabolic process [GO:0046083]; adenine salvage [GO:0006168]; central nervous system neuron development [GO:0021954]; cerebral cortex neuron differentiation [GO:0021895]; dendrite morphogenesis [GO:0048813]; dopamine metabolic process [GO:0042417]; GMP catabolic process [GO:0046038]; GMP salvage [GO:0032263]; grooming behavior [GO:0007625]; guanine salvage [GO:0006178]; hypoxanthine metab…	cytoplasm [GO:0005737]; cytosol [GO:0005829]	guanine phosphoribosyltransferase activity [GO:0052657]; hypoxanthine phosphoribosyltransferase activity [GO:0004422]; identical protein binding [GO:0042802]; magnesium ion binding [GO:0000287]; nucleotide binding [GO:0000166]	cytoplasm	666430000	8	X	0.740536	0.0273834		1.18528	0.603846		1.54089	0.0205868		0.962713	0.897194		0.661999	0.242947	0.168781
Hspe1	Q64433	10 kDa heat shock protein, mitochondrial (Hsp10) (10 kDa chaperonin) (Chaperonin 10) (CPN10)	chaperone cofactor-dependent protein refolding [GO:0051085]	mitochondrial matrix [GO:0005759]; mitochondrion [GO:0005739]	ATP binding [GO:0005524]; chaperone binding [GO:0051087]; metal ion binding [GO:0046872]; unfolded protein binding [GO:0051082]	mitochondrion	1403000000	3	1	0.418809	0.0102634		0.846336	0.441878		1.826	0.05437		0.903597	0.492509		0.0154387	0.169441	0.0683936
Hspg2	Q05793	Basement membrane-specific heparan sulfate proteoglycan core protein (HSPG) [Cleaved into: Endorepellin; LG3 peptide]	angiogenesis [GO:0001525]; animal organ morphogenesis [GO:0009887]; brain development [GO:0007420]; cardiac muscle tissue development [GO:0048738]; cartilage development involved in endochondral bone morphogenesis [GO:0060351]; chondrocyte differentiation [GO:0002062]; embryonic skeletal system morphogenesis [GO:0048704]; endochondral ossification [GO:0001958]; extracellular matrix organization […	basement membrane [GO:0005604]; collagen-containing extracellular matrix [GO:0062023]; extracellular matrix [GO:0031012]; extracellular region [GO:0005576]; Golgi lumen [GO:0005796]	calcium ion binding [GO:0005509]; protease binding [GO:0002020]; protein C-terminus binding [GO:0008022]	extracellular region	4024100000	37	4	0.638613	0.0418788		0.725344	0.0728189		1.20911	0.308708		1.06453	0.794677		0.0368909	0.437514	0.719969
Idh1	O88844	Isocitrate dehydrogenase [NADP] cytoplasmic (IDH) (EC 1.1.1.42) (Cytosolic NADP-isocitrate dehydrogenase) (IDP) (NADP(+)-specific ICDH) (Oxalosuccinate decarboxylase)	2-oxoglutarate metabolic process [GO:0006103]; female gonad development [GO:0008585]; glutathione metabolic process [GO:0006749]; glyoxylate cycle [GO:0006097]; isocitrate metabolic process [GO:0006102]; NADP metabolic process [GO:0006739]; regulation of phospholipid biosynthetic process [GO:0071071]; regulation of phospholipid catabolic process [GO:0060696]; response to organic cyclic compound […	cytoplasm [GO:0005737]; cytosol [GO:0005829]; mitochondrion [GO:0005739]; peroxisome [GO:0005777]	identical protein binding [GO:0042802]; isocitrate dehydrogenase (NADP+) activity [GO:0004450]; isocitrate dehydrogenase activity [GO:0004448]; magnesium ion binding [GO:0000287]; NAD binding [GO:0051287]; NADP binding [GO:0050661]; protein homodimerization activity [GO:0042803]	mitochondrion	20746000000	31	1	0.970554	0.0243279		1.0914	0.421748		1.05215	0.700833		0.935646	0.338021		0.951111	0.979035	0.895519
Idh2	P54071	Isocitrate dehydrogenase [NADP], mitochondrial (IDH) (EC 1.1.1.42) (ICD-M) (IDP) (NADP(+)-specific ICDH) (Oxalosuccinate decarboxylase)	2-oxoglutarate metabolic process [GO:0006103]; glyoxylate cycle [GO:0006097]; isocitrate metabolic process [GO:0006102]; NADP biosynthetic process [GO:0006741]; NADP metabolic process [GO:0006739]; negative regulation of glial cell migration [GO:1903976]; negative regulation of glial cell proliferation [GO:0060253]; negative regulation of matrix metallopeptidase secretion [GO:1904465]; tricarboxy…	cytosol [GO:0005829]; mitochondrial inner membrane [GO:0005743]; mitochondrion [GO:0005739]; peroxisome [GO:0005777]	isocitrate dehydrogenase (NADP+) activity [GO:0004450]; isocitrate dehydrogenase activity [GO:0004448]; magnesium ion binding [GO:0000287]; NAD binding [GO:0051287]	mitochondrion	9258200000	21	7	0.740067	0.0330891		0.759653	0.300248		0.965111	0.898291		0.940228	0.238122		0.156148	0.787507	0.950288
Igfbp7	Q61581	Insulin-like growth factor-binding protein 7 (IBP-7) (IGF-binding protein 7) (IGFBP-7) (MAC25 protein)	cell adhesion [GO:0007155]; inner ear development [GO:0048839]; regulation of cell growth [GO:0001558]; regulation of signal transduction [GO:0009966]; regulation of steroid biosynthetic process [GO:0050810]	collagen-containing extracellular matrix [GO:0062023]; extracellular space [GO:0005615]	insulin-like growth factor binding [GO:0005520]	extracellular space	1265600000	9	5	0.268169	0.046356		0.435264	0.126961		1.51673	0.347249		0.934468	0.840708		0.00508925	0.54496	0.404804
Igsf8	Q8R366	Immunoglobulin superfamily member 8 (IgSF8) (CD81 partner 3) (Glu-Trp-Ile EWI motif-containing protein 2) (EWI-2) (Keratinocyte-associated transmembrane protein 4) (KCT-4) (Prostaglandin regulatory-like protein) (PGRL) (CD antigen CD316)	regulation of cell motility [GO:2000145]	axon [GO:0030424]; integral component of membrane [GO:0016021]; intracellular membrane-bounded organelle [GO:0043231]; myelin sheath [GO:0043209]; plasma membrane [GO:0005886]; synapse [GO:0045202]	0	plasma membrane	69646000	2	1	0.625202	0.0312129		1.12006	NA		1.63718	NA		0.913849	0.777952		#N/A	#N/A	#N/A
Ipo4	Q8VI75	Importin-4 (Imp4) (Importin-4a) (Imp4a) (Ran-binding protein 4) (RanBP4)	DNA replication-dependent nucleosome assembly [GO:0006335]; DNA replication-independent nucleosome assembly [GO:0006336]; protein import into nucleus [GO:0006606]; ribosome biogenesis [GO:0042254]	cytoplasm [GO:0005737]; nuclear chromatin [GO:0000790]; nucleus [GO:0005634]; protein-containing complex [GO:0032991]	nuclear import signal receptor activity [GO:0061608]; nuclear localization sequence binding [GO:0008139]; Ran GTPase binding [GO:0008536]	nucleus	575350000	8	14	0.677328	0.0319577		0.727957	0.33284		1.31278	0.0678863		1.22147	0.520556		0.0323009	0.122966	0.823947
Iqsec1	Q8R0S2	IQ motif and SEC7 domain-containing protein 1	actin cytoskeleton organization [GO:0030036]; dendritic spine development [GO:0060996]; positive regulation of focal adhesion disassembly [GO:0120183]; positive regulation of GTPase activity [GO:0043547]; positive regulation of keratinocyte migration [GO:0051549]; regulation of ARF protein signal transduction [GO:0032012]; regulation of postsynaptic neurotransmitter receptor internalization [GO:0…	intracellular membrane-bounded organelle [GO:0043231]; nucleolus [GO:0005730]; postsynaptic density [GO:0014069]; Schaffer collateral - CA1 synapse [GO:0098685]; synaptic vesicle [GO:0008021]	ARF guanyl-nucleotide exchange factor activity [GO:0005086]; lipid binding [GO:0008289]; protein kinase binding [GO:0019901]	intracellular membrane-bounded organelle	286280000	4	6	1.6861	0.00799779		1.29116	0.636162		0.803176	0.988158		1.04885	0.853532		#N/A	#N/A	#N/A
Itga7	Q61738	Integrin alpha-7 [Cleaved into: Integrin alpha-7 heavy chain; Integrin alpha-7 light chain]	blood vessel morphogenesis [GO:0048514]; cell adhesion [GO:0007155]; cell migration [GO:0016477]; heterotypic cell-cell adhesion [GO:0034113]; integrin-mediated signaling pathway [GO:0007229]; regulation of cell shape [GO:0008360]	cell surface [GO:0009986]; cytoplasm [GO:0005737]; integrin alpha7-beta1 complex [GO:0034677]; integrin complex [GO:0008305]; muscle tendon junction [GO:0005927]; neuromuscular junction [GO:0031594]; sarcolemma [GO:0042383]	cell adhesion molecule binding [GO:0050839]; integrin binding [GO:0005178]; laminin binding [GO:0043236]; metal ion binding [GO:0046872]; protein-containing complex binding [GO:0044877]	extracellular region	3771600000	25	10	0.803972	0.020349		0.898307	0.262876		1.09862	0.582859		0.983253	0.761312		0.178256	0.73439	0.635996
Itgav	P43406	Integrin alpha-V (Vitronectin receptor subunit alpha) (CD antigen CD51) [Cleaved into: Integrin alpha-V heavy chain; Integrin alpha-V light chain]	angiogenesis [GO:0001525]; apolipoprotein A-I-mediated signaling pathway [GO:0038027]; apoptotic cell clearance [GO:0043277]; blood vessel development [GO:0001568]; calcium ion transmembrane transport [GO:0070588]; cell adhesion [GO:0007155]; cell adhesion mediated by integrin [GO:0033627]; cell-matrix adhesion [GO:0007160]; cell migration [GO:0016477]; cell-substrate adhesion [GO:0031589]; detec…	alphav-beta3 integrin-HMGB1 complex [GO:0035868]; alphav-beta3 integrin-IGF-1-IGF1R complex [GO:0035867]; cell surface [GO:0009986]; cytosol [GO:0005829]; external side of plasma membrane [GO:0009897]; filopodium membrane [GO:0031527]; focal adhesion [GO:0005925]; integrin alphav-beta3 complex [GO:0034683]; integrin alphav-beta5 complex [GO:0034684]; integrin alphav-beta6 complex [GO:0034685]; in…	C-X3-C chemokine binding [GO:0019960]; extracellular matrix binding [GO:0050840]; extracellular matrix protein binding [GO:1990430]; fibroblast growth factor binding [GO:0017134]; fibronectin binding [GO:0001968]; insulin-like growth factor I binding [GO:0031994]; integrin binding [GO:0005178]; metal ion binding [GO:0046872]; neuregulin binding [GO:0038132]; protease binding [GO:0002020]; signali…	extracellular region	5530200000	32	2	0.768872	0.0455879		0.841765	0.487694		1.1637	0.54118		1.06293	0.605217		0.303084	0.621405	0.831292
Ldah	Q8BVA5	Lipid droplet-associated hydrolase (EC 3.1.1.-) (Lipid droplet-associated serine hydrolase) (mLDAH)	foam cell differentiation [GO:0090077]; lipid storage [GO:0019915]	endoplasmic reticulum [GO:0005783]; lipid droplet [GO:0005811]	lipase activity [GO:0016298]	endoplasmic reticulum	72101000	3	12	2.85182	0.046934		1.76768	0.551695		0.824976	0.810392		1.33095	0.148159		0.0575049	0.91086	0.514031
Lgals1	P16045	Galectin-1 (Gal-1) (14 kDa lectin) (Beta-galactoside-binding lectin L-14-I) (Galaptin) (Lactose-binding lectin 1) (Lectin galactoside-binding soluble 1) (S-Lac lectin 1)	apoptotic process [GO:0006915]; cellular response to glucose stimulus [GO:0071333]; cellular response to organic cyclic compound [GO:0071407]; heterophilic cell-cell adhesion via plasma membrane cell adhesion molecules [GO:0007157]; myoblast differentiation [GO:0045445]; negative regulation of cell-substrate adhesion [GO:0010812]; negative regulation of neuron projection development [GO:0010977];…	cell surface [GO:0009986]; collagen-containing extracellular matrix [GO:0062023]; cytoplasm [GO:0005737]; cytosol [GO:0005829]; extracellular region [GO:0005576]; extracellular space [GO:0005615]; nucleus [GO:0005634]	carbohydrate binding [GO:0030246]; galactose binding [GO:0005534]; identical protein binding [GO:0042802]; lactose binding [GO:0030395]; laminin binding [GO:0043236]	extracellular space	11320000000	10	15	0.604253	0.0164456		0.947932	0.850907		1.39165	0.125184		0.887097	0.449978		0.0478427	0.402871	0.0950388
Lrrc40	Q9CRC8	Leucine-rich repeat-containing protein 40	signal transduction [GO:0007165]	cytoplasm [GO:0005737]; intracellular membrane-bounded organelle [GO:0043231]	protein serine/threonine phosphatase activity [GO:0004722]	intracellular membrane-bounded organelle	474450000	2	3	0.68581	0.0101778		1.1293	0.0281765		1.66917	0.410045		1.01367	0.962248		#N/A	#N/A	#N/A
Lrrc57	Q9D1G5	Leucine-rich repeat-containing protein 57	0	membrane [GO:0016020]	0	membrane	878450000	7	2	0.769674	0.0441283		0.899655	0.482148		1.25181	0.263981		1.07095	0.758008		0.0919641	0.133539	0.417323
Lrrfip1	Q3UZ39	Leucine-rich repeat flightless-interacting protein 1 (LRR FLII-interacting protein 1) (FLI-LRR-associated protein 1) (Flap-1) (H186 FLAP)	negative regulation of transcription by RNA polymerase II [GO:0000122]; positive regulation of NF-kappaB transcription factor activity [GO:0051092]	cytosol [GO:0005829]; nucleus [GO:0005634]; plasma membrane [GO:0005886]	DNA binding [GO:0003677]; DNA-binding transcription repressor activity, RNA polymerase II-specific [GO:0001227]; protein homodimerization activity [GO:0042803]; RNA polymerase II cis-regulatory region sequence-specific DNA binding [GO:0000978]	plasma membrane	345790000	6	1	1.87686	0.0323523		1.2686	0.382392		0.781663	0.528352		1.15646	0.711052		0.0959906	0.847572	0.432068
Lsm6	P62313	U6 snRNA-associated Sm-like protein LSm6	maturation of SSU-rRNA [GO:0030490]; mRNA catabolic process [GO:0006402]; mRNA splicing, via spliceosome [GO:0000398]; tRNA processing [GO:0008033]	cytoplasm [GO:0005737]; Lsm2-8 complex [GO:0120115]; nucleolus [GO:0005730]; nucleus [GO:0005634]; P-body [GO:0000932]; small nucleolar ribonucleoprotein complex [GO:0005732]; U2-type precatalytic spliceosome [GO:0071005]; U4/U6 x U5 tri-snRNP complex [GO:0046540]; U6 snRNP [GO:0005688]	protein heterodimerization activity [GO:0046982]; RNA binding [GO:0003723]	nucleus	208940000	2	8	28.176	0.0216428		1.85426	0.679588		0.0925435	0.326045		1.40622	0.570482		#N/A	#N/A	#N/A
Man1a2	P39098	Mannosyl-oligosaccharide 1,2-alpha-mannosidase IB (EC 3.2.1.113) (Mannosidase alpha class 1A member 2) (Processing alpha-1,2-mannosidase IB) (Alpha-1,2-mannosidase IB)	carbohydrate metabolic process [GO:0005975]; glycoprotein metabolic process [GO:0009100]; lung alveolus development [GO:0048286]; N-glycan processing [GO:0006491]; protein glycosylation [GO:0006486]; respiratory gaseous exchange by respiratory system [GO:0007585]	endoplasmic reticulum [GO:0005783]; Golgi apparatus [GO:0005794]; Golgi membrane [GO:0000139]; integral component of membrane [GO:0016021]	calcium ion binding [GO:0005509]; mannosyl-oligosaccharide 1,2-alpha-mannosidase activity [GO:0004571]	membrane	46219000	2	3	0.613594	0.040883		1.08251	0.751874		1.41937	0.756287		0.804534	0.558239		#N/A	#N/A	#N/A
Mcm3	P25206	DNA replication licensing factor MCM3 (EC 3.6.4.12) (DNA polymerase alpha holoenzyme-associated protein P1) (P1-MCM3)	DNA strand elongation involved in DNA replication [GO:0006271]; double-strand break repair via break-induced replication [GO:0000727]; mitotic DNA replication initiation [GO:1902975]; pre-replicative complex assembly involved in nuclear cell cycle DNA replication [GO:0006267]	centrosome [GO:0005813]; CMG complex [GO:0071162]; cytoplasm [GO:0005737]; MCM complex [GO:0042555]; nucleoplasm [GO:0005654]; nucleus [GO:0005634]; perinuclear region of cytoplasm [GO:0048471]	ATP binding [GO:0005524]; DNA helicase activity [GO:0003678]; DNA replication origin binding [GO:0003688]; single-stranded DNA binding [GO:0003697]	nucleus	103300000	5	1	1.24216	0.0129121		1.33597	0.443723		0.711032	0.0809483		0.661101	0.119726		#N/A	#N/A	#N/A
Mdh2	P08249	Malate dehydrogenase, mitochondrial (EC 1.1.1.37)	aerobic respiration [GO:0009060]; carbohydrate metabolic process [GO:0005975]; malate metabolic process [GO:0006108]; NADH metabolic process [GO:0006734]; oxaloacetate metabolic process [GO:0006107]; tricarboxylic acid cycle [GO:0006099]	cytoplasm [GO:0005737]; membrane [GO:0016020]; mitochondrial inner membrane [GO:0005743]; mitochondrial matrix [GO:0005759]; mitochondrion [GO:0005739]; myelin sheath [GO:0043209]	L-malate dehydrogenase activity [GO:0030060]; malate dehydrogenase (NADP+) activity [GO:0046554]; malate dehydrogenase activity [GO:0016615]; protein homodimerization activity [GO:0042803]; protein self-association [GO:0043621]	mitochondrion	38826000000	25	5	0.699898	0.0306154		0.912465	0.426232		1.22411	0.326331		0.938945	0.606198		0.175155	0.656598	0.408573
Mgst1	Q91VS7	Microsomal glutathione S-transferase 1 (Microsomal GST-1) (EC 2.5.1.18) (Microsomal GST-I)	cellular response to lipid hydroperoxide [GO:0071449]; glutathione metabolic process [GO:0006749]; oxidation-reduction process [GO:0055114]; response to drug [GO:0042493]; response to lipopolysaccharide [GO:0032496]; response to organonitrogen compound [GO:0010243]	apical part of cell [GO:0045177]; endoplasmic reticulum [GO:0005783]; endoplasmic reticulum membrane [GO:0005789]; integral component of membrane [GO:0016021]; mitochondrial inner membrane [GO:0005743]; mitochondrial outer membrane [GO:0005741]; mitochondrion [GO:0005739]; nucleus [GO:0005634]; peroxisomal membrane [GO:0005778]	glutathione binding [GO:0043295]; glutathione peroxidase activity [GO:0004602]; glutathione transferase activity [GO:0004364]; identical protein binding [GO:0042802]	mitochondrion	525020000	3	6	0.670061	0.0152426		0.752726	0.375463		1.41718	0.00969313		1.26154	0.481003		0.0376097	0.068787	0.669916
Mink1	Q9JM52	Misshapen-like kinase 1 (EC 2.7.11.1) (GCK family kinase MiNK) (MAPK/ERK kinase kinase kinase 6) (MEK kinase kinase 6) (MEKKK 6) (Misshapen/NIK-related kinase) (Mitogen-activated protein kinase kinase kinase kinase 6)	actin cytoskeleton reorganization [GO:0031532]; activation of protein kinase activity [GO:0032147]; chemical synaptic transmission [GO:0007268]; dendrite morphogenesis [GO:0048813]; MAPK cascade [GO:0000165]; multicellular organism development [GO:0007275]; negative thymic T cell selection [GO:0045060]; neuron cellular homeostasis [GO:0070050]; neuron projection morphogenesis [GO:0048812]; positi…	axon [GO:0030424]; cytoplasm [GO:0005737]; dendrite [GO:0030425]; Golgi apparatus [GO:0005794]; postsynaptic density [GO:0014069]	ATP binding [GO:0005524]; protein serine/threonine kinase activity [GO:0004674]	cytoplasm	153890000	2	11	10	NA	x	0.383934	0.0111416		ND	ND		1.54867	0.275097		#N/A	#N/A	#N/A
Mmut	P16332	Methylmalonyl-CoA mutase, mitochondrial (MCM) (EC 5.4.99.2) (Methylmalonyl-CoA isomerase)	homocysteine metabolic process [GO:0050667]; positive regulation of GTPase activity [GO:0043547]; post-embryonic development [GO:0009791]	mitochondrial matrix [GO:0005759]; mitochondrion [GO:0005739]	cobalamin binding [GO:0031419]; GTPase activity [GO:0003924]; identical protein binding [GO:0042802]; metal ion binding [GO:0046872]; methylmalonyl-CoA mutase activity [GO:0004494]; modified amino acid binding [GO:0072341]; protein homodimerization activity [GO:0042803]	mitochondrion	714790000	12	17	0.681945	0.0115306		0.907783	0.159911		1.01193	0.959965		0.760179	0.372792		0.0918304	0.338783	0.288449
Mri1	Q9CQT1	Methylthioribose-1-phosphate isomerase (M1Pi) (MTR-1-P isomerase) (EC 5.3.1.23) (S-methyl-5-thioribose-1-phosphate isomerase) (Translation initiation factor eIF-2B subunit alpha/beta/delta-like protein)	L-methionine salvage from methylthioadenosine [GO:0019509]; L-methionine salvage from S-adenosylmethionine [GO:0019284]	cytosol [GO:0005829]; fibrillar center [GO:0001650]; nucleoplasm [GO:0005654]	identical protein binding [GO:0042802]; S-methyl-5-thioribose-1-phosphate isomerase activity [GO:0046523]	nucleus	45833000	2	8	10	NA	x	0.508357	0.479494		ND	ND		2.32869	0.185642		#N/A	#N/A	#N/A
Nadk2	Q8C5H8	NAD kinase 2, mitochondrial (EC 2.7.1.23) (Mitochondrial NAD kinase) (NAD kinase domain-containing protein 1, mitochondrial)	NAD metabolic process [GO:0019674]; NADP biosynthetic process [GO:0006741]	mitochondrion [GO:0005739]	ATP binding [GO:0005524]; NAD+ kinase activity [GO:0003951]; protein homodimerization activity [GO:0042803]	mitochondrion	114460000	2	15	2.77803	0.00652812		0.451885	NA		0.203082	NA		1.24848	0.747392		#N/A	#N/A	#N/A
Naxd	Q9CZ42	ATP-dependent (S)-NAD(P)H-hydrate dehydratase (EC 4.2.1.93) (ATP-dependent NAD(P)HX dehydratase) (Carbohydrate kinase domain-containing protein) (NAD(P)HX dehydratase)	metabolite repair [GO:0110051]; nicotinamide nucleotide metabolic process [GO:0046496]	cytosol [GO:0005829]; endoplasmic reticulum [GO:0005783]; mitochondrion [GO:0005739]	ADP-dependent NAD(P)H-hydrate dehydratase activity [GO:0052855]; ATP binding [GO:0005524]; ATP-dependent NAD(P)H-hydrate dehydratase activity [GO:0047453]	mitochondrion	416550000	7	8	0.546435	0.0239858		0.995463	0.990535		1.38393	0.261436		0.759676	0.3984		0.118397	0.880674	0.118397
Nckipsd	Q9ESJ4	NCK-interacting protein with SH3 domain (54 kDa VacA-interacting protein) (VIP54) (90 kDa N-WASP-interacting protein) (90 kDa SH3 protein interacting with Nck) (SH3 adapter protein SPIN90) (WASP-interacting SH3-domain protein) (WISH) (Wiskott-Aldrich syndrome protein-binding protein) (N-WASP-binding protein)	positive regulation of neuron projection development [GO:0010976]	COP9 signalosome [GO:0008180]	SH3 domain binding [GO:0017124]	other	119740000	2	9	2.65831	0.000600035		1.38902	0.783067		0.57663	0.537772		1.10356	0.84478		0.178539	0.620599	0.479482
Ndufa10	Q99LC3	NADH dehydrogenase [ubiquinone] 1 alpha subcomplex subunit 10, mitochondrial (Complex I-42kD) (CI-42kD) (NADH-ubiquinone oxidoreductase 42 kDa subunit)	mitochondrial electron transport, NADH to ubiquinone [GO:0006120]; mitochondrial respiratory chain complex I assembly [GO:0032981]	cytoplasm [GO:0005737]; mitochondrial matrix [GO:0005759]; mitochondrial respiratory chain complex I [GO:0005747]; mitochondrion [GO:0005739]; myelin sheath [GO:0043209]	NADH dehydrogenase (ubiquinone) activity [GO:0008137]	mitochondrion	840050000	7	1	0.640464	0.000992267		0.833683	0.540824		1.45782	0.264671		1.11995	0.0403686		0.206331	0.301854	0.590623
Ndufa13	Q9ERS2	NADH dehydrogenase [ubiquinone] 1 alpha subcomplex subunit 13 (Cell death regulatory protein GRIM-19) (Complex I-B16.6) (CI-B16.6) (Gene associated with retinoic and interferon-induced mortality 19 protein) (GRIM-19) (Gene associated with retinoic and IFN-induced mortality 19 protein) (NADH-ubiquinone oxidoreductase B16.6 subunit)	apoptotic signaling pathway [GO:0097190]; cellular response to interferon-beta [GO:0035458]; cellular response to retinoic acid [GO:0071300]; extrinsic apoptotic signaling pathway [GO:0097191]; mitochondrial respiratory chain complex I assembly [GO:0032981]; negative regulation of cell growth [GO:0030308]; negative regulation of intrinsic apoptotic signaling pathway [GO:2001243]; negative regulat…	cytoplasm [GO:0005737]; integral component of membrane [GO:0016021]; mitochondrial inner membrane [GO:0005743]; mitochondrial membrane [GO:0031966]; mitochondrial respirasome [GO:0005746]; mitochondrial respiratory chain complex I [GO:0005747]; mitochondrion [GO:0005739]; nucleoplasm [GO:0005654]; nucleus [GO:0005634]	ATP binding [GO:0005524]; NADH dehydrogenase (ubiquinone) activity [GO:0008137]; NADH dehydrogenase activity [GO:0003954]	mitochondrion	190600000	3	8	0.576063	0.00400602		0.733991	0.200623		1.11138	0.745106		0.872252	0.305008		0.0335303	0.912528	0.502049
Ndufs1	Q91VD9	NADH-ubiquinone oxidoreductase 75 kDa subunit, mitochondrial (EC 7.1.1.2) (Complex I-75kD) (CI-75kD)	apoptotic mitochondrial changes [GO:0008637]; ATP metabolic process [GO:0046034]; ATP synthesis coupled electron transport [GO:0042773]; cellular respiration [GO:0045333]; reactive oxygen species metabolic process [GO:0072593]; regulation of mitochondrial membrane potential [GO:0051881]	mitochondrial intermembrane space [GO:0005758]; mitochondrial respiratory chain complex I [GO:0005747]; mitochondrion [GO:0005739]; myelin sheath [GO:0043209]	2 iron, 2 sulfur cluster binding [GO:0051537]; 4 iron, 4 sulfur cluster binding [GO:0051539]; electron transfer activity [GO:0009055]; metal ion binding [GO:0046872]; NADH dehydrogenase (ubiquinone) activity [GO:0008137]	mitochondrion	2203300000	23	1	0.720799	0.00203862		0.795151	0.186293		1.11967	0.368901		1.01498	0.813577		0.155475	0.736469	0.800415
Nid2	O88322	Nidogen-2 (NID-2) (Entactin-2)	cell-matrix adhesion [GO:0007160]	basement membrane [GO:0005604]; cell surface [GO:0009986]; collagen-containing extracellular matrix [GO:0062023]; extracellular matrix [GO:0031012]; extracellular region [GO:0005576]; extracellular space [GO:0005615]; plasma membrane [GO:0005886]	calcium ion binding [GO:0005509]	extracellular space	1116400000	16	14	0.503705	0.0081698		0.756985	0.0331189		1.21125	0.309607		0.80598	0.368572		0.00642861	0.933282	0.165482
Nnt	Q61941	NAD(P) transhydrogenase, mitochondrial (EC 7.1.1.1) (Nicotinamide nucleotide transhydrogenase) (Pyridine nucleotide transhydrogenase)	NADPH regeneration [GO:0006740]; proton transmembrane transport [GO:1902600]; reactive oxygen species metabolic process [GO:0072593]	integral component of membrane [GO:0016021]; mitochondrial inner membrane [GO:0005743]; mitochondrion [GO:0005739]	NAD(P)+ transhydrogenase activity [GO:0008746]; NAD binding [GO:0051287]; NADP binding [GO:0050661]	mitochondrion	860190000	13	13	0.766072	0.0472608		0.926423	0.566511		1.175	0.35613		0.971622	0.840717		0.495416	0.784839	0.688888
Nrxn1	Q9CS84	Neurexin-1 (Neurexin I-alpha) (Neurexin-1-alpha)	adult behavior [GO:0030534]; cellular response to calcium ion [GO:0071277]; chemical synaptic transmission [GO:0007268]; gephyrin clustering involved in postsynaptic density assembly [GO:0097116]; learning [GO:0007612]; negative regulation of gene expression [GO:0010629]; neuroligin clustering involved in postsynaptic membrane assembly [GO:0097118]; neuromuscular process controlling balance [GO:0…	cell projection [GO:0042995]; cell surface [GO:0009986]; endocytic vesicle [GO:0030139]; endoplasmic reticulum [GO:0005783]; glutamatergic synapse [GO:0098978]; integral component of presynaptic active zone membrane [GO:0099059]; neuronal cell body [GO:0043025]; nuclear membrane [GO:0031965]; nucleolus [GO:0005730]; plasma membrane [GO:0005886]; presynaptic membrane [GO:0042734]; protein-containi…	acetylcholine receptor binding [GO:0033130]; calcium channel regulator activity [GO:0005246]; calcium ion binding [GO:0005509]; cell adhesion molecule binding [GO:0050839]; neuroligin family protein binding [GO:0097109]; protein-containing complex binding [GO:0044877]; signaling receptor binding [GO:0005102]; transmembrane signaling receptor activity [GO:0004888]; type 1 fibroblast growth factor …	extracellular region	1342700000	16	17	0.723097	0.0311986		1.01006	0.86636		1.23744	0.350869		0.885878	0.523364		0.340049	0.7793	0.340049
Nucb1	Q02819	Nucleobindin-1 (CALNUC)	regulation of protein targeting [GO:1903533]; response to cisplatin [GO:0072718]; small GTPase mediated signal transduction [GO:0007264]	cis-Golgi network [GO:0005801]; cytoplasm [GO:0005737]; early endosome [GO:0005769]; endoplasmic reticulum-Golgi intermediate compartment [GO:0005793]; extracellular region [GO:0005576]; extracellular space [GO:0005615]; extrinsic component of Golgi membrane [GO:0090498]; Golgi apparatus [GO:0005794]; Golgi-associated vesicle [GO:0005798]; Golgi cisterna membrane [GO:0032580]; lumenal side of Gol…	calcium ion binding [GO:0005509]; DNA binding [GO:0003677]; G-protein alpha-subunit binding [GO:0001965]; guanyl-nucleotide exchange factor activity [GO:0005085]	extracellular space	5979500000	22	7	0.651702	0.0356756		0.858272	0.277789		1.27483	0.2974		0.968005	0.563537		0.0156497	0.292678	0.18561
Nxn	P97346	Nucleoredoxin (EC 1.8.1.8) (Protein Red-1)	cell differentiation [GO:0030154]; circulatory system development [GO:0072359]; negative regulation of protein ubiquitination [GO:0031397]; negative regulation of Wnt signaling pathway [GO:0030178]; Wnt signaling pathway [GO:0016055]	cytosol [GO:0005829]; nucleus [GO:0005634]	protein-disulfide reductase activity [GO:0047134]; thioredoxin-disulfide reductase activity [GO:0004791]	nucleus	82587000	3	11	1.00904	0.03126		1.02746	0.999146		1.09283	0.984901		1.07324	0.619836		#N/A	#N/A	#N/A
Oacyl	Q8BML2	O-acyltransferase like protein (Protein oacyl)	0	integral component of membrane [GO:0016021]	transferase activity, transferring acyl groups other than amino-acyl groups [GO:0016747]	membrane	203080000	2	18	10	NA	x	0.778815	0.793159		ND	ND		1.20083	0.656423		#N/A	#N/A	#N/A
Oaf	Q8QZR4	Out at first protein homolog	0	0	0	other	348790000	4	9	0.706411	0.0238772		1.03711	0.717325		1.15321	0.236177		0.78549	0.0563413		0.180031	0.605592	0.105077
Pcbd1	P61458	Pterin-4-alpha-carbinolamine dehydratase (PHS) (EC 4.2.1.96) (4-alpha-hydroxy-tetrahydropterin dehydratase) (Dimerization cofactor of hepatocyte nuclear factor 1-alpha) (DCoH) (Dimerization cofactor of HNF1) (Phenylalanine hydroxylase-stimulating protein) (Pterin carbinolamine dehydratase) (PCD)	L-phenylalanine metabolic process [GO:0006558]; positive regulation of transcription, DNA-templated [GO:0045893]; regulation of protein binding [GO:0043393]; tetrahydrobiopterin biosynthetic process [GO:0006729]	cytosol [GO:0005829]; nucleoplasm [GO:0005654]; nucleus [GO:0005634]	4-alpha-hydroxytetrahydrobiopterin dehydratase activity [GO:0008124]; identical protein binding [GO:0042802]; phenylalanine 4-monooxygenase activity [GO:0004505]; transcription coactivator activity [GO:0003713]	nucleus	128480000	2	10	0.532087	0.000229227		3.75627	0.260857		3.93334	NA		0.557169	0.137144		#N/A	#N/A	#N/A
Pcsk1n	Q9QXV0	ProSAAS (IA-4) (Proprotein convertase subtilisin/kexin type 1 inhibitor) (Proprotein convertase 1 inhibitor) (pro-SAAS) [Cleaved into: KEP; Big SAAS (b-SAAS); Little SAAS (l-SAAS); Big PEN-LEN (b-PEN-LEN) (SAAS CT(1-49)); PEN; PEN-20; PEN-19; Little LEN (l-LEN); Big LEN (b-LEN) (SAAS CT(25-40))]	neuropeptide signaling pathway [GO:0007218]; peptide hormone processing [GO:0016486]; response to cold [GO:0009409]; response to dietary excess [GO:0002021]	extracellular space [GO:0005615]; secretory granule [GO:0030141]; trans-Golgi network [GO:0005802]	endopeptidase inhibitor activity [GO:0004866]; serine-type endopeptidase inhibitor activity [GO:0004867]	extracellular space	84791000	2	X	0.396717	0.0264579		0.935879	0.811389		1.92358	0.172411		0.815402	0.226292		0.00424086	0.0987943	0.0093863
Pcyox1l	Q8C7K6	Prenylcysteine oxidase-like (EC 1.8.3.-)	prenylated protein catabolic process [GO:0030327]; prenylcysteine catabolic process [GO:0030328]	extracellular region [GO:0005576]	prenylcysteine oxidase activity [GO:0001735]	extracellular region	680720000	9	18	0.718535	0.0441389		0.643066	0.201667		1.13417	0.695441		1.26727	0.217985		0.14191	0.470096	0.814893
Pdhb	Q9D051	Pyruvate dehydrogenase E1 component subunit beta, mitochondrial (PDHE1-B) (EC 1.2.4.1)	acetyl-CoA biosynthetic process from pyruvate [GO:0006086]; glucose metabolic process [GO:0006006]; mitochondrial acetyl-CoA biosynthetic process from pyruvate [GO:0061732]; tricarboxylic acid cycle [GO:0006099]	mitochondrial pyruvate dehydrogenase complex [GO:0005967]; mitochondrion [GO:0005739]; nucleoplasm [GO:0005654]; pyruvate dehydrogenase complex [GO:0045254]	pyruvate dehydrogenase (acetyl-transferring) activity [GO:0004739]; pyruvate dehydrogenase (NAD+) activity [GO:0034604]	mitochondrion	2069500000	13	14	0.731466	0.0121037		0.823325	0.15611		1.00371	0.981671		0.891722	0.293188		0.251783	0.789138	0.761977
Pdlim5	Q8CI51	PDZ and LIM domain protein 5 (Enigma homolog) (Enigma-like PDZ and LIM domains protein)	actin cytoskeleton organization [GO:0030036]; cell growth involved in cardiac muscle cell development [GO:0061049]; heart development [GO:0007507]; muscle structure development [GO:0061061]; regulation of dendritic spine morphogenesis [GO:0061001]; regulation of synapse assembly [GO:0051963]	actin cytoskeleton [GO:0015629]; adherens junction [GO:0005912]; cell projection [GO:0042995]; cytosol [GO:0005829]; filamentous actin [GO:0031941]; membrane [GO:0016020]; postsynaptic density [GO:0014069]; presynapse [GO:0098793]; stress fiber [GO:0001725]; Z disc [GO:0030018]	actin binding [GO:0003779]; actinin binding [GO:0042805]; metal ion binding [GO:0046872]; muscle alpha-actinin binding [GO:0051371]; protein kinase C binding [GO:0005080]; protein N-terminus binding [GO:0047485]	cytosol	1021600000	14	3	0.839199	0.0245818		0.884697	0.72027		1.17346	0.388453		1.11311	0.614944		0.255508	0.303685	0.831512
Pex19	Q8VCI5	Peroxisomal biogenesis factor 19 (Peroxin-19) (Peroxisomal farnesylated protein) (PxF)	chaperone-mediated protein folding [GO:0061077]; chaperone-mediated protein transport [GO:0072321]; establishment of protein localization to peroxisome [GO:0072663]; negative regulation of lipid binding [GO:1900131]; peroxisome fission [GO:0016559]; peroxisome membrane biogenesis [GO:0016557]; peroxisome organization [GO:0007031]; protein import into peroxisome membrane [GO:0045046]; protein stab…	brush border membrane [GO:0031526]; cytoplasm [GO:0005737]; cytosol [GO:0005829]; integral component of membrane [GO:0016021]; nucleoplasm [GO:0005654]; nucleus [GO:0005634]; peroxisomal membrane [GO:0005778]; peroxisome [GO:0005777]; protein-containing complex [GO:0032991]	ATPase binding [GO:0051117]; peroxisome membrane class-1 targeting sequence binding [GO:0036105]; peroxisome membrane targeting sequence binding [GO:0033328]; protein N-terminus binding [GO:0047485]	nucleus	624960000	7	1	1.40655	0.0213795		1.28424	0.0644937		0.992483	0.900104		1.08701	0.045526		0.0266239	0.73055	0.679922
Pigs	Q6PD26	GPI transamidase component PIG-S (Phosphatidylinositol-glycan biosynthesis class S protein)	attachment of GPI anchor to protein [GO:0016255]	GPI-anchor transamidase complex [GO:0042765]	0	other	397390000	9	11	0.564819	0.0298921		0.618612	0.179851		1.24137	0.669579		1.13342	0.848656		0.279454	0.717172	0.920988
Pitrm1	Q8K411	Presequence protease, mitochondrial (EC 3.4.24.-) (Pitrilysin metalloproteinase 1)	protein processing [GO:0016485]; proteolysis [GO:0006508]	mitochondrial matrix [GO:0005759]; mitochondrion [GO:0005739]	metalloendopeptidase activity [GO:0004222]; metallopeptidase activity [GO:0008237]; zinc ion binding [GO:0008270]	mitochondrion	2944000000	30	13	0.730864	0.0156102		0.720809	0.0441122		1.05136	0.767854		1.06603	0.626642		0.00524703	0.544336	0.930159
Plxnb1	Q8CJH3	Plexin-B1	inhibitory synapse assembly [GO:1904862]; negative regulation of cell adhesion [GO:0007162]; negative regulation of osteoblast proliferation [GO:0033689]; neuron projection morphogenesis [GO:0048812]; ossification involved in bone maturation [GO:0043931]; positive regulation of axonogenesis [GO:0050772]; positive regulation of GTPase activity [GO:0043547]; positive regulation of phosphatidylinosi…	integral component of plasma membrane [GO:0005887]; semaphorin receptor complex [GO:0002116]	GTPase activating protein binding [GO:0032794]; semaphorin receptor activity [GO:0017154]	plasma membrane	1640500000	16	9	0.765719	0.00680266		0.879077	0.639193		1.00918	0.972545		0.879049	0.424547		0.122861	0.610047	0.567001
Ppic	P30412	Peptidyl-prolyl cis-trans isomerase C (PPIase C) (EC 5.2.1.8) (Cyclophilin C) (Rotamase C)	protein folding [GO:0006457]; protein peptidyl-prolyl isomerization [GO:0000413]	cytoplasm [GO:0005737]; intracellular membrane-bounded organelle [GO:0043231]	cyclosporin A binding [GO:0016018]; peptidyl-prolyl cis-trans isomerase activity [GO:0003755]	intracellular membrane-bounded organelle	2093000000	6	18	0.701839	0.0291368		0.884811	0.162314		1.18531	0.457883		0.940197	0.577882		0.0299854	0.568413	0.238231
Ppp2r5e	Q61151	Serine/threonine-protein phosphatase 2A 56 kDa regulatory subunit epsilon isoform (PP2A B subunit isoform B'-epsilon) (PP2A B subunit isoform B56-epsilon) (PP2A B subunit isoform PR61-epsilon) (PP2A B subunit isoform R5-epsilon)	protein dephosphorylation [GO:0006470]; regulation of protein autophosphorylation [GO:0031952]; signal transduction [GO:0007165]	cytoplasm [GO:0005737]; cytosol [GO:0005829]; nucleus [GO:0005634]; protein phosphatase type 2A complex [GO:0000159]	protein phosphatase activator activity [GO:0072542]	nucleus	157840000	3	12	0.89618	0.0484727		0.73902	0.159842		0.917357	0.643363		1.11244	0.676363		#N/A	#N/A	#N/A
Pqbp1	Q91VJ5	Polyglutamine-binding protein 1 (PQBP-1) (38 kDa nuclear protein containing a WW domain) (Npw38) (Polyglutamine tract-binding protein 1)	activation of innate immune response [GO:0002218]; alternative mRNA splicing, via spliceosome [GO:0000380]; cellular response to exogenous dsRNA [GO:0071360]; defense response to virus [GO:0051607]; innate immune response [GO:0045087]; neuron projection development [GO:0031175]; positive regulation of defense response to virus by host [GO:0002230]; positive regulation of non-motile cilium assembl…	centrosome [GO:0005813]; ciliary base [GO:0097546]; cilium [GO:0005929]; cytoplasm [GO:0005737]; cytoplasmic stress granule [GO:0010494]; cytosol [GO:0005829]; neuronal ribonucleoprotein granule [GO:0071598]; nuclear body [GO:0016604]; nuclear speck [GO:0016607]; nucleus [GO:0005634]	double-stranded DNA binding [GO:0003690]; protein C-terminus binding [GO:0008022]; ribonucleoprotein complex binding [GO:0043021]	cilium	38302000	1	X	10	NA	x	0.897124	0.854552		ND	ND		0.733851	0.710583		#N/A	#N/A	#N/A
Prpf31	Q8CCF0	U4/U6 small nuclear ribonucleoprotein Prp31 (Pre-mRNA-processing factor 31) (U4/U6 snRNP 61 kDa protein) (Protein 61K)	mRNA splicing, via spliceosome [GO:0000398]; ribonucleoprotein complex localization [GO:0071166]; spliceosomal tri-snRNP complex assembly [GO:0000244]	Cajal body [GO:0015030]; MLL1 complex [GO:0071339]; nuclear speck [GO:0016607]; nucleoplasm [GO:0005654]; nucleus [GO:0005634]; precatalytic spliceosome [GO:0071011]; spliceosomal tri-snRNP complex [GO:0097526]; U2-type precatalytic spliceosome [GO:0071005]; U4/U6 x U5 tri-snRNP complex [GO:0046540]; U4atac snRNP [GO:0005690]; U4 snRNP [GO:0005687]	identical protein binding [GO:0042802]; ribonucleoprotein complex binding [GO:0043021]; snRNP binding [GO:0070990]; U4atac snRNA binding [GO:0030622]; U4 snRNA binding [GO:0030621]	nucleus	67553000	2	7	3.20198	0.0400235		0.142183	0.123046		0.058753	0.0198935		1.32313	0.514221		#N/A	#N/A	#N/A
Prss22	Q9ER10	Brain-specific serine protease 4 (BSSP-4) (EC 3.4.21.-) (Serine protease 22) (Serine protease 26) (Tryptase epsilon)	0	extracellular space [GO:0005615]	peptidase activator activity [GO:0016504]; serine-type endopeptidase activity [GO:0004252]	extracellular space	27024000	1	17	0.1	NA	x	0.1	NA	x	2.23582	0.0270993		ND	ND		#N/A	#N/A	#N/A
Prxl2a	Q9CYH2	Peroxiredoxin-like 2A (Peroxiredoxin-like 2 activated in M-CSF stimulated monocytes) (Protein PAMM) (Redox-regulatory protein FAM213A)	oxidation-reduction process [GO:0055114]; regulation of osteoclast differentiation [GO:0045670]	cytoplasm [GO:0005737]; extracellular region [GO:0005576]; mitochondrion [GO:0005739]	antioxidant activity [GO:0016209]	extracellular region	268330000	5	14	0.662636	0.0353006		0.948804	0.697252		1.17113	0.122687		0.817909	0.365375		0.461286	0.931424	0.567506
Psmd13	Q9WVJ2	26S proteasome non-ATPase regulatory subunit 13 (26S proteasome regulatory subunit RPN9) (26S proteasome regulatory subunit S11) (26S proteasome regulatory subunit p40.5)	meiosis I [GO:0007127]; proteasome assembly [GO:0043248]; ubiquitin-dependent protein catabolic process [GO:0006511]	cytosol [GO:0005829]; nucleus [GO:0005634]; proteasome accessory complex [GO:0022624]; proteasome complex [GO:0000502]; proteasome regulatory particle [GO:0005838]; proteasome regulatory particle, lid subcomplex [GO:0008541]	endopeptidase activity [GO:0004175]; structural molecule activity [GO:0005198]	nucleus	3944000000	20	7	0.818918	0.0326941		0.972544	0.836133		1.12222	0.347162		0.944953	0.437809		0.191904	0.739691	0.291061
Ptprz1	B9EKR1	Receptor-type tyrosine-protein phosphatase zeta (R-PTP-zeta) (EC 3.1.3.48)	axonal fasciculation [GO:0007413]; axonogenesis [GO:0007409]; hematopoietic progenitor cell differentiation [GO:0002244]; learning or memory [GO:0007611]; negative regulation of cell population proliferation [GO:0008285]; negative regulation of cell-substrate adhesion [GO:0010812]; negative regulation of dendrite development [GO:2000171]; negative regulation of neuron apoptotic process [GO:004352…	axon [GO:0030424]; cytoplasm [GO:0005737]; dendrite [GO:0030425]; dendritic spine [GO:0043197]; extracellular matrix [GO:0031012]; extracellular space [GO:0005615]; filopodium [GO:0030175]; glutamatergic synapse [GO:0098978]; growth cone [GO:0030426]; integral component of postsynaptic density membrane [GO:0099061]; intrinsic component of plasma membrane [GO:0031226]; lamellipodium [GO:0030027]; …	fibroblast growth factor binding [GO:0017134]; integrin binding [GO:0005178]; phosphatase activity [GO:0016791]; protein tyrosine phosphatase activity [GO:0004725]	extracellular space	5568100000	21	6	0.522574	0.0430659		0.635398	0.0366296		1.19611	0.110089		0.983727	0.944838		0.000317794	0.384936	0.309047
Pts	Q9R1Z7	6-pyruvoyl tetrahydrobiopterin synthase (PTP synthase) (PTPS) (EC 4.2.3.12)	tetrahydrobiopterin biosynthetic process [GO:0006729]	cytoplasm [GO:0005737]; mitochondrion [GO:0005739]	6-pyruvoyltetrahydropterin synthase activity [GO:0003874]; identical protein binding [GO:0042802]; metal ion binding [GO:0046872]	mitochondrion	733620000	7	9	1.12848	0.0204962		1.39869	0.193676		1.06337	0.23767		0.857944	0.479623		0.115152	0.724101	0.41836
Rab18	P35293	Ras-related protein Rab-18	brain development [GO:0007420]; endoplasmic reticulum tubular network organization [GO:0071786]; eye development [GO:0001654]; import into nucleus [GO:0051170]; intracellular protein transport [GO:0006886]; lipid droplet organization [GO:0034389]	apical plasma membrane [GO:0016324]; endomembrane system [GO:0012505]; endoplasmic reticulum tubular network [GO:0071782]; Golgi apparatus [GO:0005794]; lipid droplet [GO:0005811]; synapse [GO:0045202]	GDP binding [GO:0019003]; GTPase activity [GO:0003924]; GTP binding [GO:0005525]	plasma membrane	340980000	5	18	0.647801	0.00469361		1.01365	0.903064		1.26801	0.24702		0.810359	0.120826		0.14862	0.932667	0.124753
Rab1b	Q9D1G1	Ras-related protein Rab-1B	autophagosome assembly [GO:0000045]; endoplasmic reticulum to Golgi vesicle-mediated transport [GO:0006888]; intracellular protein transport [GO:0006886]; positive regulation of glycoprotein metabolic process [GO:1903020]; regulation of autophagosome assembly [GO:2000785]; virion assembly [GO:0019068]	endomembrane system [GO:0012505]; endoplasmic reticulum-Golgi intermediate compartment [GO:0005793]; Golgi apparatus [GO:0005794]; mitochondrion [GO:0005739]; perinuclear region of cytoplasm [GO:0048471]; phagophore assembly site membrane [GO:0034045]; synapse [GO:0045202]	GTPase activity [GO:0003924]; GTP binding [GO:0005525]	mitochondrion	631440000	4	19	1.25158	0.0465402		1.47797	0.17025		1.04718	0.781438		0.886781	0.234637		0.0242307	0.765968	0.453939
Rab5b	P61021	Ras-related protein Rab-5B	antigen processing and presentation [GO:0019882]; endocytosis [GO:0006897]; endosome organization [GO:0007032]; intracellular protein transport [GO:0006886]; plasma membrane to endosome transport [GO:0048227]; regulation of endocytosis [GO:0030100]	anchored component of synaptic vesicle membrane [GO:0098993]; early endosome [GO:0005769]; early endosome membrane [GO:0031901]; endocytic vesicle [GO:0030139]; endomembrane system [GO:0012505]; endosome [GO:0005768]; extracellular exosome [GO:0070062]; intracellular membrane-bounded organelle [GO:0043231]; melanosome [GO:0042470]; plasma membrane [GO:0005886]	GDP binding [GO:0019003]; GTPase activity [GO:0003924]; GTP binding [GO:0005525]; GTP-dependent protein binding [GO:0030742]	extracellular exosome	165690000	3	10	4.54991	0.0397438		1.72095	0.230409		0.435026	0.359721		1.15013	0.815201		0.0240212	0.378262	0.227921
Rassf2	Q8BMS9	Ras association domain-containing protein 2	bone remodeling [GO:0046849]; cell cycle [GO:0007049]; epidermal growth factor receptor signaling pathway via I-kappaB kinase/NF-kappaB cascade [GO:0038168]; homeostasis of number of cells [GO:0048872]; negative regulation of NIK/NF-kappaB signaling [GO:1901223]; negative regulation of peptidyl-serine phosphorylation [GO:0033137]; ossification [GO:0001503]; positive regulation of apoptotic proces…	condensed chromosome kinetochore [GO:0000777]; cytoplasm [GO:0005737]; cytosol [GO:0005829]; Golgi apparatus [GO:0005794]; kinetochore [GO:0000776]; nucleoplasm [GO:0005654]; nucleus [GO:0005634]; plasma membrane [GO:0005886]; protein-containing complex [GO:0032991]	protein kinase activity [GO:0004672]	plasma membrane	31630000	1	2	10	NA	x	0.121726	NA		ND	ND		1.55364	0.109169		#N/A	#N/A	#N/A
Rbm39	Q8VH51	RNA-binding protein 39 (Coactivator of activating protein 1 and estrogen receptors) (Coactivator of AP-1 and ERs) (RNA-binding motif protein 39) (RNA-binding region-containing protein 2)	mRNA processing [GO:0006397]; regulation of mRNA splicing, via spliceosome [GO:0048024]; regulation of transcription by RNA polymerase II [GO:0006357]; RNA splicing [GO:0008380]	centriolar satellite [GO:0034451]; microtubule cytoskeleton [GO:0015630]; nuclear speck [GO:0016607]; nucleoplasm [GO:0005654]; protein-containing complex [GO:0032991]	RNA binding [GO:0003723]; RS domain binding [GO:0050733]; transcription coactivator activity [GO:0003713]	nucleus	509360000	11	2	0.815691	0.00518976		0.883411	0.583679		1.04282	0.784476		0.962878	0.735821		0.0758625	0.963353	0.616177
Rcn3	Q8BH97	Reticulocalbin-3	collagen biosynthetic process [GO:0032964]; ERAD pathway [GO:0036503]; lung epithelium development [GO:0060428]; phospholipid homeostasis [GO:0055091]; positive regulation of peptidase activity [GO:0010952]; protein secretion [GO:0009306]; protein transport [GO:0015031]; regulation of protein kinase B signaling [GO:0051896]; surfactant homeostasis [GO:0043129]	endoplasmic reticulum [GO:0005783]; endoplasmic reticulum lumen [GO:0005788]	calcium ion binding [GO:0005509]	endoplasmic reticulum	131330000	4	7	10.768	0.0371373		0.342427	0.465902		0.195439	0.315454		6.14583	0.198839		0.550059	0.928734	0.13448
Rpl14	Q9CR57	60S ribosomal protein L14	ribosomal large subunit biogenesis [GO:0042273]; rRNA processing [GO:0006364]; translation [GO:0006412]	cytosolic large ribosomal subunit [GO:0022625]; postsynaptic density [GO:0014069]	RNA binding [GO:0003723]; structural constituent of ribosome [GO:0003735]	cytosol	2058600000	5	9	0.643834	0.00330198		0.874908	0.188558		1.19138	0.195601		0.87672	0.124253		0.0238843	0.827249	0.17117
Rrbp1	Q99PL5	Ribosome-binding protein 1 (Ribosome receptor protein) (RRp) (mRRp)	protein transport [GO:0015031]; signal transduction [GO:0007165]	integral component of endoplasmic reticulum membrane [GO:0030176]	0	endoplasmic reticulum membrane	10641000000	34	2	1.53557	0.00817307		1.40486	0.0960173		0.93701	0.655223		1.02419	0.888798		0.00132058	0.817386	0.613817
S1pr3	Q9Z0U9	Sphingosine 1-phosphate receptor 3 (S1P receptor 3) (S1P3) (Endothelial differentiation G-protein coupled receptor 3) (Lysophospholipid receptor B3) (Sphingosine 1-phosphate receptor Edg-3) (S1P receptor Edg-3)	adenylate cyclase-activating G protein-coupled receptor signaling pathway [GO:0007189]; adenylate cyclase-inhibiting G protein-coupled receptor signaling pathway [GO:0007193]; cytokine production [GO:0001816]; inflammatory response [GO:0006954]; negative regulation of establishment of endothelial barrier [GO:1903141]; Notch signaling pathway [GO:0007219]; regulation of interleukin-1 beta producti…	cytoplasm [GO:0005737]; integral component of plasma membrane [GO:0005887]; plasma membrane [GO:0005886]	G protein-coupled receptor activity [GO:0004930]; integrin binding [GO:0005178]; sphingosine-1-phosphate receptor activity [GO:0038036]	plasma membrane	475500000	4	13	2.50234	0.00314074		1.91335	0.497737		0.923145	0.909135		1.20732	0.62444		0.105336	0.903385	0.768682
Scg3	P47867	Secretogranin-3 (Secretogranin III) (SgIII)	protein localization to secretory granule [GO:0033366]	extracellular region [GO:0005576]; secretory granule membrane [GO:0030667]; transport vesicle membrane [GO:0030658]	0	extracellular region	325480000	5	9	0.513755	0.00218491		0.735926	0.179322		1.49669	0.263948		1.04485	0.923178		0.108369	0.425551	0.522467
Sco1	Q5SUC9	Protein SCO1 homolog, mitochondrial	cellular copper ion homeostasis [GO:0006878]; mitochondrial cytochrome c oxidase assembly [GO:0033617]; negative regulation of proteasomal protein catabolic process [GO:1901799]	host cell mitochondrial intermembrane space [GO:0072492]; integral component of mitochondrial inner membrane [GO:0031305]; mitochondrion [GO:0005739]; myofibril [GO:0030016]	metal ion binding [GO:0046872]	mitochondrion	224910000	2	11	0.554084	0.0369936		0.952542	0.775355		1.72829	0.0501368		1.00533	0.971922		#N/A	#N/A	#N/A
Sdcbp	O08992	Syntenin-1 (Scaffold protein Pbp1) (Syndecan-binding protein 1)	actin cytoskeleton organization [GO:0030036]; chemical synaptic transmission [GO:0007268]; negative regulation of proteasomal ubiquitin-dependent protein catabolic process [GO:0032435]; negative regulation of receptor internalization [GO:0002091]; positive regulation of cell growth [GO:0030307]; positive regulation of cell migration [GO:0030335]; positive regulation of cell population proliferati…	adherens junction [GO:0005912]; cytoplasm [GO:0005737]; cytoskeleton [GO:0005856]; cytosol [GO:0005829]; endoplasmic reticulum membrane [GO:0005789]; extracellular exosome [GO:0070062]; focal adhesion [GO:0005925]; interleukin-5 receptor complex [GO:0005895]; melanosome [GO:0042470]; membrane raft [GO:0045121]; nuclear membrane [GO:0031965]; nucleoplasm [GO:0005654]; plasma membrane [GO:0005886];…	cell adhesion molecule binding [GO:0050839]; ephrin receptor binding [GO:0046875]; frizzled binding [GO:0005109]; growth factor binding [GO:0019838]; identical protein binding [GO:0042802]; interleukin-5 receptor binding [GO:0005137]; neurexin family protein binding [GO:0042043]; phosphatidylinositol-4,5-bisphosphate binding [GO:0005546]; protein-containing complex binding [GO:0044877]; protein C…	extracellular exosome	4533900000	11	4	0.706584	0.0244726		0.748234	0.18719		1.07597	0.776299		1.01608	0.94164		0.151679	0.838895	0.896976
Sdha	Q8K2B3	Succinate dehydrogenase [ubiquinone] flavoprotein subunit, mitochondrial (EC 1.3.5.1) (Flavoprotein subunit of complex II) (Fp)	mitochondrial electron transport, succinate to ubiquinone [GO:0006121]; nervous system development [GO:0007399]; oxidation-reduction process [GO:0055114]; respiratory electron transport chain [GO:0022904]; succinate metabolic process [GO:0006105]; tricarboxylic acid cycle [GO:0006099]	mitochondrial inner membrane [GO:0005743]; mitochondrial respiratory chain complex II, succinate dehydrogenase complex (ubiquinone) [GO:0005749]; mitochondrion [GO:0005739]; myelin sheath [GO:0043209]; nucleolus [GO:0005730]	electron transfer activity [GO:0009055]; flavin adenine dinucleotide binding [GO:0050660]; oxidoreductase activity [GO:0016491]; succinate dehydrogenase (ubiquinone) activity [GO:0008177]; succinate dehydrogenase activity [GO:0000104]	mitochondrion	7016900000	25	13	0.779631	0.0200726		0.697332	0.0674504		1.00791	0.955267		1.12687	0.238728		0.197287	0.769907	0.796218
Sdhc	Q9CZB0	Succinate dehydrogenase cytochrome b560 subunit, mitochondrial (Integral membrane protein CII-3) (QPs-1) (QPs1)	mitochondrial electron transport, succinate to ubiquinone [GO:0006121]; tricarboxylic acid cycle [GO:0006099]	integral component of membrane [GO:0016021]; mitochondrial inner membrane [GO:0005743]; mitochondrial respiratory chain complex II, succinate dehydrogenase complex (ubiquinone) [GO:0005749]; mitochondrion [GO:0005739]	electron transfer activity [GO:0009055]; heme binding [GO:0020037]; metal ion binding [GO:0046872]; succinate dehydrogenase activity [GO:0000104]	mitochondrion	345560000	3	1	0.542924	0.0245656		0.711498	0.136238		1.28662	0.475684		0.981786	0.842057		0.253869	0.77372	0.730392
Sec63	Q8VHE0	Translocation protein SEC63 homolog	liver development [GO:0001889]; multicellular organism aging [GO:0010259]; nitrogen compound metabolic process [GO:0006807]; posttranslational protein targeting to endoplasmic reticulum membrane [GO:0006620]; posttranslational protein targeting to membrane, translocation [GO:0031204]; SRP-dependent cotranslational protein targeting to membrane [GO:0006614]	endoplasmic reticulum [GO:0005783]; integral component of membrane [GO:0016021]; membrane [GO:0016020]; Sec62/Sec63 complex [GO:0031207]	protein transmembrane transporter activity [GO:0008320]; RNA binding [GO:0003723]	membrane	970340000	11	10	0.577487	0.0124727		0.779848	0.305403		0.954247	0.875907		0.706632	0.0716843		0.0428421	0.280941	0.382024
Sema4b	Q62179	Semaphorin-4B (Semaphorin-C) (Sema C)	axon guidance [GO:0007411]; negative chemotaxis [GO:0050919]; negative regulation of axon extension involved in axon guidance [GO:0048843]; neural crest cell migration [GO:0001755]; positive regulation of cell migration [GO:0030335]; semaphorin-plexin signaling pathway [GO:0071526]	extracellular space [GO:0005615]; integral component of plasma membrane [GO:0005887]; membrane [GO:0016020]; plasma membrane [GO:0005886]; synapse [GO:0045202]	chemorepellent activity [GO:0045499]; semaphorin receptor binding [GO:0030215]	extracellular space	635600000	7	7	0.749815	0.0488345		0.8441	0.592382		0.887155	0.543972		0.788061	0.579024		0.256241	0.373728	0.771338
Serpinh1	P19324	Serpin H1 (47 kDa heat shock protein) (Collagen-binding protein) (Colligin) (Serine protease inhibitor J6)	chondrocyte development involved in endochondral bone morphogenesis [GO:0003433]; collagen biosynthetic process [GO:0032964]; collagen fibril organization [GO:0030199]; negative regulation of endopeptidase activity [GO:0010951]; protein maturation [GO:0051604]	collagen-containing extracellular matrix [GO:0062023]; cytoplasm [GO:0005737]; endoplasmic reticulum [GO:0005783]; endoplasmic reticulum-Golgi intermediate compartment [GO:0005793]; endoplasmic reticulum lumen [GO:0005788]; extracellular space [GO:0005615]; membrane raft [GO:0045121]	collagen binding [GO:0005518]; serine-type endopeptidase inhibitor activity [GO:0004867]; unfolded protein binding [GO:0051082]	extracellular space	12694000000	22	7	0.633194	0.0148594		0.724216	0.0868617		1.16155	0.377834		1.01556	0.764765		0.00781697	0.493081	0.576989
Sfn	O70456	14-3-3 protein sigma (Stratifin)	establishment of skin barrier [GO:0061436]; intrinsic apoptotic signaling pathway in response to DNA damage [GO:0008630]; keratinization [GO:0031424]; keratinocyte development [GO:0003334]; keratinocyte differentiation [GO:0030216]; negative regulation of cysteine-type endopeptidase activity involved in apoptotic process [GO:0043154]; negative regulation of keratinocyte proliferation [GO:0010839]…	cytoplasm [GO:0005737]; cytosol [GO:0005829]; extracellular region [GO:0005576]; nucleus [GO:0005634]	identical protein binding [GO:0042802]; phosphoprotein binding [GO:0051219]; protein kinase binding [GO:0019901]	extracellular region	7464100000	1	4	3.50807	0.0418307		1.34514	0.688083		0.493793	0.287812		1.28779	0.494134		0.0482924	0.517688	0.189573
Sfr1	Q8BP27	Swi5-dependent recombination DNA repair protein 1 homolog (Meiosis protein 5 homolog)	cellular response to estrogen stimulus [GO:0071391]; double-strand break repair via homologous recombination [GO:0000724]; positive regulation of transcription, DNA-templated [GO:0045893]	nucleus [GO:0005634]; Swi5-Sfr1 complex [GO:0032798]	nuclear receptor transcription coactivator activity [GO:0030374]	nucleus	441630000	3	19	3.51452	0.0279216		0.369655	0.463313		0.104479	0.521787		0.993338	0.994678		#N/A	#N/A	#N/A
Sh3bgrl3	Q91VW3	SH3 domain-binding glutamic acid-rich-like protein 3	0	cytoplasm [GO:0005737]; nuclear body [GO:0016604]	electron transfer activity [GO:0009055]; protein disulfide oxidoreductase activity [GO:0015035]	nucleus	2963300000	4	4	1.66579	0.0131732		1.04399	0.925671		0.665046	0.308781		1.06115	0.519259		0.147358	0.331916	0.216927
Slc25a11	Q9CR62	Mitochondrial 2-oxoglutarate/malate carrier protein (OGCP) (Solute carrier family 25 member 11)	malate transmembrane transport [GO:0071423]; oxaloacetate transport [GO:0015729]; phosphate ion transmembrane transport [GO:0035435]; succinate transmembrane transport [GO:0071422]; sulfate transport [GO:0008272]; thiosulfate transport [GO:0015709]	integral component of membrane [GO:0016021]; mitochondrial inner membrane [GO:0005743]; mitochondrion [GO:0005739]	alpha-ketoglutarate transmembrane transporter activity [GO:0015139]; antiporter activity [GO:0015297]; malate transmembrane transporter activity [GO:0015140]; oxaloacetate transmembrane transporter activity [GO:0015131]; succinate transmembrane transporter activity [GO:0015141]; sulfate transmembrane transporter activity [GO:0015116]; thiosulfate transmembrane transporter activity [GO:0015117]	mitochondrion	1601500000	12	11	0.603487	0.0103774		0.938146	0.874193		1.42723	0.367523		0.918104	0.227384		0.410578	0.707852	0.526233
Slc25a5	P51881	ADP/ATP translocase 2 (ADP,ATP carrier protein 2) (Adenine nucleotide translocator 2) (ANT 2) (Solute carrier family 25 member 5) [Cleaved into: ADP/ATP translocase 2, N-terminally processed]	adenine nucleotide transport [GO:0051503]; cellular response to leukemia inhibitory factor [GO:1990830]; chromosome segregation [GO:0007059]; mitochondrial ADP transmembrane transport [GO:0140021]; mitochondrial ATP transmembrane transport [GO:1990544]; negative regulation of mitochondrial outer membrane permeabilization involved in apoptotic signaling pathway [GO:1901029]; positive regulation of…	integral component of membrane [GO:0016021]; membrane raft [GO:0045121]; mitochondrial inner membrane [GO:0005743]; mitochondrial nucleoid [GO:0042645]; mitochondrion [GO:0005739]; MMXD complex [GO:0071817]; myelin sheath [GO:0043209]	adenine nucleotide transmembrane transporter activity [GO:0000295]; ATP:ADP antiporter activity [GO:0005471]; ubiquitin protein ligase binding [GO:0031625]	mitochondrion	10095000000	9	X	0.766423	0.0224531		0.804062	0.293179		1.05408	0.754178		1.00473	0.931453		0.352463	0.904835	0.928538
Slc41a3	Q921R8	Solute carrier family 41 member 3	0	integral component of membrane [GO:0016021]; plasma membrane [GO:0005886]	cation transmembrane transporter activity [GO:0008324]	plasma membrane	45282000	1	6	10	NA	x	0.646999	NA		ND	ND		1.30568	0.102419		#N/A	#N/A	#N/A
Sort1	Q6PHU5	Sortilin (Neurotensin receptor 3) (NTR3) (mNTR3)	endocytosis [GO:0006897]; endosome to lysosome transport [GO:0008333]; endosome transport via multivesicular body sorting pathway [GO:0032509]; extrinsic apoptotic signaling pathway via death domain receptors [GO:0008625]; glucose import [GO:0046323]; Golgi to endosome transport [GO:0006895]; G protein-coupled receptor signaling pathway [GO:0007186]; multicellular organism development [GO:0007275…	cell surface [GO:0009986]; clathrin-coated pit [GO:0005905]; clathrin-coated vesicle [GO:0030136]; cytoplasmic vesicle [GO:0031410]; cytoplasmic vesicle membrane [GO:0030659]; cytosol [GO:0005829]; dendrite [GO:0030425]; early endosome [GO:0005769]; endoplasmic reticulum membrane [GO:0005789]; endosome membrane [GO:0010008]; Golgi apparatus [GO:0005794]; Golgi cisterna membrane [GO:0032580]; inte…	enzyme binding [GO:0019899]; nerve growth factor binding [GO:0048406]; nerve growth factor receptor activity [GO:0010465]; neurotensin receptor activity, non-G protein-coupled [GO:0030379]; retromer complex binding [GO:1905394]	extracellular region	122130000	4	3	0.293851	0.0236419		0.919486	0.893945		1.98587	0.475329		0.634649	0.506883		#N/A	#N/A	#N/A
Sparc	P07214	SPARC (Basement-membrane protein 40) (BM-40) (Osteonectin) (ON) (Secreted protein acidic and rich in cysteine)	anatomical structure development [GO:0048856]; bone development [GO:0060348]; cellular response to growth factor stimulus [GO:0071363]; heart development [GO:0007507]; inner ear development [GO:0048839]; lung development [GO:0030324]; negative regulation of angiogenesis [GO:0016525]; negative regulation of endothelial cell proliferation [GO:0001937]; ossification [GO:0001503]; pigmentation [GO:00…	basement membrane [GO:0005604]; cell surface [GO:0009986]; collagen-containing extracellular matrix [GO:0062023]; cytoplasm [GO:0005737]; extracellular matrix [GO:0031012]; extracellular space [GO:0005615]; glutamatergic synapse [GO:0098978]; intracellular membrane-bounded organelle [GO:0043231]; nuclear matrix [GO:0016363]; nucleus [GO:0005634]; platelet alpha granule [GO:0031091]; platelet alph…	calcium ion binding [GO:0005509]; collagen binding [GO:0005518]; extracellular matrix binding [GO:0050840]	extracellular space	19417000000	13	11	0.375652	0.0185946		0.546083	0.0239913		1.42201	0.311956		0.978206	0.881064		0.000278149	0.24625	0.190639
Sparcl1	P70663	SPARC-like protein 1 (Extracellular matrix protein 2) (Matrix glycoprotein Sc1)	anatomical structure development [GO:0048856]; regulation of synapse organization [GO:0050807]; signal transduction [GO:0007165]	extracellular matrix of synaptic cleft [GO:0098965]; extracellular space [GO:0005615]; glutamatergic synapse [GO:0098978]; synapse [GO:0045202]	calcium ion binding [GO:0005509]; collagen binding [GO:0005518]; extracellular matrix binding [GO:0050840]	extracellular space	6945300000	22	5	0.413028	0.0213872		0.393971	0.00325551		0.932912	0.592122		0.978038	0.898595		0.00255006	0.831681	0.915272
Spon1	Q8VCC9	Spondin-1 (F-spondin)	cell adhesion [GO:0007155]; negative regulation of amyloid-beta formation [GO:1902430]; positive regulation of amyloid precursor protein catabolic process [GO:1902993]; positive regulation of protein binding [GO:0032092]; positive regulation of protein processing [GO:0010954]	collagen-containing extracellular matrix [GO:0062023]; extracellular matrix [GO:0031012]	LBD domain binding [GO:0050693]; metal ion binding [GO:0046872]	extracellular matrix	98146000	3	7	0.535874	0.0397124		0.545979	0.283097		1.16304	0.713245		1.14152	0.00151702		#N/A	#N/A	#N/A
Spp1	P10923	Osteopontin (2AR) (Bone sialoprotein 1) (Calcium oxalate crystal growth inhibitor protein) (Early T-lymphocyte activation 1 protein) (Minopontin) (Secreted phosphoprotein 1) (SPP-1)	androgen catabolic process [GO:0006710]; biomineral tissue development [GO:0031214]; cell adhesion [GO:0007155]; cellular response to fluid shear stress [GO:0071498]; cellular response to leukemia inhibitory factor [GO:1990830]; cellular response to testosterone stimulus [GO:0071394]; negative regulation of apoptotic process [GO:0043066]; neutrophil chemotaxis [GO:0030593]; osteoblast differentia…	apical part of cell [GO:0045177]; cell projection [GO:0042995]; cytoplasm [GO:0005737]; extracellular region [GO:0005576]; extracellular space [GO:0005615]; Golgi apparatus [GO:0005794]; perinuclear region of cytoplasm [GO:0048471]; vesicle [GO:0031982]	cytokine activity [GO:0005125]; extracellular matrix binding [GO:0050840]; integrin binding [GO:0005178]	extracellular space	1026700000	2	5	0.232996	0.012872		0.531898	0.150817		2.0235	0.259707		0.886388	0.200675		0.000527965	0.158192	0.0579068
Srp14	P16254	Signal recognition particle 14 kDa protein (SRP14)	protein targeting to ER [GO:0045047]; response to drug [GO:0042493]; SRP-dependent cotranslational protein targeting to membrane [GO:0006614]	nucleus [GO:0005634]; signal recognition particle, endoplasmic reticulum targeting [GO:0005786]	7S RNA binding [GO:0008312]; endoplasmic reticulum signal peptide binding [GO:0030942]	nucleus	87047000	2	2	10	NA	x	1.28693	0.833083		0.1	NA	x	0.804992	0.905382		#N/A	#N/A	#N/A
Srsf7	Q8BL97	Serine/arginine-rich splicing factor 7 (Splicing factor, arginine/serine-rich 7)	cellular response to leukemia inhibitory factor [GO:1990830]; mRNA cis splicing, via spliceosome [GO:0045292]; mRNA transport [GO:0051028]; negative regulation of mRNA splicing, via spliceosome [GO:0048025]; regulation of alternative mRNA splicing, via spliceosome [GO:0000381]; RNA splicing [GO:0008380]	cytoplasm [GO:0005737]; nuclear speck [GO:0016607]; nucleoplasm [GO:0005654]; nucleus [GO:0005634]	protein domain specific binding [GO:0019904]; RNA binding [GO:0003723]; zinc ion binding [GO:0008270]	nucleus	4394000000	8	17	0.672669	0.0292457		1.00188	0.979994		1.42301	0.104823		0.95542	0.795637		0.435437	0.547627	0.435437
Stat1	P42225	Signal transducer and activator of transcription 1	activation of cysteine-type endopeptidase activity involved in apoptotic process [GO:0006919]; blood circulation [GO:0008015]; cellular response to cytokine stimulus [GO:0071345]; cellular response to insulin stimulus [GO:0032869]; cellular response to interferon-beta [GO:0035458]; cellular response to interferon-gamma [GO:0071346]; cellular response to lipopolysaccharide [GO:0071222]; cellular r…	axon [GO:0030424]; cytoplasm [GO:0005737]; cytosol [GO:0005829]; dendrite [GO:0030425]; nuclear chromatin [GO:0000790]; nucleolus [GO:0005730]; nucleoplasm [GO:0005654]; nucleus [GO:0005634]; perinuclear region of cytoplasm [GO:0048471]; protein-containing complex [GO:0032991]	CCR5 chemokine receptor binding [GO:0031730]; DNA binding [GO:0003677]; DNA-binding transcription activator activity, RNA polymerase II-specific [GO:0001228]; DNA-binding transcription factor activity [GO:0003700]; DNA-binding transcription factor activity, RNA polymerase II-specific [GO:0000981]; double-stranded DNA binding [GO:0003690]; enzyme binding [GO:0019899]; histone acetyltransferase bin…	nucleus	78281000	3	1	0.657692	0.0473536		1.12466	0.638106		1.18945	0.502912		0.695581	0.18806		0.440144	0.598107	0.1683
Stmn2	P55821	Stathmin-2 (Superior cervical ganglion-10 protein) (Protein SCG10)	cellular response to nerve growth factor stimulus [GO:1990090]; microtubule depolymerization [GO:0007019]; negative regulation of microtubule depolymerization [GO:0007026]; negative regulation of microtubule polymerization [GO:0031115]; negative regulation of neuron projection development [GO:0010977]; neuron projection development [GO:0031175]; positive regulation of microtubule depolymerization…	cytoplasm [GO:0005737]; endosome [GO:0005768]; Golgi apparatus [GO:0005794]; growth cone [GO:0030426]; lamellipodium [GO:0030027]; membrane [GO:0016020]; neuronal cell body [GO:0043025]; neuron projection [GO:0043005]; perinuclear region of cytoplasm [GO:0048471]; vesicle [GO:0031982]	calcium-dependent protein binding [GO:0048306]; tubulin binding [GO:0015631]	nucleus	714810000	1	3	5.45421	0.039595		2.56646	0.330453		0.434522	0.166533		0.923441	0.526858		#N/A	#N/A	#N/A
Stom	P54116	Stomatin (Erythrocyte band 7 integral membrane protein) (Erythrocyte membrane protein band 7.2) (Protein 7.2b)	positive regulation by host of viral genome replication [GO:0044829]; positive regulation of protein targeting to membrane [GO:0090314]; positive regulation of viral process [GO:0048524]; regulation of acid-sensing ion channel activity [GO:1901585]; regulation of ion transmembrane transport [GO:0034765]	cytoplasm [GO:0005737]; cytoskeleton [GO:0005856]; endoplasmic reticulum [GO:0005783]; integral component of plasma membrane [GO:0005887]; melanosome [GO:0042470]; membrane raft [GO:0045121]; mitochondrion [GO:0005739]; perinuclear region of cytoplasm [GO:0048471]; plasma membrane [GO:0005886]	identical protein binding [GO:0042802]; protein homodimerization activity [GO:0042803]; RNA polymerase binding [GO:0070063]	plasma membrane	3927500000	13	2	0.787078	0.033842		0.772607	0.0335362		0.960175	0.761519		0.978159	0.886041		0.597632	0.941215	0.980386
Tax1bp3	Q9DBG9	Tax1-binding protein 3 (Tax interaction protein 1) (TIP-1)	activation of GTPase activity [GO:0090630]; negative regulation of cell population proliferation [GO:0008285]; negative regulation of protein localization to cell surface [GO:2000009]; negative regulation of Wnt signaling pathway [GO:0030178]; Rho protein signal transduction [GO:0007266]; Wnt signaling pathway [GO:0016055]	actin cytoskeleton [GO:0015629]; cytoplasm [GO:0005737]; fibrillar center [GO:0001650]; intracellular membrane-bounded organelle [GO:0043231]; nucleus [GO:0005634]; plasma membrane [GO:0005886]	beta-catenin binding [GO:0008013]; protein C-terminus binding [GO:0008022]	plasma membrane	427480000	3	11	0.598787	0.0497124		1.455	0.141856		1.71435	0.123156		0.705519	0.0377384		0.619424	0.504424	0.00745202
Tgfbi	P82198	Transforming growth factor-beta-induced protein ig-h3 (Beta ig-h3)	angiogenesis [GO:0001525]; cell adhesion [GO:0007155]; cell population proliferation [GO:0008283]; chondrocyte differentiation [GO:0002062]; extracellular matrix organization [GO:0030198]	basement membrane [GO:0005604]; collagen-containing extracellular matrix [GO:0062023]; extracellular matrix [GO:0031012]; extracellular space [GO:0005615]; trans-Golgi network [GO:0005802]	cell adhesion molecule binding [GO:0050839]; collagen binding [GO:0005518]; extracellular matrix binding [GO:0050840]; identical protein binding [GO:0042802]; integrin binding [GO:0005178]	extracellular space	695170000	9	13	0.669733	0.0426296		0.933842	0.686662		1.18257	0.196741		0.848115	0.460533		0.188277	1	0.358408
Timp2	P25785	Metalloproteinase inhibitor 2 (Tissue inhibitor of metalloproteinases 2) (TIMP-2)	cellular response to organic substance [GO:0071310]; negative regulation of cell population proliferation [GO:0008285]; negative regulation of endopeptidase activity [GO:0010951]; negative regulation of membrane protein ectodomain proteolysis [GO:0051045]; negative regulation of metallopeptidase activity [GO:1905049]; negative regulation of mitotic cell cycle [GO:0045930]; negative regulation of …	basement membrane [GO:0005604]; cell surface [GO:0009986]; extracellular matrix [GO:0031012]; extracellular space [GO:0005615]; growth cone [GO:0030426]; neuronal cell body [GO:0043025]; neuron projection [GO:0043005]	enzyme activator activity [GO:0008047]; integrin binding [GO:0005178]; metalloendopeptidase inhibitor activity [GO:0008191]; peptidase inhibitor activity [GO:0030414]; protease binding [GO:0002020]; zinc ion binding [GO:0008270]	extracellular space	315820000	6	11	0.533891	0.0482995		0.612767	0.0435694		1.66832	0.31572		1.45357	0.485937		0.0936796	0.16402	0.818051
Tjp2	Q9Z0U1	Tight junction protein ZO-2 (Tight junction protein 2) (Zona occludens protein 2) (Zonula occludens protein 2)	cell-cell adhesion [GO:0098609]; cell-cell junction organization [GO:0045216]; establishment of endothelial intestinal barrier [GO:0090557]; homotypic cell-cell adhesion [GO:0034109]; intestinal absorption [GO:0050892]; negative regulation of osteoclast development [GO:2001205]; positive regulation of blood-brain barrier permeability [GO:1905605]; protein localization to cell-cell junction [GO:01…	bicellular tight junction [GO:0005923]; cell-cell contact zone [GO:0044291]; cell-cell junction [GO:0005911]; cell junction [GO:0030054]; cell surface [GO:0009986]; gap junction [GO:0005921]; nucleus [GO:0005634]; plasma membrane [GO:0005886]; tight junction [GO:0070160]	cell adhesion molecule binding [GO:0050839]; protein C-terminus binding [GO:0008022]; protein domain specific binding [GO:0019904]; protein-macromolecule adaptor activity [GO:0030674]; protein tyrosine kinase binding [GO:1990782]	extracellular region	2161900000	20	19	0.767192	0.0486944		1.05415	0.563614		1.36061	0.14785		0.990224	0.920638		0.178792	0.0683754	0.0683754
Tmed5	Q9CXE7	Transmembrane emp24 domain-containing protein 5 (p24 family protein gamma-2) (p24gamma2)	endoplasmic reticulum to Golgi vesicle-mediated transport [GO:0006888]; Golgi organization [GO:0007030]; Golgi ribbon formation [GO:0090161]; intracellular protein transport [GO:0006886]	cis-Golgi network [GO:0005801]; COPII-coated ER to Golgi transport vesicle [GO:0030134]; endoplasmic reticulum [GO:0005783]; endoplasmic reticulum exit site [GO:0070971]; endoplasmic reticulum-Golgi intermediate compartment [GO:0005793]; endoplasmic reticulum-Golgi intermediate compartment membrane [GO:0033116]; endoplasmic reticulum membrane [GO:0005789]; Golgi apparatus [GO:0005794]; integral c…	0	endoplasmic reticulum membrane	568020000	6	5	0.698247	0.0490969		0.862205	0.312285		0.980153	0.911883		0.793766	0.249642		0.309105	0.607256	0.650852
Tmem176b	Q9R1Q6	Transmembrane protein 176B (Protein LR8)	cell differentiation [GO:0030154]; negative regulation of dendritic cell differentiation [GO:2001199]	integral component of membrane [GO:0016021]; nuclear membrane [GO:0031965]	0	nucleus	17089000	1	6	10	NA	x	0.683143	NA		0.1	NA	x	1.02413	NA		#N/A	#N/A	#N/A
Tnpo2	Q99LG2	Transportin-2 (Karyopherin beta-2b)	negative regulation of muscle cell differentiation [GO:0051148]; protein import into nucleus [GO:0006606]	cytoplasm [GO:0005737]; nucleus [GO:0005634]	nuclear import signal receptor activity [GO:0061608]; nuclear localization sequence binding [GO:0008139]; Ran GTPase binding [GO:0008536]	nucleus	116350000	3	8	0.529858	0.00807763		0.750657	0.295642		1.14432	0.5523		0.807731	0.130262		0.000516864	0.653814	0.0645314
Tor1aip2	Q8BYU6	Torsin-1A-interacting protein 2	endoplasmic reticulum organization [GO:0007029]; positive regulation of ATPase activity [GO:0032781]; protein localization to nuclear envelope [GO:0090435]	endoplasmic reticulum [GO:0005783]; endoplasmic reticulum membrane [GO:0005789]; integral component of membrane [GO:0016021]; nuclear envelope [GO:0005635]	ATPase activator activity [GO:0001671]; ATPase binding [GO:0051117]	endoplasmic reticulum membrane	201830000	6	1	0.685662	0.0374642		0.821479	0.105248		1.17998	0.187665		0.984894	0.919003		0.345051	0.798415	0.778855
Tor2a	P0C7W3	Prosalusin (Torsin family 2 member A) (Torsin-2A) [Cleaved into: Salusin-beta]	0	endoplasmic reticulum lumen [GO:0005788]; extracellular region [GO:0005576]; nuclear envelope [GO:0005635]	ATPase activity [GO:0016887]; ATP binding [GO:0005524]; hormone activity [GO:0005179]; identical protein binding [GO:0042802]	extracellular region	22820000	1	2	0.292401	0.0133993		1.01343	0.933871		1.75361	0.380463		0.505964	0.0573301		#N/A	#N/A	#N/A
Tpi1	P17751	Triosephosphate isomerase (TIM) (EC 5.3.1.1) (Methylglyoxal synthase) (EC 4.2.3.3) (Triose-phosphate isomerase)	gluconeogenesis [GO:0006094]; glucose metabolic process [GO:0006006]; glyceraldehyde-3-phosphate biosynthetic process [GO:0046166]; glyceraldehyde-3-phosphate metabolic process [GO:0019682]; glycerol catabolic process [GO:0019563]; glycolytic process [GO:0006096]; methylglyoxal biosynthetic process [GO:0019242]; multicellular organism development [GO:0007275]	cytosol [GO:0005829]	isomerase activity [GO:0016853]; methylglyoxal synthase activity [GO:0008929]; protein homodimerization activity [GO:0042803]; triose-phosphate isomerase activity [GO:0004807]; ubiquitin protein ligase binding [GO:0031625]	cytosol	85471000000	22	6	1.6854	0.0436145		1.89376	0.0406828		1.07908	0.417813		0.960354	0.471533		0.00542438	0.923305	0.701465
Triobp	Q99KW3	TRIO and F-actin-binding protein (Protein Tara) (Trio-associated repeat on actin)	actin filament bundle assembly [GO:0051017]; actin filament organization [GO:0007015]; auditory receptor cell stereocilium organization [GO:0060088]; cell cycle [GO:0007049]; cell division [GO:0051301]; positive regulation of substrate adhesion-dependent cell spreading [GO:1900026]; sensory perception of sound [GO:0007605]	actin cytoskeleton [GO:0015629]; cuticular plate [GO:0032437]; cytoplasm [GO:0005737]; microtubule organizing center [GO:0005815]; midbody [GO:0030496]; nucleus [GO:0005634]; stereocilium [GO:0032420]; stereocilium base [GO:0120044]; stereocilium shaft [GO:0120043]	actin filament binding [GO:0051015]; ubiquitin protein ligase binding [GO:0031625]	cilium	68255000	2	15	10	NA	x	0.853834	NA		ND	ND		0.959931	0.738195		#N/A	#N/A	#N/A
Trip10	Q8CJ53	Cdc42-interacting protein 4 (Thyroid receptor-interacting protein 10) (TR-interacting protein 10) (TRIP-10)	actin cytoskeleton organization [GO:0030036]; endocytosis [GO:0006897]; epithelial to mesenchymal transition [GO:0001837]; hyperosmotic salinity response [GO:0042538]; negative regulation of cardiac muscle cell apoptotic process [GO:0010667]; positive regulation of cell growth involved in cardiac muscle cell development [GO:0061051]; signal transduction [GO:0007165]	cell cortex [GO:0005938]; cell projection [GO:0042995]; Golgi apparatus [GO:0005794]; intracellular membrane-bounded organelle [GO:0043231]; lysosome [GO:0005764]; microtubule [GO:0005874]; nucleoplasm [GO:0005654]; phagocytic cup [GO:0001891]	identical protein binding [GO:0042802]; lipid binding [GO:0008289]	intracellular membrane-bounded organelle	96580000	3	17	0.699859	0.0114902		1.77767	0.292881		1.53555	0.596914		0.604538	0.104746		#N/A	#N/A	#N/A
Ttc39c	Q8VE09	Tetratricopeptide repeat protein 39C (TPR repeat protein 39C)	cilium assembly [GO:0060271]; otolith morphogenesis [GO:0032474]	0	0	other	64590000	2	18	0.861622	0.0256754		1.08318	0.323495		1.05639	0.788507		0.840316	0.596752		#N/A	#N/A	#N/A
Txndc17	Q9CQM5	Thioredoxin domain-containing protein 17 (14 kDa thioredoxin-related protein) (TRP14) (Protein 42-9-9) (Thioredoxin-like protein 5)	tumor necrosis factor-mediated signaling pathway [GO:0033209]	cytosol [GO:0005829]	peroxidase activity [GO:0004601]; protein-disulfide reductase activity [GO:0047134]	cytosol	665720000	5	11	0.659293	0.0155994		0.863026	0.55176		1.30572	0.287265		0.997479	0.975777		0.478285	0.745349	0.71599
Txnl1	Q8CDN6	Thioredoxin-like protein 1 (32 kDa thioredoxin-related protein)	0	cytoplasm [GO:0005737]; cytosol [GO:0005829]; nucleus [GO:0005634]; proteasome complex [GO:0000502]	disulfide oxidoreductase activity [GO:0015036]	nucleus	2928400000	12	18	0.7686	0.0485917		0.750238	0.316991		0.944058	0.718987		0.967163	0.851041		0.0186227	0.604645	0.904103
Txnrd2	Q9JLT4	Thioredoxin reductase 2, mitochondrial (EC 1.8.1.9) (Thioredoxin reductase TR3)	cell redox homeostasis [GO:0045454]; heart development [GO:0007507]; hemopoiesis [GO:0030097]; response to oxygen radical [GO:0000305]	axon [GO:0030424]; cytoplasm [GO:0005737]; cytosol [GO:0005829]; dendrite [GO:0030425]; mitochondrion [GO:0005739]; neuronal cell body [GO:0043025]	flavin adenine dinucleotide binding [GO:0050660]; protein-containing complex binding [GO:0044877]; protein homodimerization activity [GO:0042803]; thioredoxin-disulfide reductase activity [GO:0004791]	mitochondrion	370200000	5	16	0.68505	0.0337214		0.730665	0.121251		0.835257	0.324876		0.783112	0.176635		0.0268141	0.143087	0.771315
Uba6	Q8C7R4	Ubiquitin-like modifier-activating enzyme 6 (Ubiquitin-activating enzyme 6) (EC 6.2.1.45) (Ubiquitin-activating enzyme E1-like protein 2) (E1-L2)	amygdala development [GO:0021764]; cellular response to DNA damage stimulus [GO:0006974]; dendritic spine development [GO:0060996]; hippocampus development [GO:0021766]; learning [GO:0007612]; locomotory behavior [GO:0007626]; protein modification by small protein conjugation [GO:0032446]; protein ubiquitination [GO:0016567]; ubiquitin-dependent protein catabolic process [GO:0006511]	cytoplasm [GO:0005737]; nucleus [GO:0005634]	ATP binding [GO:0005524]; FAT10 activating enzyme activity [GO:0019780]; ubiquitin activating enzyme activity [GO:0004839]	nucleus	56016000	4	5	0.827408	0.00753636		1.08921	0.399166		1.08297	0.0103529		0.822667	0.134186		#N/A	#N/A	#N/A
Ube2i	P63280	SUMO-conjugating enzyme UBC9 (EC 2.3.2.-) (RING-type E3 SUMO transferase UBC9) (SUMO-protein ligase) (Ubiquitin carrier protein 9) (mUBC9) (Ubiquitin carrier protein I) (Ubiquitin-conjugating enzyme E2 I) (Ubiquitin-protein ligase I)	cell cycle [GO:0007049]; cell division [GO:0051301]; cellular protein modification process [GO:0006464]; chromosome segregation [GO:0007059]; multicellular organism development [GO:0007275]; negative regulation of transcription, DNA-templated [GO:0045892]; negative regulation of transcription by RNA polymerase II [GO:0000122]; positive regulation of DNA-binding transcription factor activity [GO:0…	cytoplasm [GO:0005737]; cytosol [GO:0005829]; dendrite [GO:0030425]; fibrillar center [GO:0001650]; nuclear body [GO:0016604]; nuclear envelope [GO:0005635]; nucleoplasm [GO:0005654]; nucleus [GO:0005634]; PML body [GO:0016605]; sumoylated E2 ligase complex [GO:1990356]; synapse [GO:0045202]; transferase complex [GO:1990234]	ATP binding [GO:0005524]; bHLH transcription factor binding [GO:0043425]; enzyme binding [GO:0019899]; HLH domain binding [GO:0043398]; protein C-terminus binding [GO:0008022]; RING-like zinc finger domain binding [GO:0071535]; small protein activating enzyme binding [GO:0044388]; SUMO conjugating enzyme activity [GO:0061656]; SUMO transferase activity [GO:0019789]; transcription cofactor binding…	nucleus	436580000	4	17	0.742118	0.0367206		1.13206	0.756554		1.18576	0.637691		0.777319	0.113607		0.702846	0.861818	0.36015
Ubtd2	Q6PGH0	Ubiquitin domain-containing protein 2	0	cytoplasm [GO:0005737]	0	cytoplasm	65698000	1	11	10	NA	x	0.867722	NA		ND	ND		1.0656	0.741288		#N/A	#N/A	#N/A
Usp46	P62069	Ubiquitin carboxyl-terminal hydrolase 46 (EC 3.4.19.12) (Deubiquitinating enzyme 46) (Ubiquitin thioesterase 46) (Ubiquitin-specific-processing protease 46)	adult feeding behavior [GO:0008343]; behavioral fear response [GO:0001662]; behavioral response to ethanol [GO:0048149]; positive regulation of T cell receptor signaling pathway [GO:0050862]; protein deubiquitination [GO:0016579]; regulation of postsynaptic neurotransmitter receptor internalization [GO:0099149]; regulation of synaptic transmission, GABAergic [GO:0032228]; righting reflex [GO:0060…	cytosol [GO:0005829]; glutamatergic synapse [GO:0098978]; nucleus [GO:0005634]; synapse [GO:0045202]	cysteine-type endopeptidase activity [GO:0004197]; metal ion binding [GO:0046872]; thiol-dependent ubiquitin-specific protease activity [GO:0004843]; ubiquitinyl hydrolase activity [GO:0101005]	nucleus	49120000	1	5	0.848686	0.0494274		0.741927	NA		0.906434	NA		1.03686	0.848712		#N/A	#N/A	#N/A
Vdac2	Q60930	Voltage-dependent anion-selective channel protein 2 (VDAC-2) (mVDAC2) (Outer mitochondrial membrane protein porin 2) (Voltage-dependent anion-selective channel protein 6) (VDAC-6) (mVDAC6)	anion transport [GO:0006820]; binding of sperm to zona pellucida [GO:0007339]; mitochondrial outer membrane permeabilization [GO:0097345]; negative regulation of intrinsic apoptotic signaling pathway [GO:2001243]; negative regulation of protein polymerization [GO:0032272]	acrosomal vesicle [GO:0001669]; membrane raft [GO:0045121]; mitochondrial inner membrane [GO:0005743]; mitochondrial nucleoid [GO:0042645]; mitochondrial outer membrane [GO:0005741]; mitochondrion [GO:0005739]; myelin sheath [GO:0043209]; pore complex [GO:0046930]; synaptic vesicle [GO:0008021]	ceramide binding [GO:0097001]; cholesterol binding [GO:0015485]; nucleotide binding [GO:0000166]; phosphatidylcholine binding [GO:0031210]; porin activity [GO:0015288]; voltage-gated anion channel activity [GO:0008308]	mitochondrion	8343500000	14	14	0.858783	0.0293271		0.841889	0.254167		1.0155	0.93692		1.03588	0.648549		0.622784	0.924776	0.962338
Vps13c	Q8BX70	Vacuolar protein sorting-associated protein 13C	mitochondrion organization [GO:0007005]; negative regulation of parkin-mediated stimulation of mitophagy in response to mitochondrial depolarization [GO:1905090]; protein retention in Golgi apparatus [GO:0045053]; protein targeting to vacuole [GO:0006623]; response to insulin [GO:0032868]	cytosol [GO:0005829]; dense core granule membrane [GO:0032127]; extrinsic component of membrane [GO:0019898]; mitochondrial outer membrane [GO:0005741]	0	mitochondrion	143530000	6	9	0.0722823	0.0272497		0.223542	0.126115		1.18762	0.801818		0.384016	0.111528		#N/A	#N/A	#N/A
Washc4	Q3UMB9	WASH complex subunit 4 (WASH complex subunit SWIP)	endosomal transport [GO:0016197]; endosome organization [GO:0007032]; protein transport [GO:0015031]	early endosome [GO:0005769]; endosome [GO:0005768]; nucleoplasm [GO:0005654]; WASH complex [GO:0071203]	0	nucleus	95456000	7	10	0.625185	0.0275441		0.924175	0.791146		1.17491	0.487302		0.794803	0.250872		0.0314627	0.779751	0.108262
Wwox	Q91WL8	WW domain-containing oxidoreductase (EC 1.1.1.-)	cellular response to transforming growth factor beta stimulus [GO:0071560]; extrinsic apoptotic signaling pathway [GO:0097191]; intrinsic apoptotic signaling pathway by p53 class mediator [GO:0072332]; negative regulation of Wnt signaling pathway [GO:0030178]; osteoblast differentiation [GO:0001649]; positive regulation of extrinsic apoptotic signaling pathway [GO:2001238]; positive regulation of…	cytoplasm [GO:0005737]; cytosol [GO:0005829]; Golgi apparatus [GO:0005794]; microvillus [GO:0005902]; mitochondrion [GO:0005739]; nucleoplasm [GO:0005654]; nucleus [GO:0005634]; plasma membrane [GO:0005886]; RNA polymerase II transcription regulator complex [GO:0090575]	enzyme binding [GO:0019899]; identical protein binding [GO:0042802]; oxidoreductase activity [GO:0016491]	plasma membrane	45869000	1	8	0.771305	0.0070388		0.61856	NA		0.981176	NA		1.22346	0.647815		#N/A	#N/A	#N/A
Znf207	Q9JMD0	BUB3-interacting and GLEBS motif-containing protein ZNF207 (BuGZ) (49 kDa zinc finger protein) (Zinc finger protein 207)	attachment of spindle microtubules to kinetochore [GO:0008608]; cell division [GO:0051301]; microtubule bundle formation [GO:0001578]; microtubule polymerization [GO:0046785]; mitotic sister chromatid segregation [GO:0000070]; mitotic spindle assembly [GO:0090307]; mitotic spindle assembly checkpoint [GO:0007094]; protein stabilization [GO:0050821]; regulation of chromosome segregation [GO:005198…	condensed chromosome kinetochore [GO:0000777]; cytoplasm [GO:0005737]; kinetochore [GO:0000776]; microtubule [GO:0005874]; nucleolus [GO:0005730]; nucleoplasm [GO:0005654]; nucleus [GO:0005634]; spindle [GO:0005819]; spindle matrix [GO:1990047]	heparin binding [GO:0008201]; metal ion binding [GO:0046872]; microtubule binding [GO:0008017]	nucleus	455180000	4	11	1.53016	0.0116426		1.25282	0.316938		0.954204	0.876533		1.16544	0.509864		0.108272	0.789195	0.581608
Q91V76	Q91V76	Ester hydrolase C11orf54 homolog (EC 3.1.-.-)	0	nuclear body [GO:0016604]; nucleoplasm [GO:0005654]; nucleus [GO:0005634]	hydrolase activity, acting on ester bonds [GO:0016788]; zinc ion binding [GO:0008270]	nucleus	4861300000	14	9	1.07774	0.443127		1.23189	0.293747		1.02514	0.867306		0.896862	0.594442		0.205663	0.711953	0.510457
Q9D9H8	Q9D9H8	UPF0565 protein C2orf69 homolog	0	extracellular region [GO:0005576]	0	extracellular region	44379000	1	1	1.14031	NA		2.52584	NA		2.16301	NA		0.976505	NA		#N/A	#N/A	#N/A
A2m	Q6GQT1	Alpha-2-macroglobulin-P (Alpha-2-macroglobulin)	female pregnancy [GO:0007565]; negative regulation of complement activation, lectin pathway [GO:0001869]; stem cell differentiation [GO:0048863]	extracellular space [GO:0005615]	brain-derived neurotrophic factor binding [GO:0048403]; calcium-dependent protein binding [GO:0048306]; endopeptidase inhibitor activity [GO:0004866]; enzyme binding [GO:0019899]; growth factor binding [GO:0019838]; identical protein binding [GO:0042802]; interleukin-1 binding [GO:0019966]; interleukin-8 binding [GO:0019959]; nerve growth factor binding [GO:0048406]; peptidase inhibitor activity …	extracellular space	9703000000	44	6	0.502699	0.0825635		0.695092	0.135154		1.20192	0.613598		0.869244	0.358528		0.0232187	0.921137	0.405208
Aaas	P58742	Aladin (Adracalin)	fertilization [GO:0009566]; learning [GO:0007612]; microtubule bundle formation [GO:0001578]; mitotic spindle assembly [GO:0090307]; mRNA transport [GO:0051028]; nucleocytoplasmic transport [GO:0006913]; protein transport [GO:0015031]	centrosome [GO:0005813]; cytosol [GO:0005829]; mitotic spindle [GO:0072686]; nuclear envelope [GO:0005635]; nuclear membrane [GO:0031965]; nuclear pore [GO:0005643]; nucleoplasm [GO:0005654]; spindle pole [GO:0000922]	0	nucleus	51108000	2	15	1.03039	0.817641		0.7607	0.0762097		0.807231	0.990779		1.09341	0.404356		#N/A	#N/A	#N/A
Aacs	Q9D2R0	Acetoacetyl-CoA synthetase (EC 6.2.1.16)	adipose tissue development [GO:0060612]; cellular response to cholesterol [GO:0071397]; cellular response to glucose stimulus [GO:0071333]; cellular response to testosterone stimulus [GO:0071394]; fatty acid metabolic process [GO:0006631]; liver development [GO:0001889]; positive regulation of insulin secretion [GO:0032024]; response to drug [GO:0042493]; response to ethanol [GO:0045471]; respons…	cytosol [GO:0005829]	acetoacetate-CoA ligase activity [GO:0030729]; ATP binding [GO:0005524]; butyrate-CoA ligase activity [GO:0047760]	cytosol	1191700000	15	5	1.1829	0.39616		0.712472	0.174046		0.789085	0.241246		1.3101	0.24025		0.572096	0.91735	0.115197
Aamdc	Q8R0P4	Mth938 domain-containing protein (LI2)	negative regulation of apoptotic process [GO:0043066]; positive regulation of fat cell differentiation [GO:0045600]; positive regulation of transcription by RNA polymerase II [GO:0045944]	cytoplasm [GO:0005737]	0	cytoplasm	341780000	4	7	1.1126	0.282559		2.12088	0.528518		1.10705	0.0556422		0.58075	0.59188		#N/A	#N/A	#N/A
Aars1	Q8BGQ7	Alanine--tRNA ligase, cytoplasmic (EC 6.1.1.7) (Alanyl-tRNA synthetase) (AlaRS) (Protein sticky) (Sti)	alanyl-tRNA aminoacylation [GO:0006419]; cerebellar Purkinje cell layer development [GO:0021680]; negative regulation of neuron apoptotic process [GO:0043524]; neuromuscular process [GO:0050905]; neuromuscular process controlling balance [GO:0050885]; regulation of cytoplasmic translational fidelity [GO:0140018]; tRNA modification [GO:0006400]	cytoplasm [GO:0005737]; cytosol [GO:0005829]; mitochondrion [GO:0005739]	alanine-tRNA ligase activity [GO:0004813]; amino acid binding [GO:0016597]; aminoacyl-tRNA editing activity [GO:0002161]; ATP binding [GO:0005524]; Ser-tRNA(Ala) hydrolase activity [GO:0002196]; translation regulator activity [GO:0045182]; tRNA binding [GO:0000049]; zinc ion binding [GO:0008270]	mitochondrion	1888500000	18	8	0.624262	0.13367		0.961307	0.855365		1.40171	0.233738		0.910256	0.189042		0.123812	0.449193	0.18162
Abat	P61922	4-aminobutyrate aminotransferase, mitochondrial (EC 2.6.1.19) ((S)-3-amino-2-methylpropionate transaminase) (EC 2.6.1.22) (GABA aminotransferase) (GABA-AT) (Gamma-amino-N-butyrate transaminase) (GABA transaminase) (GABA-T) (L-AIBAT)	aging [GO:0007568]; behavioral response to cocaine [GO:0048148]; cerebellum development [GO:0021549]; copulation [GO:0007620]; exploration behavior [GO:0035640]; gamma-aminobutyric acid biosynthetic process [GO:0009449]; gamma-aminobutyric acid catabolic process [GO:0009450]; gamma-aminobutyric acid metabolic process [GO:0009448]; locomotory behavior [GO:0007626]; negative regulation of blood pre…	4-aminobutyrate transaminase complex [GO:0032144]; mitochondrial matrix [GO:0005759]; mitochondrion [GO:0005739]; neuron projection [GO:0043005]	(S)-3-amino-2-methylpropionate transaminase activity [GO:0047298]; 4-aminobutyrate:2-oxoglutarate transaminase activity [GO:0034386]; 4-aminobutyrate transaminase activity [GO:0003867]; identical protein binding [GO:0042802]; iron-sulfur cluster binding [GO:0051536]; metal ion binding [GO:0046872]; pyridoxal phosphate binding [GO:0030170]; succinate-semialdehyde dehydrogenase binding [GO:0032145]	mitochondrion	3378800000	23	16	0.587884	0.0901072		0.773162	0.122565		1.2638	0.318955		0.960948	0.0682918		0.00993931	0.438438	0.286647
Abca1	P41233	Phospholipid-transporting ATPase ABCA1 (EC 7.6.2.1) (ATP-binding cassette sub-family A member 1) (ATP-binding cassette transporter 1) (ABC-1) (ATP-binding cassette 1)	adenylate cyclase-activating G protein-coupled receptor signaling pathway [GO:0007189]; cellular response to cholesterol [GO:0071397]; cellular response to cytokine stimulus [GO:0071345]; cellular response to drug [GO:0035690]; cellular response to lipopolysaccharide [GO:0071222]; cellular response to retinoic acid [GO:0071300]; cholesterol efflux [GO:0033344]; cholesterol homeostasis [GO:0042632…	basolateral plasma membrane [GO:0016323]; cell surface [GO:0009986]; endocytic vesicle [GO:0030139]; endosome [GO:0005768]; external side of plasma membrane [GO:0009897]; Golgi apparatus [GO:0005794]; integral component of plasma membrane [GO:0005887]; intracellular membrane-bounded organelle [GO:0043231]; membrane [GO:0016020]; membrane raft [GO:0045121]; perinuclear region of cytoplasm [GO:0048…	apolipoprotein A-I binding [GO:0034186]; apolipoprotein A-I receptor activity [GO:0034188]; apolipoprotein binding [GO:0034185]; ATPase activity [GO:0016887]; ATPase binding [GO:0051117]; ATPase-coupled transmembrane transporter activity [GO:0042626]; ATP binding [GO:0005524]; cholesterol transfer activity [GO:0120020]; floppase activity [GO:0140328]; high-density lipoprotein particle binding [GO…	extracellular region	5164900000	47	4	0.681537	0.130373		0.837222	0.187521		1.20193	0.559785		0.97843	0.837409		0.113505	0.590934	0.52952
Abca2	P41234	ATP-binding cassette sub-family A member 2 (ATP-binding cassette transporter 2) (ATP-binding cassette 2)	cellular sphingolipid homeostasis [GO:0090156]; central nervous system myelin formation [GO:0032289]; ceramide translocation [GO:0099040]; cholesterol homeostasis [GO:0042632]; lipid transport [GO:0006869]; locomotory behavior [GO:0007626]; negative regulation of cholesterol efflux [GO:0090370]; negative regulation of cholesterol esterification [GO:0150110]; negative regulation of intracellular c…	cytoplasmic vesicle [GO:0031410]; endosome [GO:0005768]; endosome membrane [GO:0010008]; integral component of membrane [GO:0016021]; intracellular membrane-bounded organelle [GO:0043231]; lysosomal membrane [GO:0005765]; lysosome [GO:0005764]; microtubule organizing center [GO:0005815]; plasma membrane [GO:0005886]	ATPase activity [GO:0016887]; ATPase-coupled transmembrane transporter activity [GO:0042626]; ATP binding [GO:0005524]; ceramide floppase activity [GO:0099038]; endopeptidase regulator activity [GO:0061135]; lipid transporter activity [GO:0005319]	plasma membrane	269540000	5	2	1.08799	0.407412		1.03988	0.846952		0.661699	0.207822		0.692307	0.259627		#N/A	#N/A	#N/A
Abca3	Q8R420	ATP-binding cassette sub-family A member 3	lipid transport [GO:0006869]; response to glucocorticoid [GO:0051384]	alveolar lamellar body [GO:0097208]; alveolar lamellar body membrane [GO:0097233]; integral component of membrane [GO:0016021]; intracellular membrane-bounded organelle [GO:0043231]; plasma membrane [GO:0005886]	ATPase activity [GO:0016887]; ATPase-coupled transmembrane transporter activity [GO:0042626]; ATP binding [GO:0005524]; lipid transporter activity [GO:0005319]	plasma membrane	541360000	7	17	0.949184	0.830409		0.672825	0.57528		0.713648	0.372261		1.00677	0.966967		#N/A	#N/A	#N/A
Abcb10	Q9JI39	ATP-binding cassette sub-family B member 10, mitochondrial (ABC-mitochondrial erythroid protein) (ABC-me protein) (ATP-binding cassette transporter 10) (ABC transporter 10 protein)	0	integral component of mitochondrial membrane [GO:0032592]; mitochondrial inner membrane [GO:0005743]; mitochondrion [GO:0005739]	ATPase activity [GO:0016887]; ATPase-coupled transmembrane transporter activity [GO:0042626]; ATP binding [GO:0005524]; identical protein binding [GO:0042802]	mitochondrion	72282000	3	8	1.12741	NA		0.377724	NA		0.408917	NA		1.22052	0.752757		#N/A	#N/A	#N/A
Abcb6	Q9DC29	ATP-binding cassette sub-family B member 6, mitochondrial	brain development [GO:0007420]; heme transport [GO:0015886]; porphyrin-containing compound biosynthetic process [GO:0006779]; skin development [GO:0043588]; transmembrane transport [GO:0055085]	cytosol [GO:0005829]; endoplasmic reticulum [GO:0005783]; endoplasmic reticulum membrane [GO:0005789]; endosome [GO:0005768]; endosome membrane [GO:0010008]; Golgi apparatus [GO:0005794]; Golgi membrane [GO:0000139]; integral component of mitochondrial outer membrane [GO:0031307]; mitochondrial envelope [GO:0005740]; mitochondrial outer membrane [GO:0005741]; mitochondrion [GO:0005739]; nucleopla…	ATPase activity [GO:0016887]; ATPase-coupled heme transmembrane transporter activity [GO:0015439]; ATPase-coupled transmembrane transporter activity [GO:0042626]; ATP binding [GO:0005524]; efflux transmembrane transporter activity [GO:0015562]; heme binding [GO:0020037]	plasma membrane	159080000	4	1	0.687806	0.137821		0.696615	0.186669		1.22806	0.149455		1.21253	0.514598		0.0659441	0.286213	0.982673
Abcc3	B2RX12	Canalicular multispecific organic anion transporter 2 (ATP-binding cassette sub-family C member 3) (Multidrug resistance-associated protein 3)	anion transmembrane transport [GO:0098656]; canalicular bile acid transport [GO:0015722]; drug transmembrane transport [GO:0006855]; transmembrane transport [GO:0055085]; xenobiotic transport [GO:0042908]	basolateral plasma membrane [GO:0016323]; integral component of plasma membrane [GO:0005887]; membrane [GO:0016020]; plasma membrane [GO:0005886]	ATPase activity [GO:0016887]; ATPase-coupled transmembrane transporter activity [GO:0042626]; ATPase-coupled xenobiotic transmembrane transporter activity [GO:0008559]; ATP binding [GO:0005524]; xenobiotic transmembrane transporter activity [GO:0042910]	plasma membrane	150130000	2	11	0.43593	0.305383		0.611337	0.101439		1.2782	0.524011		0.911452	0.634234		0.0401191	0.79492	0.542215
Abcd1	P48410	ATP-binding cassette sub-family D member 1 (EC 7.6.2.4) (Adrenoleukodystrophy protein) (ALDP)	fatty acid beta-oxidation [GO:0006635]; fatty acid elongation [GO:0030497]; fatty acid homeostasis [GO:0055089]; long-chain fatty acid catabolic process [GO:0042758]; long-chain fatty acid import into peroxisome [GO:0015910]; myelin maintenance [GO:0043217]; negative regulation of cytokine production involved in inflammatory response [GO:1900016]; negative regulation of reactive oxygen species bi…	cytoplasm [GO:0005737]; endoplasmic reticulum membrane [GO:0005789]; integral component of peroxisomal membrane [GO:0005779]; lysosomal membrane [GO:0005765]; mitochondrial membrane [GO:0031966]; mitochondrion [GO:0005739]; perinuclear region of cytoplasm [GO:0048471]; peroxisomal membrane [GO:0005778]; peroxisome [GO:0005777]	ADP binding [GO:0043531]; ATPase activity [GO:0016887]; ATPase-coupled fatty-acyl-CoA transmembrane transporter activity [GO:0015607]; ATPase-coupled transmembrane transporter activity [GO:0042626]; ATP binding [GO:0005524]; enzyme binding [GO:0019899]; identical protein binding [GO:0042802]; long-chain fatty acid transporter activity [GO:0005324]; protein homodimerization activity [GO:0042803]	mitochondrion	248260000	4	X	1.56346	0.713113		0.788995	0.0635893		0.775248	0.799648		1.53622	0.388214		0.845815	0.878506	0.536583
Abcd3	P55096	ATP-binding cassette sub-family D member 3 (68 kDa peroxisomal membrane protein) (PMP68) (70 kDa peroxisomal membrane protein) (PMP70)	fatty acid beta-oxidation [GO:0006635]; fatty acid biosynthetic process [GO:0006633]; long-chain fatty acid import into peroxisome [GO:0015910]; peroxisome organization [GO:0007031]; response to drug [GO:0042493]; response to organic cyclic compound [GO:0014070]; very long-chain fatty acid catabolic process [GO:0042760]	integral component of membrane [GO:0016021]; intracellular membrane-bounded organelle [GO:0043231]; mitochondrial inner membrane [GO:0005743]; mitochondrion [GO:0005739]; peroxisomal matrix [GO:0005782]; peroxisomal membrane [GO:0005778]; peroxisome [GO:0005777]	ATPase activity [GO:0016887]; ATPase-coupled transmembrane transporter activity [GO:0042626]; ATP binding [GO:0005524]; long-chain fatty acid transporter activity [GO:0005324]; protein homodimerization activity [GO:0042803]; protein self-association [GO:0043621]	mitochondrion	2081300000	10	3	0.704773	0.105239		0.726413	0.160081		0.924154	0.750851		0.896623	0.153467		0.285199	0.743789	0.959759
Abce1	P61222	ATP-binding cassette sub-family E member 1 (RNase L inhibitor) (Ribonuclease 4 inhibitor) (RNS4I)	negative regulation of endoribonuclease activity [GO:0060702]; ribosomal subunit export from nucleus [GO:0000054]; translational initiation [GO:0006413]; translational termination [GO:0006415]	cytoplasm [GO:0005737]; cytosol [GO:0005829]; mitochondrion [GO:0005739]	ATPase activity [GO:0016887]; ATP binding [GO:0005524]; endoribonuclease inhibitor activity [GO:0060698]; iron ion binding [GO:0005506]; ribosomal small subunit binding [GO:0043024]	mitochondrion	707090000	12	8	1.2303	0.233666		1.05468	0.904576		0.789042	0.54438		0.920427	0.658002		0.576836	0.467147	0.725638
Abcf1	Q6P542	ATP-binding cassette sub-family F member 1	positive regulation of translation [GO:0045727]; translational initiation [GO:0006413]	cytoplasm [GO:0005737]; cytosol [GO:0005829]; nuclear envelope [GO:0005635]; nucleoplasm [GO:0005654]; polysomal ribosome [GO:0042788]; ribosome [GO:0005840]	ATPase activity [GO:0016887]; ATP binding [GO:0005524]; ribosome binding [GO:0043022]; translation activator activity [GO:0008494]	nucleus	291030000	5	17	0.926953	0.83043		1.60424	0.322197		1.8233	0.0465966		1.05353	0.901881		0.380712	0.149244	0.230213
Abcf2	Q99LE6	ATP-binding cassette sub-family F member 2	0	mitochondrion [GO:0005739]	ATPase activity [GO:0016887]; ATP binding [GO:0005524]	mitochondrion	672690000	9	5	0.701753	0.267519		1.13971	0.180552		1.45396	0.245057		0.895245	0.637725		0.423174	0.395167	0.124635
Abhd1	Q9QZC8	Protein ABHD1 (EC 3.1.1.-) (Alpha/beta hydrolase domain-containing protein 1) (Abhydrolase domain-containing protein 1) (Lung alpha/beta hydrolase 1) (MmLABH1)	cellular lipid metabolic process [GO:0044255]; medium-chain fatty acid biosynthetic process [GO:0051792]; medium-chain fatty acid catabolic process [GO:0051793]	integral component of membrane [GO:0016021]	acetylesterase activity [GO:0008126]; acylglycerol lipase activity [GO:0047372]; short-chain carboxylesterase activity [GO:0034338]	membrane	56614000	3	5	ND	ND		0.506286	0.155436		0.1	NA	x	1.86077	NA		#N/A	#N/A	#N/A
Abhd12	Q99LR1	Lysophosphatidylserine lipase ABHD12 (EC 3.1.1.-) (2-arachidonoylglycerol hydrolase ABHD12) (Abhydrolase domain-containing protein 12) (Monoacylglycerol lipase ABHD12) (EC 3.1.1.23) (Oxidized phosphatidylserine lipase ABHD12) (EC 3.1.-.-)	acylglycerol catabolic process [GO:0046464]; adult walking behavior [GO:0007628]; glycerophospholipid catabolic process [GO:0046475]; monoacylglycerol catabolic process [GO:0052651]; phosphatidylserine catabolic process [GO:0006660]; phospholipid catabolic process [GO:0009395]; protein depalmitoylation [GO:0002084]; regulation of inflammatory response [GO:0050727]; response to auditory stimulus […	AMPA glutamate receptor complex [GO:0032281]; cytoplasm [GO:0005737]; dendrite cytoplasm [GO:0032839]; endoplasmic reticulum membrane [GO:0005789]; integral component of membrane [GO:0016021]; membrane [GO:0016020]; mitochondrion [GO:0005739]	acylglycerol lipase activity [GO:0047372]; lysophospholipase activity [GO:0004622]; palmitoyl-(protein) hydrolase activity [GO:0008474]; phospholipase activity [GO:0004620]	mitochondrion	793500000	11	2	0.902942	0.832734		0.489665	0.122456		0.612048	0.267907		1.12862	0.787163		0.375521	0.67304	0.500225
Abhd14b	Q8VCR7	Protein ABHD14B (EC 3.-.-.-) (Alpha/beta hydrolase domain-containing protein 14B) (Abhydrolase domain-containing protein 14B) (CCG1-interacting factor B)	positive regulation of transcription by RNA polymerase II [GO:0045944]	cytoplasm [GO:0005737]; cytosol [GO:0005829]; nucleolus [GO:0005730]; nucleoplasm [GO:0005654]; nucleus [GO:0005634]	hydrolase activity [GO:0016787]	nucleus	66757000	2	9	0.458155	0.119236		1.43297	0.113044		2.24387	0.367551		0.717418	0.31963		#N/A	#N/A	#N/A
Abhd16a	Q9Z1Q2	Phosphatidylserine lipase ABHD16A (EC 3.1.-.-) (Alpha/beta hydrolase domain-containing protein 16A) (Abhydrolase domain-containing protein 16A) (HLA-B-associated transcript 5) (mBAT5) (Monoacylglycerol lipase ABHD16A) (EC 3.1.1.23)	monoacylglycerol catabolic process [GO:0052651]; phosphatidylserine catabolic process [GO:0006660]; prostaglandin catabolic process [GO:1905344]	integral component of membrane [GO:0016021]; membrane [GO:0016020]	acylglycerol lipase activity [GO:0047372]; palmitoyl-(protein) hydrolase activity [GO:0008474]; phospholipase activity [GO:0004620]	membrane	99111000	3	17	0.793604	0.339352		0.681968	0.362485		1.04058	0.922714		1.21092	0.433322		0.163675	0.590117	0.691546
Abhd17b	Q7M759	Alpha/beta hydrolase domain-containing protein 17B (Abhydrolase domain-containing protein 17B) (EC 3.1.2.22)	negative regulation of protein localization to microtubule [GO:1902817]; positive regulation of protein localization to endosome [GO:1905668]; protein depalmitoylation [GO:0002084]; protein palmitoylation [GO:0018345]; regulation of dendritic spine maintenance [GO:1902950]; regulation of postsynapse organization [GO:0099175]; regulation of protein localization to synapse [GO:1902473]	anchored component of postsynaptic density membrane [GO:0099031]; anchored component of postsynaptic recycling endosome membrane [GO:0099033]; dendritic spine [GO:0043197]; endosome membrane [GO:0010008]; glutamatergic synapse [GO:0098978]; plasma membrane [GO:0005886]; postsynaptic density [GO:0014069]; recycling endosome membrane [GO:0055038]	palmitoyl-(protein) hydrolase activity [GO:0008474]	plasma membrane	77318000	3	19	0.378532	0.421717		0.437475	NA		1.1783	0.903402		1.01954	0.820997		#N/A	#N/A	#N/A
Abhd4	Q8VD66	(Lyso)-N-acylphosphatidylethanolamine lipase (EC 3.1.1.-) (Alpha/beta hydrolase domain-containing protein 4) (Abhydrolase domain-containing protein 4) (Alpha/beta-hydrolase 4)	lipid catabolic process [GO:0016042]; lipid homeostasis [GO:0055088]; N-acylethanolamine metabolic process [GO:0070291]; N-acylphosphatidylethanolamine metabolic process [GO:0070292]; phosphatidic acid biosynthetic process [GO:0006654]	lipid droplet [GO:0005811]; mitochondrion [GO:0005739]	carboxylic ester hydrolase activity [GO:0052689]; lysophosphatidic acid acyltransferase activity [GO:0042171]; lysophospholipase activity [GO:0004622]	mitochondrion	203860000	2	14	0.712186	0.319918		0.704778	0.53261		1.15309	NA		1.16521	0.475912		#N/A	#N/A	#N/A
Abhd6	Q8R2Y0	Monoacylglycerol lipase ABHD6 (EC 3.1.1.23) (2-arachidonoylglycerol hydrolase) (Abhydrolase domain-containing protein 6)	acylglycerol catabolic process [GO:0046464]; long-term synaptic depression [GO:0060292]; lysobisphosphatidic acid metabolic process [GO:2001311]; monoacylglycerol catabolic process [GO:0052651]; negative regulation of cell migration [GO:0030336]; negative regulation of cold-induced thermogenesis [GO:0120163]; phospholipid catabolic process [GO:0009395]; positive regulation of lipid biosynthetic p…	AMPA glutamate receptor complex [GO:0032281]; glutamatergic synapse [GO:0098978]; integral component of membrane [GO:0016021]; late endosome membrane [GO:0031902]; lysosomal membrane [GO:0005765]; mitochondrial membrane [GO:0031966]; mitochondrion [GO:0005739]	acylglycerol lipase activity [GO:0047372]; phospholipase activity [GO:0004620]	mitochondrion	134690000	4	14	0.764564	0.620324		0.828383	NA		0.94806	NA		0.875021	0.819785		#N/A	#N/A	#N/A
Abi1	Q8CBW3	Abl interactor 1 (Abelson interactor 1) (Abi-1) (Ablphilin-1) (Eps8 SH3 domain-binding protein) (Eps8-binding protein) (Spectrin SH3 domain-binding protein 1) (e3B1)	actin polymerization or depolymerization [GO:0008154]; dendrite morphogenesis [GO:0048813]; lamellipodium morphogenesis [GO:0072673]; megakaryocyte development [GO:0035855]; peptidyl-tyrosine phosphorylation [GO:0018108]; postsynapse to nucleus signaling pathway [GO:0099527]; somitogenesis [GO:0001756]	aggresome [GO:0016235]; cell junction [GO:0030054]; cell leading edge [GO:0031252]; cytoskeleton [GO:0005856]; cytosol [GO:0005829]; filopodium tip [GO:0032433]; glutamatergic synapse [GO:0098978]; growth cone [GO:0030426]; lamellipodium [GO:0030027]; neuron projection [GO:0043005]; nucleus [GO:0005634]; plasma membrane [GO:0005886]; postsynaptic density [GO:0014069]; SCAR complex [GO:0031209]	protein tyrosine kinase activator activity [GO:0030296]; SH3 domain binding [GO:0017124]; transcription factor binding [GO:0008134]	plasma membrane	1042300000	9	2	0.82584	0.389134		1.06118	0.562085		1.35936	0.216072		1.05789	0.0840224		0.641107	0.232544	0.414246
Abr	Q5SSL4	Active breakpoint cluster region-related protein	actin cytoskeleton organization [GO:0030036]; activation of GTPase activity [GO:0090630]; brain development [GO:0007420]; inner ear morphogenesis [GO:0042472]; intracellular signal transduction [GO:0035556]; modulation of chemical synaptic transmission [GO:0050804]; negative regulation of blood vessel remodeling [GO:0060313]; negative regulation of cell migration [GO:0030336]; negative regulation…	axon [GO:0030424]; cytosol [GO:0005829]; dendritic spine [GO:0043197]; glutamatergic synapse [GO:0098978]; membrane [GO:0016020]; plasma membrane [GO:0005886]; postsynaptic density, intracellular component [GO:0099092]; Schaffer collateral - CA1 synapse [GO:0098685]	GTPase activator activity [GO:0005096]; guanyl-nucleotide exchange factor activity [GO:0005085]	plasma membrane	93909000	2	11	0.80009	0.82454		3.26589	0.0607543		2.29807	0.352236		0.562989	0.12568		0.228194	0.718951	0.0931555
Abracl	Q4KML4	Costars family protein ABRACL (ABRA C-terminal-like protein)	regulation of actin filament-based process [GO:0032970]	0	0	other	580970000	3	10	0.899229	0.601595		1.45901	0.491047		1.36684	0.202395		0.842424	0.545478		0.503356	0.742364	0.242749
Acaa1a	Q921H8	3-ketoacyl-CoA thiolase A, peroxisomal (EC 2.3.1.16) (Acetyl-CoA acyltransferase A) (Beta-ketothiolase A) (Peroxisomal 3-oxoacyl-CoA thiolase A)	bile acid metabolic process [GO:0008206]; fatty acid beta-oxidation [GO:0006635]; fatty acid metabolic process [GO:0006631]; phenylacetate catabolic process [GO:0010124]; very long-chain fatty acid metabolic process [GO:0000038]	intracellular membrane-bounded organelle [GO:0043231]; mitochondrion [GO:0005739]; peroxisomal matrix [GO:0005782]; peroxisome [GO:0005777]	acetate CoA-transferase activity [GO:0008775]; acetyl-CoA C-acetyltransferase activity [GO:0003985]; acetyl-CoA C-acyltransferase activity [GO:0003988]; acetyl-CoA C-myristoyltransferase activity [GO:0050633]; palmitoyl-CoA oxidase activity [GO:0016401]	mitochondrion	5348400000	18	9	0.767291	0.0695284		0.676923	0.133162		0.983109	0.961813		1.11435	0.570268		0.337827	0.900622	0.847074
Acaca	Q5SWU9	Acetyl-CoA carboxylase 1 (ACC1) (EC 6.4.1.2) (ACC-alpha) (Acetyl-CoA carboxylase 265)	acetyl-CoA metabolic process [GO:0006084]; cellular response to prostaglandin E stimulus [GO:0071380]; fatty acid biosynthetic process [GO:0006633]; lipid homeostasis [GO:0055088]; lipid metabolic process [GO:0006629]; malonyl-CoA biosynthetic process [GO:2001295]; protein homotetramerization [GO:0051289]; protein metabolic process [GO:0019538]; response to organic cyclic compound [GO:0014070]; t…	actin cytoskeleton [GO:0015629]; cytosol [GO:0005829]; fibrillar center [GO:0001650]; mitochondrion [GO:0005739]	acetyl-CoA carboxylase activity [GO:0003989]; ATP binding [GO:0005524]; biotin binding [GO:0009374]; identical protein binding [GO:0042802]; kinase binding [GO:0019900]; metal ion binding [GO:0046872]	mitochondrion	695590000	18	11	0.776526	0.292695		0.925999	0.0809638		1.22024	0.245823		1.02327	0.893618		0.320065	0.542512	0.602706
Acad11	Q80XL6	Acyl-CoA dehydrogenase family member 11 (ACAD-11) (EC 1.3.8.-)	fatty acid beta-oxidation using acyl-CoA dehydrogenase [GO:0033539]	mitochondrial membrane [GO:0031966]; mitochondrion [GO:0005739]; nucleus [GO:0005634]; peroxisome [GO:0005777]	flavin adenine dinucleotide binding [GO:0050660]; long-chain-acyl-CoA dehydrogenase activity [GO:0004466]; medium-chain-acyl-CoA dehydrogenase activity [GO:0070991]; very-long-chain-acyl-CoA dehydrogenase activity [GO:0017099]	mitochondrion	797070000	16	9	0.882083	0.272717		1.02866	0.906652		1.21207	0.61718		1.03936	0.78186		0.89365	0.750545	0.82918
Acad9	Q8JZN5	Complex I assembly factor ACAD9, mitochondrial (Acyl-CoA dehydrogenase family member 9) (ACAD-9) (EC 1.3.8.-)	long-chain fatty acid metabolic process [GO:0001676]; medium-chain fatty acid metabolic process [GO:0051791]; mitochondrial respiratory chain complex I assembly [GO:0032981]	dendrite [GO:0030425]; mitochondrial inner membrane [GO:0005743]; mitochondrial membrane [GO:0031966]; mitochondrion [GO:0005739]; nucleus [GO:0005634]	fatty-acyl-CoA binding [GO:0000062]; flavin adenine dinucleotide binding [GO:0050660]; long-chain-acyl-CoA dehydrogenase activity [GO:0004466]; medium-chain-acyl-CoA dehydrogenase activity [GO:0070991]; very-long-chain-acyl-CoA dehydrogenase activity [GO:0017099]	mitochondrion	550650000	10	3	0.948291	0.654695		1.04444	0.820383		1.25719	0.407353		1.14145	0.631517		0.96025	0.570613	0.881221
Acadl	P51174	Long-chain specific acyl-CoA dehydrogenase, mitochondrial (LCAD) (EC 1.3.8.8)	carnitine catabolic process [GO:0042413]; carnitine metabolic process, CoA-linked [GO:0019254]; cellular lipid catabolic process [GO:0044242]; fatty acid beta-oxidation using acyl-CoA dehydrogenase [GO:0033539]; fatty acid catabolic process [GO:0009062]; long-chain fatty acid catabolic process [GO:0042758]; negative regulation of fatty acid biosynthetic process [GO:0045717]; negative regulation o…	mitochondrial matrix [GO:0005759]; mitochondrial membrane [GO:0031966]; mitochondrion [GO:0005739]	acyl-CoA dehydrogenase activity [GO:0003995]; fatty-acyl-CoA binding [GO:0000062]; flavin adenine dinucleotide binding [GO:0050660]; identical protein binding [GO:0042802]; long-chain-acyl-CoA dehydrogenase activity [GO:0004466]; palmitoyl-CoA oxidase activity [GO:0016401]	mitochondrion	10835000000	23	1	0.835604	0.197549		0.781064	0.00139239		0.957024	0.790249		1.02385	0.887434		0.214581	0.945181	0.836773
Acadm	P45952	Medium-chain specific acyl-CoA dehydrogenase, mitochondrial (MCAD) (EC 1.3.8.7)	cardiac muscle cell differentiation [GO:0055007]; carnitine biosynthetic process [GO:0045329]; carnitine metabolic process [GO:0009437]; carnitine metabolic process, CoA-linked [GO:0019254]; fatty acid beta-oxidation [GO:0006635]; fatty acid beta-oxidation using acyl-CoA dehydrogenase [GO:0033539]; glycogen biosynthetic process [GO:0005978]; heart development [GO:0007507]; liver development [GO:0…	axon [GO:0030424]; mitochondrial matrix [GO:0005759]; mitochondrial membrane [GO:0031966]; mitochondrion [GO:0005739]	acyl-CoA dehydrogenase activity [GO:0003995]; fatty-acyl-CoA binding [GO:0000062]; flavin adenine dinucleotide binding [GO:0050660]; identical protein binding [GO:0042802]; isomerase activity [GO:0016853]; medium-chain-acyl-CoA dehydrogenase activity [GO:0070991]	mitochondrion	1932300000	12	3	1.08091	0.67627		0.843072	0.315096		0.771897	0.344256		0.989655	0.795428		0.803975	0.533093	0.533093
Acads	Q07417	Short-chain specific acyl-CoA dehydrogenase, mitochondrial (SCAD) (EC 1.3.8.1) (Butyryl-CoA dehydrogenase)	butyrate catabolic process [GO:0046359]; fatty acid beta-oxidation using acyl-CoA dehydrogenase [GO:0033539]	centrosome [GO:0005813]; mitochondrial matrix [GO:0005759]; mitochondrial membrane [GO:0031966]; mitochondrion [GO:0005739]; nucleoplasm [GO:0005654]	acyl-CoA dehydrogenase activity [GO:0003995]; butyryl-CoA dehydrogenase activity [GO:0004085]; fatty-acyl-CoA binding [GO:0000062]; flavin adenine dinucleotide binding [GO:0050660]; identical protein binding [GO:0042802]	mitochondrion	831640000	9	5	1.04885	0.875556		0.868678	0.0255466		0.896979	0.659982		1.08302	0.450908		0.81101	0.923679	0.569446
Acadsb	Q9DBL1	Short/branched chain specific acyl-CoA dehydrogenase, mitochondrial (SBCAD) (EC 1.3.8.5) (2-methyl branched chain acyl-CoA dehydrogenase) (2-MEBCAD) (2-methylbutyryl-coenzyme A dehydrogenase) (2-methylbutyryl-CoA dehydrogenase)	acyl-CoA metabolic process [GO:0006637]; fatty acid metabolic process [GO:0006631]	mitochondrial matrix [GO:0005759]; mitochondrion [GO:0005739]	acyl-CoA dehydrogenase activity [GO:0003995]; electron transfer activity [GO:0009055]; flavin adenine dinucleotide binding [GO:0050660]; isobutyryl-CoA:FAD oxidoreductase activity [GO:0102035]; short-branched-chain-acyl-CoA dehydrogenase activity [GO:0016937]	mitochondrion	459490000	7	7	1.28101	0.731775		1.21336	0.516612		0.829105	0.789902		0.875334	0.605741		0.499785	0.636522	0.916802
Acat1	Q8QZT1	Acetyl-CoA acetyltransferase, mitochondrial (EC 2.3.1.9) (Acetoacetyl-CoA thiolase)	acetyl-CoA biosynthetic process [GO:0006085]; acetyl-CoA catabolic process [GO:0046356]; adipose tissue development [GO:0060612]; brain development [GO:0007420]; coenzyme A biosynthetic process [GO:0015937]; coenzyme A metabolic process [GO:0015936]; fatty acid beta-oxidation [GO:0006635]; isoleucine catabolic process [GO:0006550]; ketone body catabolic process [GO:0046952]; liver development [GO…	mitochondrial inner membrane [GO:0005743]; mitochondrial matrix [GO:0005759]; mitochondrion [GO:0005739]	acetyl-CoA C-acetyltransferase activity [GO:0003985]; acetyl-CoA C-acyltransferase activity [GO:0003988]; C-acetyltransferase activity [GO:0016453]; coenzyme A binding [GO:0120225]; enzyme binding [GO:0019899]; identical protein binding [GO:0042802]; potassium ion binding [GO:0030955]	mitochondrion	2139600000	15	9	0.782698	0.260578		0.70966	0.0528875		0.828577	0.0499504		0.913855	0.456411		0.0570146	0.323332	0.693063
Acat2	Q8CAY6	Acetyl-CoA acetyltransferase, cytosolic (EC 2.3.1.9) (Cytosolic acetoacetyl-CoA thiolase)	fatty acid beta-oxidation [GO:0006635]; positive regulation of intestinal cholesterol absorption [GO:0045797]	cytoplasm [GO:0005737]; cytosol [GO:0005829]; mitochondrion [GO:0005739]; nucleolus [GO:0005730]; nucleoplasm [GO:0005654]	acetyl-CoA C-acetyltransferase activity [GO:0003985]; acetyl-CoA C-acyltransferase activity [GO:0003988]	mitochondrion	4084800000	12	17	0.547094	0.358079		1.02257	0.815015		1.59478	0.435785		0.853243	0.579091		0.326127	0.583149	0.291336
Acbd3	Q8BMP6	Golgi resident protein GCP60 (Acyl-CoA-binding domain-containing protein 3) (Golgi complex-associated protein 1) (GOCAP1) (Golgi phosphoprotein 1) (GOLPH1) (PBR- and PKA-associated protein 7) (Peripheral benzodiazepine receptor-associated protein PAP7)	steroid biosynthetic process [GO:0006694]	Golgi apparatus [GO:0005794]; Golgi membrane [GO:0000139]; mitochondrion [GO:0005739]	fatty-acyl-CoA binding [GO:0000062]; protein kinase A regulatory subunit binding [GO:0034237]	mitochondrion	229380000	6	1	1.68745	0.181965		0.993389	0.981455		0.773138	0.641771		1.31331	0.604845		0.40219	1	0.375607
Acbd5	Q5XG73	Acyl-CoA-binding domain-containing protein 5	autophagy of peroxisome [GO:0030242]	integral component of membrane [GO:0016021]; nucleoplasm [GO:0005654]; peroxisomal membrane [GO:0005778]; peroxisome [GO:0005777]	fatty-acyl-CoA binding [GO:0000062]; lipid binding [GO:0008289]	nucleus	244200000	4	2	0.74977	0.139621		1.03969	0.879281		1.04625	0.628567		0.754501	0.279219		0.51733	0.51733	0.374992
Ace	P09470	Angiotensin-converting enzyme (ACE) (EC 3.2.1.-) (EC 3.4.15.1) (Dipeptidyl carboxypeptidase I) (Kininase II) (CD antigen CD143) [Cleaved into: Angiotensin-converting enzyme, soluble form]	amyloid-beta metabolic process [GO:0050435]; angiogenesis involved in coronary vascular morphogenesis [GO:0060978]; animal organ regeneration [GO:0031100]; arachidonic acid secretion [GO:0050482]; bradykinin catabolic process [GO:0010815]; cell proliferation in bone marrow [GO:0071838]; eating behavior [GO:0042755]; embryo development ending in birth or egg hatching [GO:0009792]; heart contractio…	basal plasma membrane [GO:0009925]; brush border membrane [GO:0031526]; cytoplasm [GO:0005737]; endosome [GO:0005768]; external side of plasma membrane [GO:0009897]; extracellular exosome [GO:0070062]; extracellular space [GO:0005615]; integral component of membrane [GO:0016021]; lysosome [GO:0005764]; plasma membrane [GO:0005886]; sperm midpiece [GO:0097225]; vesicle [GO:0031982]	actin binding [GO:0003779]; bradykinin receptor binding [GO:0031711]; carboxypeptidase activity [GO:0004180]; chloride ion binding [GO:0031404]; drug binding [GO:0008144]; endopeptidase activity [GO:0004175]; exopeptidase activity [GO:0008238]; metallodipeptidase activity [GO:0070573]; metallopeptidase activity [GO:0008237]; mitogen-activated protein kinase binding [GO:0051019]; mitogen-activated…	extracellular space	140730000	5	11	0.653286	0.444949		0.919054	0.468154		1.65089	0.228064		1.17349	0.428107		#N/A	#N/A	#N/A
Acin1	Q9JIX8	Apoptotic chromatin condensation inducer in the nucleus (Acinus)	apoptotic chromosome condensation [GO:0030263]; apoptotic process [GO:0006915]; erythrocyte differentiation [GO:0030218]; mRNA processing [GO:0006397]; negative regulation of mRNA splicing, via spliceosome [GO:0048025]; positive regulation of apoptotic process [GO:0043065]; positive regulation of monocyte differentiation [GO:0045657]; RNA splicing [GO:0008380]	ASAP complex [GO:0061574]; cytosol [GO:0005829]; nuclear speck [GO:0016607]; nucleolus [GO:0005730]; nucleoplasm [GO:0005654]; nucleus [GO:0005634]; plasma membrane [GO:0005886]	nucleic acid binding [GO:0003676]	plasma membrane	241940000	6	14	0.396659	0.173224		0.959593	0.893958		1.40905	0.37606		0.582447	0.273		0.0582952	0.646222	0.0726398
Acly	Q91V92	ATP-citrate synthase (EC 2.3.3.8) (ATP-citrate (pro-S-)-lyase) (Citrate cleavage enzyme)	acetyl-CoA biosynthetic process [GO:0006085]; acetyl-CoA metabolic process [GO:0006084]; citrate metabolic process [GO:0006101]; fatty acid biosynthetic process [GO:0006633]; lipid biosynthetic process [GO:0008610]; oxaloacetate metabolic process [GO:0006107]	cytosol [GO:0005829]; mitochondrion [GO:0005739]; nucleoplasm [GO:0005654]; plasma membrane [GO:0005886]	ATP binding [GO:0005524]; ATP citrate synthase activity [GO:0003878]; metal ion binding [GO:0046872]	plasma membrane	4189100000	37	11	0.845314	0.436374		1.01029	0.922122		1.17202	0.542735		0.980633	0.871705		0.572234	0.608693	0.53705
Aco2	Q99KI0	Aconitate hydratase, mitochondrial (Aconitase) (EC 4.2.1.3) (Citrate hydro-lyase)	citrate metabolic process [GO:0006101]; isocitrate metabolic process [GO:0006102]; liver development [GO:0001889]; response to isolation stress [GO:0035900]; tricarboxylic acid cycle [GO:0006099]	cytosol [GO:0005829]; mitochondrion [GO:0005739]; myelin sheath [GO:0043209]	3 iron, 4 sulfur cluster binding [GO:0051538]; 4 iron, 4 sulfur cluster binding [GO:0051539]; aconitate hydratase activity [GO:0003994]; citrate dehydratase activity [GO:0047780]; iron ion binding [GO:0005506]	mitochondrion	20941000000	36	15	0.661709	0.117458		0.696538	0.127644		1.03976	0.105743		0.98777	0.430616		0.00169695	0.891982	0.751995
Acot1	O55137	Acyl-coenzyme A thioesterase 1 (Acyl-CoA thioesterase 1) (EC 3.1.2.-) (CTE-I) (Inducible cytosolic acyl-coenzyme A thioester hydrolase) (Long chain acyl-CoA thioester hydrolase) (Long chain acyl-CoA hydrolase) (Palmitoyl-coenzyme A thioesterase) (EC 3.1.2.2)	acyl-CoA metabolic process [GO:0006637]; fatty acid metabolic process [GO:0006631]; long-chain fatty acid metabolic process [GO:0001676]; negative regulation of cardiac muscle cell apoptotic process [GO:0010667]	cytoplasm [GO:0005737]; cytosol [GO:0005829]; mitochondrion [GO:0005739]	acyl-CoA hydrolase activity [GO:0047617]; carboxylic ester hydrolase activity [GO:0052689]; myristoyl-CoA hydrolase activity [GO:0102991]; palmitoyl-CoA hydrolase activity [GO:0016290]	mitochondrion	21790000000	25	12	0.84449	0.503692		1.18364	0.486763		1.29614	0.426146		0.924756	0.480889		1	0.507343	0.239002
Acot13	Q9CQR4	Acyl-coenzyme A thioesterase 13 (Acyl-CoA thioesterase 13) (EC 3.1.2.-) (Hotdog-fold thioesterase superfamily member 2) (Palmitoyl-CoA hydrolase) (EC 3.1.2.2) (Thioesterase superfamily member 2) (THEM2)	negative regulation of cold-induced thermogenesis [GO:0120163]; protein homotetramerization [GO:0051289]	cytosol [GO:0005829]; mitochondrion [GO:0005739]; nucleus [GO:0005634]; spindle [GO:0005819]	acyl-CoA hydrolase activity [GO:0047617]; myristoyl-CoA hydrolase activity [GO:0102991]; palmitoyl-CoA hydrolase activity [GO:0016290]	mitochondrion	301940000	4	13	0.716844	0.345549		0.597514	0.358505		1.07764	0.819226		1.29285	0.397159		#N/A	#N/A	#N/A
Acot2	Q9QYR9	Acyl-coenzyme A thioesterase 2, mitochondrial (Acyl-CoA thioesterase 2) (EC 3.1.2.2) (Acyl coenzyme A thioester hydrolase) (MTE-I) (Very-long-chain acyl-CoA thioesterase)	acyl-CoA metabolic process [GO:0006637]; fatty acid metabolic process [GO:0006631]; long-chain fatty acid metabolic process [GO:0001676]; response to hypoxia [GO:0001666]; very long-chain fatty acid catabolic process [GO:0042760]; very long-chain fatty acid metabolic process [GO:0000038]	mitochondrial matrix [GO:0005759]; mitochondrion [GO:0005739]	acyl-CoA hydrolase activity [GO:0047617]; carboxylic ester hydrolase activity [GO:0052689]; myristoyl-CoA hydrolase activity [GO:0102991]; palmitoyl-CoA hydrolase activity [GO:0016290]	mitochondrion	661080000	7	12	1.0847	0.739838		1.05425	0.409242		0.968319	0.879638		0.996291	0.969033		0.549684	0.858835	0.914959
Acot7	Q91V12	Cytosolic acyl coenzyme A thioester hydrolase (EC 3.1.2.2) (Acyl-CoA thioesterase 7) (Brain acyl-CoA hydrolase) (BACH) (CTE-IIa) (CTE-II) (Long chain acyl-CoA thioester hydrolase)	acyl-CoA metabolic process [GO:0006637]; coenzyme A biosynthetic process [GO:0015937]; fatty acid catabolic process [GO:0009062]; fatty acid metabolic process [GO:0006631]; long-chain fatty-acyl-CoA catabolic process [GO:0036116]; medium-chain fatty acid biosynthetic process [GO:0051792]; medium-chain fatty-acyl-CoA catabolic process [GO:0036114]; palmitic acid biosynthetic process [GO:1900535]	cell body [GO:0044297]; cytoplasm [GO:0005737]; cytosol [GO:0005829]; neuron projection [GO:0043005]; nucleoplasm [GO:0005654]	acyl-CoA hydrolase activity [GO:0047617]; carboxylic ester hydrolase activity [GO:0052689]; fatty-acyl-CoA binding [GO:0000062]; identical protein binding [GO:0042802]; long-chain fatty acyl-CoA binding [GO:0036042]; myristoyl-CoA hydrolase activity [GO:0102991]; palmitoyl-CoA hydrolase activity [GO:0016290]; protein homodimerization activity [GO:0042803]	nucleus	79924000	3	4	0.413038	0.206178		0.89435	0.529947		1.5647	0.0997789		0.722627	0.532006		#N/A	#N/A	#N/A
Acox1	Q9R0H0	Peroxisomal acyl-coenzyme A oxidase 1 (AOX) (EC 1.3.3.6) (Palmitoyl-CoA oxidase) [Cleaved into: Peroxisomal acyl-CoA oxidase 1, A chain; Peroxisomal acyl-CoA oxidase 1, B chain; Peroxisomal acyl-CoA oxidase 1, C chain]	cholesterol homeostasis [GO:0042632]; fatty acid beta-oxidation [GO:0006635]; fatty acid beta-oxidation using acyl-CoA oxidase [GO:0033540]; fatty acid oxidation [GO:0019395]; generation of precursor metabolites and energy [GO:0006091]; hydrogen peroxide biosynthetic process [GO:0050665]; lipid homeostasis [GO:0055088]; lipid metabolic process [GO:0006629]; peroxisome fission [GO:0016559]; prosta…	cytoplasm [GO:0005737]; cytosol [GO:0005829]; mitochondrion [GO:0005739]; peroxisomal membrane [GO:0005778]; peroxisome [GO:0005777]	acyl-CoA oxidase activity [GO:0003997]; FAD binding [GO:0071949]; fatty acid binding [GO:0005504]; flavin adenine dinucleotide binding [GO:0050660]; palmitoyl-CoA oxidase activity [GO:0016401]; PDZ domain binding [GO:0030165]; protein homodimerization activity [GO:0042803]; protein N-terminus binding [GO:0047485]	mitochondrion	50898000000	39	11	0.80934	0.123108		0.823831	0.276873		0.981226	0.930344		0.963966	0.674827		0.510993	0.918328	0.979542
Acox3	Q9EPL9	Peroxisomal acyl-coenzyme A oxidase 3 (EC 1.3.3.6) (Branched-chain acyl-CoA oxidase) (BRCACox) (Pristanoyl-CoA oxidase)	fatty acid beta-oxidation [GO:0006635]; fatty acid beta-oxidation using acyl-CoA oxidase [GO:0033540]; lipid homeostasis [GO:0055088]	mitochondrion [GO:0005739]; peroxisomal matrix [GO:0005782]; peroxisome [GO:0005777]	acyl-CoA oxidase activity [GO:0003997]; FAD binding [GO:0071949]; fatty acid binding [GO:0005504]; flavin adenine dinucleotide binding [GO:0050660]; pristanoyl-CoA oxidase activity [GO:0016402]	mitochondrion	617950000	15	5	0.846124	0.145329		1.38143	0.606338		1.49424	0.357455		0.915221	0.600581		0.855373	0.722761	0.587736
Acp1	Q9D358	Low molecular weight phosphotyrosine protein phosphatase (LMW-PTP) (LMW-PTPase) (EC 3.1.3.48) (Low molecular weight cytosolic acid phosphatase) (EC 3.1.3.2)	0	cytoplasm [GO:0005737]; cytoplasmic side of plasma membrane [GO:0009898]; cytosol [GO:0005829]; sarcolemma [GO:0042383]	acid phosphatase activity [GO:0003993]; non-membrane spanning protein tyrosine phosphatase activity [GO:0004726]; phosphatase activity [GO:0016791]; protein tyrosine phosphatase activity [GO:0004725]	plasma membrane	267400000	2	12	0.684114	0.224149		0.801186	0.511715		0.960317	0.647864		0.819991	0.582466		#N/A	#N/A	#N/A
Acp2	P24638	Lysosomal acid phosphatase (LAP) (EC 3.1.3.2)	autophagic cell death [GO:0048102]; dephosphorylation [GO:0016311]; lysosome organization [GO:0007040]; response to organic substance [GO:0010033]; skeletal system development [GO:0001501]	cytoplasmic vesicle [GO:0031410]; integral component of membrane [GO:0016021]; lysosomal lumen [GO:0043202]; lysosomal membrane [GO:0005765]; lysosome [GO:0005764]; neuron projection [GO:0043005]	acid phosphatase activity [GO:0003993]; phosphatase activity [GO:0016791]; phosphoprotein phosphatase activity [GO:0004721]; phosphotyrosine residue binding [GO:0001784]	cytoplasm	588410000	7	2	0.466425	0.0898801		0.719783	0.0304799		1.56164	0.386463		1.01195	0.922197		0.023982	0.274161	0.305086
Acp6	Q8BP40	Lysophosphatidic acid phosphatase type 6 (EC 3.1.3.2) (Acid phosphatase 6, lysophosphatidic) (Acid phosphatase-like protein 1) (PACPL1)	dephosphorylation [GO:0016311]; hematopoietic progenitor cell differentiation [GO:0002244]; lysobisphosphatidic acid metabolic process [GO:2001311]; phospholipid metabolic process [GO:0006644]	cytoplasm [GO:0005737]; mitochondrion [GO:0005739]	acid phosphatase activity [GO:0003993]; lysophosphatidic acid phosphatase activity [GO:0052642]; phosphatase activity [GO:0016791]	mitochondrion	1390400000	8	3	0.782576	0.293718		0.843682	0.221846		0.958804	0.882832		0.88936	0.656263		0.199056	0.594232	0.818051
Acsbg1	Q99PU5	Long-chain-fatty-acid--CoA ligase ACSBG1 (EC 6.2.1.3) (Acyl-CoA synthetase bubblegum family member 1) (mBG1) (Gonadotropin-regulated long chain acyl CoA synthetase) (GR-LACS) (Lipidosin)	long-chain fatty acid biosynthetic process [GO:0042759]; long-chain fatty acid metabolic process [GO:0001676]; response to glucocorticoid [GO:0051384]; very long-chain fatty acid metabolic process [GO:0000038]	cytoplasm [GO:0005737]; cytoplasmic vesicle [GO:0031410]; endoplasmic reticulum [GO:0005783]; plasma membrane [GO:0005886]	acyl-CoA ligase activity [GO:0003996]; ATP binding [GO:0005524]; CoA-ligase activity [GO:0016405]; decanoate-CoA ligase activity [GO:0102391]; long-chain fatty acid-CoA ligase activity [GO:0004467]; very long-chain fatty acid-CoA ligase activity [GO:0031957]	plasma membrane	3047000000	24	9	0.823394	0.117132		1.02539	0.701454		1.15828	0.306163		0.930109	0.0917201		0.561492	0.801734	0.427172
Acsf2	Q8VCW8	Medium-chain acyl-CoA ligase ACSF2, mitochondrial (EC 6.2.1.2)	fatty acid metabolic process [GO:0006631]	mitochondrion [GO:0005739]	ATP binding [GO:0005524]; butyrate-CoA ligase activity [GO:0047760]; medium-chain fatty acid-CoA ligase activity [GO:0031956]	mitochondrion	1807200000	18	11	0.79497	0.180348		0.781905	0.0919371		0.974437	0.925442		0.990719	0.932768		0.267626	0.926991	0.985375
Acsl3	Q9CZW4	Long-chain-fatty-acid--CoA ligase 3 (EC 6.2.1.3) (Arachidonate--CoA ligase) (EC 6.2.1.15) (Long-chain acyl-CoA synthetase 3) (LACS 3)	brain development [GO:0007420]; fatty acid biosynthetic process [GO:0006633]; long-chain fatty acid import into cell [GO:0044539]; long-chain fatty acid metabolic process [GO:0001676]; long-chain fatty-acyl-CoA metabolic process [GO:0035336]; neuron differentiation [GO:0030182]; positive regulation of Golgi to plasma membrane protein transport [GO:0042998]; positive regulation of phosphatidylchol…	endoplasmic reticulum [GO:0005783]; endoplasmic reticulum membrane [GO:0005789]; Golgi apparatus [GO:0005794]; integral component of membrane [GO:0016021]; lipid droplet [GO:0005811]; membrane [GO:0016020]; mitochondrial outer membrane [GO:0005741]; perinuclear region of cytoplasm [GO:0048471]; peroxisomal membrane [GO:0005778]; plasma membrane [GO:0005886]	acyl-CoA ligase activity [GO:0003996]; arachidonate-CoA ligase activity [GO:0047676]; ATP binding [GO:0005524]; decanoate-CoA ligase activity [GO:0102391]; long-chain fatty acid-CoA ligase activity [GO:0004467]; protein domain specific binding [GO:0019904]; protein kinase binding [GO:0019901]	plasma membrane	525040000	12	1	1.20223	0.59843		1.28717	0.564157		0.925006	0.64568		0.863964	0.483342		0.657713	0.811528	0.94921
Acss1	Q99NB1	Acetyl-coenzyme A synthetase 2-like, mitochondrial (EC 6.2.1.1) (Acetate--CoA ligase 2) (Acetyl-CoA synthetase 2) (AceCS2) (Acyl-CoA synthetase short-chain family member 1) (Propionate--CoA ligase) (EC 6.2.1.17)	acetate biosynthetic process [GO:0019413]; acetyl-CoA biosynthetic process [GO:0006085]; acetyl-CoA biosynthetic process from acetate [GO:0019427]; propionate biosynthetic process [GO:0019542]	mitochondrial matrix [GO:0005759]; mitochondrion [GO:0005739]	acetate-CoA ligase activity [GO:0003987]; AMP binding [GO:0016208]; ATP binding [GO:0005524]; propionate-CoA ligase activity [GO:0050218]	mitochondrion	418370000	7	2	0.79724	0.384036		0.889572	0.390458		0.999049	0.98734		0.895354	0.675738		0.237283	0.681478	0.721684
Acss2	Q9QXG4	Acetyl-coenzyme A synthetase, cytoplasmic (EC 6.2.1.1) (Acetate--CoA ligase) (Acetyl-CoA synthetase) (ACS) (AceCS) (Acetyl-CoA synthetase 1) (AceCS1) (Acyl-CoA synthetase short-chain family member 2) (Acyl-activating enzyme) (Propionate--CoA ligase) (EC 6.2.1.17)	acetate biosynthetic process [GO:0019413]; acetyl-CoA biosynthetic process [GO:0006085]; lipid biosynthetic process [GO:0008610]; propionate biosynthetic process [GO:0019542]	cytoplasm [GO:0005737]; cytosol [GO:0005829]; intracellular membrane-bounded organelle [GO:0043231]; nucleoplasm [GO:0005654]	acetate-CoA ligase activity [GO:0003987]; ATP binding [GO:0005524]; propionate-CoA ligase activity [GO:0050218]	intracellular membrane-bounded organelle	548290000	10	2	1.22627	0.582424		0.802969	0.550877		0.749157	0.470161		1.14409	0.706552		0.991092	0.832244	0.544074
Acta1	P68134	Actin, alpha skeletal muscle (Alpha-actin-1) [Cleaved into: Actin, alpha skeletal muscle, intermediate form]	cellular response to organonitrogen compound [GO:0071417]; mesenchyme migration [GO:0090131]; positive regulation of gene expression [GO:0010628]; response to extracellular stimulus [GO:0009991]; response to lithium ion [GO:0010226]; response to mechanical stimulus [GO:0009612]; response to steroid hormone [GO:0048545]; skeletal muscle fiber adaptation [GO:0043503]; skeletal muscle fiber developm…	actin cytoskeleton [GO:0015629]; actin filament [GO:0005884]; cell body [GO:0044297]; cytoplasm [GO:0005737]; dynactin complex [GO:0005869]; filopodium [GO:0030175]; lamellipodium [GO:0030027]; protein-containing complex [GO:0032991]; sarcomere [GO:0030017]; stress fiber [GO:0001725]; striated muscle thin filament [GO:0005865]	ATP binding [GO:0005524]	cytoplasm	13063000000	2	8	0.891688	0.612147		0.78557	0.406707		1.04194	0.824957		1.18268	0.104977		0.338004	0.529795	0.71029
Actb	P60710	Actin, cytoplasmic 1 (Beta-actin) [Cleaved into: Actin, cytoplasmic 1, N-terminally processed]	adherens junction assembly [GO:0034333]; apical protein localization [GO:0045176]; axonogenesis [GO:0007409]; cell motility [GO:0048870]; cellular response to cytochalasin B [GO:0072749]; cellular response to electrical stimulus [GO:0071257]; establishment or maintenance of cell polarity [GO:0007163]; morphogenesis of a polarized epithelium [GO:0001738]; negative regulation of cyclin-dependent pr…	actin cytoskeleton [GO:0015629]; actin filament [GO:0005884]; adherens junction [GO:0005912]; apical junction complex [GO:0043296]; axon [GO:0030424]; cell-cell junction [GO:0005911]; cortical cytoskeleton [GO:0030863]; cytoplasm [GO:0005737]; cytoplasmic ribonucleoprotein granule [GO:0036464]; cytoskeleton [GO:0005856]; cytosol [GO:0005829]; dense body [GO:0097433]; focal adhesion [GO:0005925]; …	ATP binding [GO:0005524]; identical protein binding [GO:0042802]; kinesin binding [GO:0019894]; nitric-oxide synthase binding [GO:0050998]; protein kinase binding [GO:0019901]; structural constituent of postsynaptic actin cytoskeleton [GO:0098973]; Tat protein binding [GO:0030957]	plasma membrane	240790000000	38	5	0.925358	0.578618		0.991063	0.893741		1.04642	0.708195		0.977047	0.83892		0.50878	0.761299	0.671522
Actbl2	Q8BFZ3	Beta-actin-like protein 2 (Kappa-actin)	axonogenesis [GO:0007409]; cell motility [GO:0048870]	actin filament [GO:0005884]; axon [GO:0030424]; cytoplasm [GO:0005737]; glutamatergic synapse [GO:0098978]; membrane [GO:0016020]; NuA4 histone acetyltransferase complex [GO:0035267]; synapse [GO:0045202]	ATP binding [GO:0005524]; protein kinase binding [GO:0019901]; structural constituent of postsynaptic actin cytoskeleton [GO:0098973]	cytoplasm	495770000	3	13	0.668538	0.48397		1.29444	NA		1.19335	0.737134		0.61633	NA		#N/A	#N/A	#N/A
Actg1	P63260	Actin, cytoplasmic 2 (Gamma-actin) [Cleaved into: Actin, cytoplasmic 2, N-terminally processed]	angiogenesis [GO:0001525]; cellular response to interferon-gamma [GO:0071346]; morphogenesis of a polarized epithelium [GO:0001738]; positive regulation of cell migration [GO:0030335]; positive regulation of gene expression [GO:0010628]; positive regulation of wound healing [GO:0090303]; protein localization to bicellular tight junction [GO:1902396]; regulation of focal adhesion assembly [GO:0051…	actin cytoskeleton [GO:0015629]; actin filament [GO:0005884]; apical junction complex [GO:0043296]; apical part of cell [GO:0045177]; basal body patch [GO:0120220]; cell-cell junction [GO:0005911]; costamere [GO:0043034]; cytosol [GO:0005829]; dense body [GO:0097433]; extracellular exosome [GO:0070062]; filamentous actin [GO:0031941]; focal adhesion [GO:0005925]; myelin sheath [GO:0043209]; myofi…	ATP binding [GO:0005524]; identical protein binding [GO:0042802]; profilin binding [GO:0005522]; structural constituent of cytoskeleton [GO:0005200]; structural constituent of postsynaptic actin cytoskeleton [GO:0098973]; ubiquitin protein ligase binding [GO:0031625]	extracellular exosome	1200200000	1	11	0.701743	0.134682		1.10234	0.864978		1.56993	0.0848797		0.999406	0.995923		#N/A	#N/A	#N/A
Actl6a	Q9Z2N8	Actin-like protein 6A (53 kDa BRG1-associated factor A) (Actin-related protein Baf53a) (BRG1-associated factor 53A) (BAF53A)	ATP-dependent chromatin remodeling [GO:0043044]; blastocyst formation [GO:0001825]; chromatin remodeling [GO:0006338]; DNA recombination [GO:0006310]; DNA repair [GO:0006281]; histone H2A acetylation [GO:0043968]; histone H4 acetylation [GO:0043967]; nervous system development [GO:0007399]; neural retina development [GO:0003407]; regulation of growth [GO:0040008]; regulation of transcription by R…	Ino80 complex [GO:0031011]; npBAF complex [GO:0071564]; NuA4 histone acetyltransferase complex [GO:0035267]; nucleoplasm [GO:0005654]; nucleus [GO:0005634]; plasma membrane [GO:0005886]; SWI/SNF complex [GO:0016514]	chromatin binding [GO:0003682]	plasma membrane	473600000	7	3	1.07928	0.437594		1.14441	0.336897		0.937746	0.66026		0.884376	0.293469		0.51627	0.51627	0.826607
Actn1	Q7TPR4	Alpha-actinin-1 (Alpha-actinin cytoskeletal isoform) (F-actin cross-linking protein) (Non-muscle alpha-actinin-1)	actin crosslink formation [GO:0051764]; actin filament bundle assembly [GO:0051017]; actin filament network formation [GO:0051639]; actin filament organization [GO:0007015]; cortical cytoskeleton organization [GO:0030865]; focal adhesion assembly [GO:0048041]; negative regulation of cellular component movement [GO:0051271]; platelet formation [GO:0030220]; platelet morphogenesis [GO:0036344]	actin filament [GO:0005884]; brush border [GO:0005903]; cell-cell junction [GO:0005911]; cell junction [GO:0030054]; cell projection [GO:0042995]; cortical cytoskeleton [GO:0030863]; cytoplasm [GO:0005737]; cytoskeleton [GO:0005856]; dendritic spine [GO:0043197]; dense core granule membrane [GO:0032127]; fascia adherens [GO:0005916]; focal adhesion [GO:0005925]; glutamatergic synapse [GO:0098978]…	actin filament binding [GO:0051015]; calcium ion binding [GO:0005509]; cytoskeletal regulatory protein binding [GO:0005519]; double-stranded RNA binding [GO:0003725]; integrin binding [GO:0005178]; ion channel binding [GO:0044325]; nuclear receptor transcription coactivator activity [GO:0030374]; protein domain specific binding [GO:0019904]; protein homodimerization activity [GO:0042803]; structu…	plasma membrane	35384000000	41	12	0.763176	0.440414		0.995217	0.982828		1.04242	0.908345		0.799372	0.292296		0.410786	0.578829	0.436193
Actn4	P57780	Alpha-actinin-4 (Non-muscle alpha-actinin 4)	actin filament bundle assembly [GO:0051017]; bicellular tight junction assembly [GO:0070830]; negative regulation of cellular component movement [GO:0051271]; negative regulation of substrate adhesion-dependent cell spreading [GO:1900025]; peroxisome proliferator activated receptor signaling pathway [GO:0035357]; positive regulation of cell migration [GO:0030335]; positive regulation of cellular …	cell-cell junction [GO:0005911]; cortical cytoskeleton [GO:0030863]; cytoplasm [GO:0005737]; cytosol [GO:0005829]; neuron projection [GO:0043005]; nuclear body [GO:0016604]; nucleus [GO:0005634]; perinuclear region of cytoplasm [GO:0048471]; protein-containing complex [GO:0032991]; pseudopodium [GO:0031143]; ribonucleoprotein complex [GO:1990904]; stress fiber [GO:0001725]; Z disc [GO:0030018]	actin filament binding [GO:0051015]; calcium ion binding [GO:0005509]; chromatin DNA binding [GO:0031490]; ion channel binding [GO:0044325]; nuclear hormone receptor binding [GO:0035257]; nuclear receptor transcription coactivator activity [GO:0030374]; nucleoside binding [GO:0001882]; protein-containing complex binding [GO:0044877]; protein homodimerization activity [GO:0042803]; protein N-termi…	cell-cell junction	60550000000	62	7	0.838149	0.464441		0.990483	0.955679		1.08428	0.794457		0.917517	0.387751		0.40028	0.972525	0.437435
Actr10	Q9QZB7	Actin-related protein 10 (Actin-related protein 11)	microtubule-based movement [GO:0007018]; retrograde axonal transport of mitochondrion [GO:0098958]	axon cytoplasm [GO:1904115]; dynactin complex [GO:0005869]	0	cytoplasm	113600000	4	12	0.272572	0.284471		1.4717	0.457689		5.72135	0.162467		1.05964	0.395538		0.336159	0.0749282	0.0928681
Actr1a	P61164	Alpha-centractin (Centractin) (ARP1) (Actin-RPV) (Centrosome-associated actin homolog)	spermatogenesis [GO:0007283]	cell cortex region [GO:0099738]; centriole [GO:0005814]; centrosome [GO:0005813]; COPI-coated vesicle [GO:0030137]; cytoplasm [GO:0005737]; manchette [GO:0002177]; microtubule cytoskeleton [GO:0015630]; myelin sheath [GO:0043209]	ATP binding [GO:0005524]	myelin sheath	1247900000	11	19	0.725852	0.442368		0.853888	0.528872		1.11164	0.764183		0.944956	0.785056		0.256241	0.922635	0.684889
Actr2	P61161	Actin-related protein 2 (Actin-like protein 2)	actin cytoskeleton organization [GO:0030036]; Arp2/3 complex-mediated actin nucleation [GO:0034314]; associative learning [GO:0008306]; asymmetric cell division [GO:0008356]; cellular response to interferon-gamma [GO:0071346]; cellular response to trichostatin A [GO:0035984]; cilium assembly [GO:0060271]; cytosolic transport [GO:0016482]; establishment or maintenance of cell polarity [GO:0007163]…	actin cap [GO:0030478]; Arp2/3 protein complex [GO:0005885]; cell cortex [GO:0005938]; cytoplasm [GO:0005737]; cytosol [GO:0005829]; invadopodium [GO:0071437]; lamellipodium [GO:0030027]; nucleus [GO:0005634]; podosome core [GO:0061825]; postsynapse [GO:0098794]; postsynaptic density [GO:0014069]; site of double-strand break [GO:0035861]	actin filament binding [GO:0051015]; ATP binding [GO:0005524]; cytoskeletal protein binding [GO:0008092]; structural constituent of cytoskeleton [GO:0005200]	nucleus	4204200000	13	11	0.9978	0.958025		1.07552	0.448946		1.11091	0.0417308		1.03063	0.707753		0.880596	0.764359	0.880596
Actr3	Q99JY9	Actin-related protein 3 (Actin-like protein 3)	Arp2/3 complex-mediated actin nucleation [GO:0034314]; astrocyte differentiation [GO:0048708]; asymmetric cell division [GO:0008356]; cellular response to interferon-gamma [GO:0071346]; cellular response to transforming growth factor beta stimulus [GO:0071560]; cellular response to tumor necrosis factor [GO:0071356]; cilium assembly [GO:0060271]; establishment or maintenance of cell polarity [GO:…	apical ectoplasmic specialization [GO:0061831]; apical tubulobulbar complex [GO:0061828]; Arp2/3 protein complex [GO:0005885]; basal ectoplasmic specialization [GO:0061832]; brush border [GO:0005903]; cell-cell junction [GO:0005911]; cell leading edge [GO:0031252]; concave side of sperm head [GO:0061830]; cytoplasm [GO:0005737]; excitatory synapse [GO:0060076]; glutamatergic synapse [GO:0098978];…	actin binding [GO:0003779]; actin filament binding [GO:0051015]; ATPase binding [GO:0051117]; ATP binding [GO:0005524]; structural constituent of cytoskeleton [GO:0005200]	cell-cell junction	6538600000	20	1	0.85945	0.390419		1.04255	0.815149		1.17724	0.514844		0.970487	0.651922		0.616913	0.528341	0.411067
Acy1	Q99JW2	Aminoacylase-1 (ACY-1) (EC 3.5.1.14) (N-acyl-L-amino-acid amidohydrolase)	cellular amino acid metabolic process [GO:0006520]	cytoplasm [GO:0005737]; extracellular exosome [GO:0070062]	aminoacylase activity [GO:0004046]; identical protein binding [GO:0042802]; metal ion binding [GO:0046872]	extracellular exosome	2016600000	18	9	0.877738	0.709378		1.27973	0.0168482		1.25315	0.390204		0.859505	0.536999		0.769586	0.860241	0.351192
Acyp1	P56376	Acylphosphatase-1 (EC 3.6.1.7) (Acylphosphatase, organ-common type isozyme) (Acylphosphate phosphohydrolase 1)	0	0	acylphosphatase activity [GO:0003998]	other	1529500000	6	12	0.723659	0.259057		1.2487	0.445047		1.47849	0.313704		0.856825	0.124106		0.785339	0.520699	0.162511
Acyp2	P56375	Acylphosphatase-2 (EC 3.6.1.7) (Acylphosphatase, muscle type isozyme) (Acylphosphate phosphohydrolase 2)	0	mitochondrion [GO:0005739]	acylphosphatase activity [GO:0003998]; identical protein binding [GO:0042802]	mitochondrion	1571500000	5	11	0.705006	0.0500184		1.2861	0.138694		1.56076	0.176891		0.855567	0.099807		0.547272	0.0961429	0.00585511
Ada	P03958	Adenosine deaminase (EC 3.5.4.4) (Adenosine aminohydrolase)	adenosine catabolic process [GO:0006154]; adenosine metabolic process [GO:0046085]; aging [GO:0007568]; cell adhesion [GO:0007155]; dATP catabolic process [GO:0046061]; deoxyadenosine catabolic process [GO:0006157]; embryonic digestive tract development [GO:0048566]; germinal center B cell differentiation [GO:0002314]; histamine secretion [GO:0001821]; hypoxanthine biosynthetic process [GO:004610…	cell junction [GO:0030054]; cell surface [GO:0009986]; cytoplasm [GO:0005737]; cytoplasmic vesicle lumen [GO:0060205]; cytosol [GO:0005829]; dendrite cytoplasm [GO:0032839]; external side of plasma membrane [GO:0009897]; extracellular space [GO:0005615]; lysosome [GO:0005764]; membrane [GO:0016020]; neuronal cell body [GO:0043025]; plasma membrane [GO:0005886]	adenosine deaminase activity [GO:0004000]; purine nucleoside binding [GO:0001883]; zinc ion binding [GO:0008270]	extracellular space	160390000	5	2	1.26118	0.510552		1.14511	0.799305		0.837446	0.640544		0.922333	0.825863		0.504517	0.633947	0.843599
Adal	Q80SY6	Adenosine deaminase-like protein (EC 3.5.4.-)	adenosine catabolic process [GO:0006154]; inosine biosynthetic process [GO:0046103]; nucleotide metabolic process [GO:0009117]	0	adenosine deaminase activity [GO:0004000]; metal ion binding [GO:0046872]	other	194990000	4	2	0.485814	0.223403		1.33887	0.425368		1.66266	0.266894		0.603302	0.271365		0.4453	0.966147	0.092239
Adam10	O35598	Disintegrin and metalloproteinase domain-containing protein 10 (ADAM 10) (EC 3.4.24.81) (Kuzbanian protein homolog) (Mammalian disintegrin-metalloprotease) (CD antigen CD156c)	adherens junction organization [GO:0034332]; amyloid-beta formation [GO:0034205]; amyloid precursor protein catabolic process [GO:0042987]; cochlea development [GO:0090102]; constitutive protein ectodomain proteolysis [GO:0051089]; in utero embryonic development [GO:0001701]; membrane protein ectodomain proteolysis [GO:0006509]; monocyte activation [GO:0042117]; negative regulation of cell adhesi…	adherens junction [GO:0005912]; axon [GO:0030424]; cell surface [GO:0009986]; clathrin-coated vesicle [GO:0030136]; collagen-containing extracellular matrix [GO:0062023]; cytoplasm [GO:0005737]; dendrite [GO:0030425]; dendritic spine [GO:0043197]; glutamatergic synapse [GO:0098978]; Golgi apparatus [GO:0005794]; Golgi-associated vesicle [GO:0005798]; Golgi membrane [GO:0000139]; intracellular mem…	endopeptidase activity [GO:0004175]; metal ion binding [GO:0046872]; metalloendopeptidase activity [GO:0004222]; metalloendopeptidase activity involved in amyloid precursor protein catabolic process [GO:1902945]; metallopeptidase activity [GO:0008237]; protein homodimerization activity [GO:0042803]; protein kinase binding [GO:0019901]; SH2 domain binding [GO:0042169]; SH3 domain binding [GO:00171…	extracellular region	1134100000	6	9	1.0479	0.860844		0.974766	0.928524		1.01892	0.940844		1.09536	0.745299		0.910359	0.694895	0.822065
Adam17	Q9Z0F8	Disintegrin and metalloproteinase domain-containing protein 17 (ADAM 17) (EC 3.4.24.86) (TNF-alpha convertase) (TNF-alpha-converting enzyme) (CD antigen CD156b)	B cell differentiation [GO:0030183]; cell adhesion [GO:0007155]; cell adhesion mediated by integrin [GO:0033627]; cell motility [GO:0048870]; cellular response to high density lipoprotein particle stimulus [GO:0071403]; defense response to Gram-positive bacterium [GO:0050830]; epidermal growth factor receptor signaling pathway [GO:0007173]; germinal center formation [GO:0002467]; membrane protein…	actin cytoskeleton [GO:0015629]; apical part of cell [GO:0045177]; apical plasma membrane [GO:0016324]; cell surface [GO:0009986]; cytoplasm [GO:0005737]; cytoplasmic vesicle [GO:0031410]; cytosol [GO:0005829]; extracellular region [GO:0005576]; integral component of plasma membrane [GO:0005887]; membrane [GO:0016020]; membrane raft [GO:0045121]; plasma membrane [GO:0005886]	endopeptidase activity [GO:0004175]; integrin binding [GO:0005178]; interleukin-6 receptor binding [GO:0005138]; metal ion binding [GO:0046872]; metalloendopeptidase activity [GO:0004222]; metallopeptidase activity [GO:0008237]; Notch binding [GO:0005112]; PDZ domain binding [GO:0030165]; serine-type endopeptidase activity [GO:0004252]; SH3 domain binding [GO:0017124]	extracellular region	164200000	2	12	0.887345	0.52251		0.965243	0.00452463		1.20723	0.579408		1.1098	0.722655		#N/A	#N/A	#N/A
Adam9	Q61072	Disintegrin and metalloproteinase domain-containing protein 9 (ADAM 9) (EC 3.4.24.-) (Meltrin-gamma) (Metalloprotease/disintegrin/cysteine-rich protein 9) (Myeloma cell metalloproteinase)	activation of MAPKK activity [GO:0000186]; cell adhesion [GO:0007155]; cell adhesion mediated by integrin [GO:0033627]; cell-cell adhesion mediated by integrin [GO:0033631]; cell-matrix adhesion [GO:0007160]; cell migration [GO:0016477]; cellular response to lipopolysaccharide [GO:0071222]; membrane protein ectodomain proteolysis [GO:0006509]; monocyte activation [GO:0042117]; PMA-inducible membr…	basolateral plasma membrane [GO:0016323]; cell surface [GO:0009986]; cytoplasm [GO:0005737]; extracellular space [GO:0005615]; integral component of membrane [GO:0016021]; intrinsic component of external side of plasma membrane [GO:0031233]; plasma membrane [GO:0005886]	collagen binding [GO:0005518]; integrin binding [GO:0005178]; laminin binding [GO:0043236]; metal ion binding [GO:0046872]; metalloendopeptidase activity [GO:0004222]; metallopeptidase activity [GO:0008237]; protein kinase C binding [GO:0005080]; SH3 domain binding [GO:0017124]	extracellular space	253150000	3	8	3.26889	0.194285		1.10419	0.882938		0.582315	0.552391		1.72391	0.0276478		0.154765	1	0.226757
Adamts1	P97857	A disintegrin and metalloproteinase with thrombospondin motifs 1 (ADAM-TS 1) (ADAM-TS1) (ADAMTS-1) (EC 3.4.24.-)	extracellular matrix organization [GO:0030198]; heart trabecula formation [GO:0060347]; kidney development [GO:0001822]; negative regulation of angiogenesis [GO:0016525]; ovulation from ovarian follicle [GO:0001542]; positive regulation of G1/S transition of mitotic cell cycle [GO:1900087]; positive regulation of neuron projection development [GO:0010976]; positive regulation of vascular associat…	basement membrane [GO:0005604]; collagen-containing extracellular matrix [GO:0062023]; cytoplasmic vesicle [GO:0031410]; extracellular matrix [GO:0031012]	heparin binding [GO:0008201]; metalloendopeptidase activity [GO:0004222]; zinc ion binding [GO:0008270]	extracellular matrix	95906000	4	16	0.68226	0.197524		1.13734	0.0610939		1.50813	0.170762		0.904686	0.283016		0.481337	0.385717	0.172183
Add1	Q9QYC0	Alpha-adducin (Erythrocyte adducin subunit alpha)	actin filament bundle assembly [GO:0051017]; barbed-end actin filament capping [GO:0051016]; cell morphogenesis [GO:0000902]; cellular response to calcium ion [GO:0071277]; cellular response to retinoic acid [GO:0071300]; cell volume homeostasis [GO:0006884]; erythrocyte differentiation [GO:0030218]; hemoglobin metabolic process [GO:0020027]; homeostasis of number of cells within a tissue [GO:004…	adherens junction [GO:0005912]; cytoplasm [GO:0005737]; cytoskeleton [GO:0005856]; dendrite [GO:0030425]; dendritic spine [GO:0043197]; F-actin capping protein complex [GO:0008290]; membrane [GO:0016020]; nuclear body [GO:0016604]; nucleoplasm [GO:0005654]; nucleus [GO:0005634]; perinuclear region of cytoplasm [GO:0048471]; plasma membrane [GO:0005886]; plasma membrane raft [GO:0044853]; postsyna…	actin filament binding [GO:0051015]; calmodulin binding [GO:0005516]; protein heterodimerization activity [GO:0046982]; protein homodimerization activity [GO:0042803]; spectrin binding [GO:0030507]; structural constituent of cytoskeleton [GO:0005200]; structural molecule activity [GO:0005198]; T cell receptor binding [GO:0042608]; transcription factor binding [GO:0008134]	plasma membrane	3035000000	21	5	0.859493	0.431231		1.00549	0.897904		1.15281	0.165539		0.985417	0.917507		0.408256	0.45738	0.408256
Add2	Q9QYB8	Beta-adducin (Add97) (Erythrocyte adducin subunit beta)	actin filament bundle assembly [GO:0051017]; barbed-end actin filament capping [GO:0051016]; hemopoiesis [GO:0030097]; ion transport [GO:0006811]; leukocyte migration [GO:0050900]; leukocyte tethering or rolling [GO:0050901]; positive regulation of protein binding [GO:0032092]; protein-containing complex assembly [GO:0065003]; synapse assembly [GO:0007416]	cytoplasmic vesicle [GO:0031410]; cytoskeleton [GO:0005856]; F-actin capping protein complex [GO:0008290]; glutamatergic synapse [GO:0098978]; membrane [GO:0016020]; plasma membrane raft [GO:0044853]; postsynapse [GO:0098794]; postsynaptic density [GO:0014069]	actin binding [GO:0003779]; actin filament binding [GO:0051015]; calmodulin binding [GO:0005516]; protein heterodimerization activity [GO:0046982]; protein homodimerization activity [GO:0042803]; protein kinase binding [GO:0019901]; spectrin binding [GO:0030507]; structural constituent of cytoskeleton [GO:0005200]; structural molecule activity [GO:0005198]	plasma membrane	38167000	2	6	2.07914	0.65183		3.91951	0.14488		1.67658	0.390709		0.889358	NA		#N/A	#N/A	#N/A
Add3	Q9QYB5	Gamma-adducin (Adducin-like protein 70)	actin filament bundle assembly [GO:0051017]; barbed-end actin filament capping [GO:0051016]; positive regulation of vasoconstriction [GO:0045907]; response to drug [GO:0042493]	brush border [GO:0005903]; cell-cell junction [GO:0005911]; cell cortex [GO:0005938]; condensed nuclear chromosome [GO:0000794]; cytoplasm [GO:0005737]; cytoskeleton [GO:0005856]; membrane [GO:0016020]; plasma membrane [GO:0005886]; plasma membrane raft [GO:0044853]; postsynaptic density [GO:0014069]	actin filament binding [GO:0051015]; calmodulin binding [GO:0005516]; protein kinase C binding [GO:0005080]; spectrin binding [GO:0030507]; structural constituent of cytoskeleton [GO:0005200]; structural molecule activity [GO:0005198]	plasma membrane	2687200000	11	19	0.887748	0.717478		1.29489	0.0642591		1.4361	0.338183		0.984563	0.695075		0.687909	0.302172	0.264155
Adgrg1	Q8K209	Adhesion G-protein coupled receptor G1 (G-protein coupled receptor 56) (Serpentine receptor cyt28) [Cleaved into: ADGRG1 N-terminal fragment (ADGRG1 NT) (GPR56 N-terminal fragment) (GPR56 NT) (GPR56(N)) (GPR56 extracellular subunit) (GPR56 subunit alpha); ADGRG1 C-terminal fragment (ADGRG1-CT) (GPR56 C-terminal fragment) (GPR56 CT) (GPR56(C)) (GPR56 seven-transmembrane subunit) (GPR56 7TM) (GPR56…	adenylate cyclase-activating G protein-coupled receptor signaling pathway [GO:0007189]; angiogenesis [GO:0001525]; cell adhesion [GO:0007155]; cell migration [GO:0016477]; cell surface receptor signaling pathway [GO:0007166]; cerebral cortex radial glia guided migration [GO:0021801]; cerebral cortex regionalization [GO:0021796]; layer formation in cerebral cortex [GO:0021819]; negative regulation…	extracellular region [GO:0005576]; glial limiting end-foot [GO:0097451]; integral component of plasma membrane [GO:0005887]; membrane raft [GO:0045121]	collagen binding [GO:0005518]; extracellular matrix binding [GO:0050840]; G protein-coupled receptor activity [GO:0004930]; heparin binding [GO:0008201]	extracellular region	328690000	4	8	1.45628	0.418606		1.14418	0.457337		0.698256	0.409561		0.888721	0.559839		0.181409	0.193545	0.498044
Adh5	P28474	Alcohol dehydrogenase class-3 (EC 1.1.1.1) (Alcohol dehydrogenase 2) (Alcohol dehydrogenase 5) (Alcohol dehydrogenase B2) (ADH-B2) (Alcohol dehydrogenase class-III) (Glutathione-dependent formaldehyde dehydrogenase) (FALDH) (FDH) (GSH-FDH) (EC 1.1.1.-) (S-(hydroxymethyl)glutathione dehydrogenase) (EC 1.1.1.284)	ethanol catabolic process [GO:0006068]; ethanol oxidation [GO:0006069]; fatty acid omega-oxidation [GO:0010430]; formaldehyde catabolic process [GO:0046294]; peptidyl-cysteine S-nitrosylation [GO:0018119]; positive regulation of blood pressure [GO:0045777]; respiratory system process [GO:0003016]; response to lipopolysaccharide [GO:0032496]; response to nitrosative stress [GO:0051409]; response t…	cytoplasm [GO:0005737]; cytosol [GO:0005829]; mitochondrion [GO:0005739]; nucleus [GO:0005634]	alcohol dehydrogenase (NAD+) activity [GO:0004022]; alcohol dehydrogenase activity, zinc-dependent [GO:0004024]; fatty acid binding [GO:0005504]; formaldehyde dehydrogenase activity [GO:0018467]; identical protein binding [GO:0042802]; S-(hydroxymethyl)glutathione dehydrogenase activity [GO:0051903]; zinc ion binding [GO:0008270]	mitochondrion	3416900000	15	3	0.787412	0.254946		0.95249	0.731812		1.12948	0.00174588		0.933726	0.453072		0.15621	0.785915	0.345132
Adi1	Q99JT9	1,2-dihydroxy-3-keto-5-methylthiopentene dioxygenase (EC 1.13.11.54) (Acireductone dioxygenase (Fe(2+)-requiring)) (ARD) (Fe-ARD) (Membrane-type 1 matrix metalloproteinase cytoplasmic tail-binding protein 1) (MTCBP-1)	L-methionine salvage from methylthioadenosine [GO:0019509]; methionine metabolic process [GO:0006555]	cytoplasm [GO:0005737]; nucleus [GO:0005634]; plasma membrane [GO:0005886]	acireductone dioxygenase [iron(II)-requiring] activity [GO:0010309]; iron ion binding [GO:0005506]; oxidoreductase activity [GO:0016491]	plasma membrane	805830000	6	12	0.786323	0.36056		0.902576	0.501431		1.0682	0.761493		0.930617	0.731983		0.2257	0.978403	0.647625
Adk	P55264	Adenosine kinase (AK) (EC 2.7.1.20) (Adenosine 5'-phosphotransferase)	adenosine metabolic process [GO:0046085]; AMP salvage [GO:0044209]; dATP biosynthetic process [GO:0006175]; positive regulation of cardiac muscle hypertrophy [GO:0010613]; positive regulation of T cell proliferation [GO:0042102]; purine ribonucleoside salvage [GO:0006166]; type B pancreatic cell proliferation [GO:0044342]	cytoplasm [GO:0005737]; cytosol [GO:0005829]; nucleoplasm [GO:0005654]; nucleus [GO:0005634]	adenosine kinase activity [GO:0004001]; ATP binding [GO:0005524]; metal ion binding [GO:0046872]	nucleus	1188100000	10	14	0.823733	0.101438		0.917129	0.664247		1.23518	0.0573545		1.1094	0.510544		0.26956	0.203758	0.702873
Adnp	Q9Z103	Activity-dependent neuroprotector homeobox protein (Activity-dependent neuroprotective protein)	activation of protein kinase activity [GO:0032147]; cellular response to extracellular stimulus [GO:0031668]; cGMP-mediated signaling [GO:0019934]; estrous cycle [GO:0044849]; negative regulation of gene expression [GO:0010629]; negative regulation of neuron apoptotic process [GO:0043524]; negative regulation of protein binding [GO:0032091]; negative regulation of synaptic transmission [GO:005080…	axon [GO:0030424]; cytoplasm [GO:0005737]; dendrite [GO:0030425]; extracellular space [GO:0005615]; neuronal cell body [GO:0043025]; nucleus [GO:0005634]	beta-tubulin binding [GO:0048487]; chromatin binding [GO:0003682]; copper ion binding [GO:0005507]; DNA binding [GO:0003677]; peptide binding [GO:0042277]	extracellular space	69287000	1	2	0.843289	0.802651		0.613679	0.693278		0.662844	0.992961		0.910849	0.885999		#N/A	#N/A	#N/A
Adpgk	Q8VDL4	ADP-dependent glucokinase (ADP-GK) (ADPGK) (EC 2.7.1.147)	glucose metabolic process [GO:0006006]; glycolytic process [GO:0006096]	endoplasmic reticulum [GO:0005783]; extracellular region [GO:0005576]	ADP-specific glucokinase activity [GO:0043843]; metal ion binding [GO:0046872]	extracellular region	751350000	10	9	0.61238	0.22516		0.930156	0.631516		1.12598	0.683995		0.741303	0.49089		0.36904	0.765429	0.506977
Adprh	P54923	[Protein ADP-ribosylarginine] hydrolase (ADP-ribosylarginine hydrolase) (EC 3.2.2.19) (ADP-ribose-L-arginine cleaving enzyme)	cellular protein modification process [GO:0006464]; protein de-ADP-ribosylation [GO:0051725]	cytosol [GO:0005829]; extracellular space [GO:0005615]	ADP-ribosylarginine hydrolase activity [GO:0003875]; magnesium ion binding [GO:0000287]; potassium ion binding [GO:0030955]	extracellular space	652690000	9	16	1.04871	0.912529		1.11588	0.725386		1.10145	0.860352		1.03516	0.863986		0.672282	0.753902	0.897014
Adprs	Q8CG72	ADP-ribose glycohydrolase ARH3 (ADP-ribosylhydrolase 3) (O-acetyl-ADP-ribose deacetylase ARH3) (EC 3.5.1.-) (Poly(ADP-ribose) glycohydrolase ARH3) (EC 3.2.1.143) ([Protein ADP-ribosylarginine] hydrolase-like protein 2) ([Protein ADP-ribosylserine] hydrolase) (EC 3.2.2.-)	cellular response to superoxide [GO:0071451]; DNA repair [GO:0006281]; peptidyl-serine ADP-deribosylation [GO:0140290]	cytoplasm [GO:0005737]; mitochondrial matrix [GO:0005759]; mitochondrion [GO:0005739]; nuclear body [GO:0016604]; nucleoplasm [GO:0005654]; nucleus [GO:0005634]; site of DNA damage [GO:0090734]	ADP-ribosylserine hydrolase activity [GO:0140292]; hydrolase activity, hydrolyzing O-glycosyl compounds [GO:0004553]; magnesium ion binding [GO:0000287]; O-acetyl-ADP-ribose deacetylase activity [GO:0061463]; poly(ADP-ribose) glycohydrolase activity [GO:0004649]	mitochondrion	2005100000	10	4	0.97101	0.201972		1.05929	0.11145		1.07305	0.503956		0.983618	0.893401		0.833586	0.626165	0.449042
Adra2a	Q01338	Alpha-2A adrenergic receptor (Alpha-2A adrenoreceptor) (Alpha-2A adrenoceptor) (Alpha-2AAR)	activation of protein kinase activity [GO:0032147]; activation of protein kinase B activity [GO:0032148]; acute inflammatory response [GO:0002526]; adenylate cyclase-activating adrenergic receptor signaling pathway [GO:0071880]; adenylate cyclase-inhibiting adrenergic receptor signaling pathway [GO:0071881]; adrenergic receptor signaling pathway [GO:0071875]; cellular response to hormone stimulus…	axon terminus [GO:0043679]; cytoplasm [GO:0005737]; dopaminergic synapse [GO:0098691]; GABA-ergic synapse [GO:0098982]; glutamatergic synapse [GO:0098978]; integral component of plasma membrane [GO:0005887]; integral component of postsynaptic density membrane [GO:0099061]; integral component of postsynaptic membrane [GO:0099055]; integral component of presynaptic active zone membrane [GO:0099059]…	adrenergic receptor activity [GO:0004935]; alpha2-adrenergic receptor activity [GO:0004938]; alpha-2C adrenergic receptor binding [GO:0031696]; epinephrine binding [GO:0051379]; G protein-coupled receptor activity [GO:0004930]; heterotrimeric G-protein binding [GO:0032795]; identical protein binding [GO:0042802]; norepinephrine binding [GO:0051380]; protein heterodimerization activity [GO:0046982…	plasma membrane	107840000	3	19	0.804907	0.0905861		0.946143	0.84731		1.15325	0.787198		0.981097	0.782226		#N/A	#N/A	#N/A
Adrm1	Q9JKV1	Proteasomal ubiquitin receptor ADRM1 (110 kDa cell membrane glycoprotein) (Gp110) (Adhesion-regulating molecule 1) (ARM-1) (Rpn13 homolog)	adipose tissue development [GO:0060612]; follicle-stimulating hormone signaling pathway [GO:0042699]; oogenesis [GO:0048477]; ovarian follicle development [GO:0001541]; positive regulation of growth hormone receptor signaling pathway [GO:0060399]; proteasome assembly [GO:0043248]; regulation of T cell differentiation in thymus [GO:0033081]; seminiferous tubule development [GO:0072520]; Sertoli ce…	cytosol [GO:0005829]; nucleoplasm [GO:0005654]; plasma membrane [GO:0005886]; proteasome complex [GO:0000502]; proteasome regulatory particle, lid subcomplex [GO:0008541]	endopeptidase activator activity [GO:0061133]; protease binding [GO:0002020]; proteasome binding [GO:0070628]; ubiquitin binding [GO:0043130]	plasma membrane	305600000	4	2	0.808495	0.443128		0.745945	0.482876		0.784865	0.428373		0.850678	0.703596		0.172183	0.269647	0.845415
Adsl	P54822	Adenylosuccinate lyase (ASL) (EC 4.3.2.2) (Adenylosuccinase) (ASase)	'de novo' AMP biosynthetic process [GO:0044208]; 'de novo' IMP biosynthetic process [GO:0006189]; aerobic respiration [GO:0009060]; AMP biosynthetic process [GO:0006167]; purine nucleotide metabolic process [GO:0006163]; response to hypoxia [GO:0001666]; response to muscle activity [GO:0014850]; response to nutrient [GO:0007584]; response to starvation [GO:0042594]; ribonucleoside monophosphate b…	cytosol [GO:0005829]; mitochondrion [GO:0005739]; protein-containing complex [GO:0032991]	(S)-2-(5-amino-1-(5-phospho-D-ribosyl)imidazole-4-carboxamido)succinate AMP-lyase (fumarate-forming) activity [GO:0070626]; identical protein binding [GO:0042802]; N6-(1,2-dicarboxyethyl)AMP AMP-lyase (fumarate-forming) activity [GO:0004018]	mitochondrion	321480000	5	15	0.635121	0.24959		1.53488	0.0262554		2.22718	0.058091		0.921586	0.702582		0.91859	0.0351688	0.0169098
Adss2	P46664	Adenylosuccinate synthetase isozyme 2 (AMPSase 2) (AdSS 2) (EC 6.3.4.4) (Adenylosuccinate synthetase, acidic isozyme) (Adenylosuccinate synthetase, liver isozyme) (L-type adenylosuccinate synthetase) (IMP--aspartate ligase 2)	'de novo' AMP biosynthetic process [GO:0044208]; AMP biosynthetic process [GO:0006167]; aspartate metabolic process [GO:0006531]; cellular response to electrical stimulus [GO:0071257]; IMP metabolic process [GO:0046040]; purine nucleotide biosynthetic process [GO:0006164]; response to ammonium ion [GO:0060359]; response to purine-containing compound [GO:0014074]	cytoplasm [GO:0005737]; cytosol [GO:0005829]; mitochondrion [GO:0005739]; plasma membrane [GO:0005886]	adenylosuccinate synthase activity [GO:0004019]; GTP binding [GO:0005525]; magnesium ion binding [GO:0000287]	plasma membrane	891210000	10	1	1.02545	0.920995		1.60271	0.0904624		1.28747	0.209018		0.823755	0.0415245		0.0954665	0.819201	0.125149
Aebp1	Q640N1	Adipocyte enhancer-binding protein 1 (AE-binding protein 1) (Aortic carboxypeptidase-like protein)	negative regulation of transcription by RNA polymerase II [GO:0000122]; peptide metabolic process [GO:0006518]; protein processing [GO:0016485]; regulation of collagen fibril organization [GO:1904026]; regulation of transcription, DNA-templated [GO:0006355]	cytoplasm [GO:0005737]; extracellular space [GO:0005615]; nucleus [GO:0005634]	calmodulin binding [GO:0005516]; carboxypeptidase activity [GO:0004180]; collagen binding [GO:0005518]; DNA-binding transcription repressor activity, RNA polymerase II-specific [GO:0001227]; metallocarboxypeptidase activity [GO:0004181]; RNA polymerase II transcription regulatory region sequence-specific DNA binding [GO:0000977]; zinc ion binding [GO:0008270]	extracellular space	4125800000	26	11	0.659718	0.11194		0.558189	0.0447032		0.861692	0.114065		1.01842	0.798328		0.000694011	0.487255	0.399426
Afdn	Q9QZQ1	Afadin (Afadin adherens junction formation factor) (Protein Af-6)	adherens junction maintenance [GO:0034334]; bicellular tight junction assembly [GO:0070830]; brain morphogenesis [GO:0048854]; cell-cell adhesion mediated by cadherin [GO:0044331]; cerebral cortex development [GO:0021987]; dendrite arborization [GO:0140059]; establishment of endothelial intestinal barrier [GO:0090557]; establishment of protein localization to plasma membrane [GO:0061951]; homeost…	adherens junction [GO:0005912]; apical junction complex [GO:0043296]; apical part of cell [GO:0045177]; axon [GO:0030424]; cell-cell contact zone [GO:0044291]; cell-cell junction [GO:0005911]; cell junction [GO:0030054]; cytoplasm [GO:0005737]; cytosol [GO:0005829]; nuclear speck [GO:0016607]; nucleoplasm [GO:0005654]; plasma membrane [GO:0005886]; pore complex [GO:0046930]; somatodendritic compa…	actin filament binding [GO:0051015]; cell adhesion molecule binding [GO:0050839]; LIM domain binding [GO:0030274]; Ras GTPase binding [GO:0017016]	plasma membrane	458830000	8	17	0.579976	0.252228		1.06678	0.838631		1.55665	0.425446		0.846299	0.610432		0.269045	0.527922	0.17475
Afg3l2	Q8JZQ2	AFG3-like protein 2 (EC 3.4.24.-)	axonogenesis [GO:0007409]; calcium import into the mitochondrion [GO:0036444]; cristae formation [GO:0042407]; membrane protein proteolysis [GO:0033619]; mitochondrial calcium ion homeostasis [GO:0051560]; mitochondrial fusion [GO:0008053]; mitochondrial protein processing [GO:0034982]; mitochondrion organization [GO:0007005]; muscle fiber development [GO:0048747]; myelination [GO:0042552]; nerve…	m-AAA complex [GO:0005745]; mitochondrial inner membrane [GO:0005743]; mitochondrion [GO:0005739]	ATP binding [GO:0005524]; ATP-dependent peptidase activity [GO:0004176]; metalloendopeptidase activity [GO:0004222]; metallopeptidase activity [GO:0008237]; zinc ion binding [GO:0008270]	mitochondrion	94036000	4	18	1.21024	0.565479		0.332792	0.16574		0.368795	0.156796		1.34117	0.264436		0.30723	0.419904	0.159114
Aga	Q64191	N(4)-(beta-N-acetylglucosaminyl)-L-asparaginase (EC 3.5.1.26) (Aspartylglucosaminidase) (AGA) (Glycosylasparaginase) (N4-(N-acetyl-beta-glucosaminyl)-L-asparagine amidase) [Cleaved into: Glycosylasparaginase alpha chain; Glycosylasparaginase beta chain]	protein deglycosylation [GO:0006517]	cytoplasm [GO:0005737]; endoplasmic reticulum [GO:0005783]; extracellular space [GO:0005615]; lysosome [GO:0005764]	N4-(beta-N-acetylglucosaminyl)-L-asparaginase activity [GO:0003948]; peptidase activity [GO:0008233]; protein self-association [GO:0043621]	extracellular space	9052500000	10	8	0.851095	0.296912		1.06846	0.673132		1.00662	0.97853		0.801842	0.207975		0.795819	0.567124	0.593632
Agap1	Q8BXK8	Arf-GAP with GTPase, ANK repeat and PH domain-containing protein 1 (AGAP-1) (Centaurin-gamma-2) (Cnt-g2)	protein transport [GO:0015031]	cytosol [GO:0005829]; nucleus [GO:0005634]	GTPase activator activity [GO:0005096]; GTPase activity [GO:0003924]; GTP binding [GO:0005525]; metal ion binding [GO:0046872]; phospholipid binding [GO:0005543]	nucleus	114870000	2	1	1.54278	NA		1.08782	NA		0.909075	NA		1.28928	0.785759		#N/A	#N/A	#N/A
Agfg1	Q8K2K6	Arf-GAP domain and FG repeat-containing protein 1 (HIV-1 Rev-binding protein homolog) (Nucleoporin-like protein RIP)	acrosome assembly [GO:0001675]; intermediate filament organization [GO:0045109]; multicellular organism development [GO:0007275]; spermatid nucleus differentiation [GO:0007289]	cell projection [GO:0042995]; cytoplasmic vesicle [GO:0031410]; intracellular membrane-bounded organelle [GO:0043231]; neuronal cell body [GO:0043025]; nucleus [GO:0005634]	DNA binding [GO:0003677]; GTPase activator activity [GO:0005096]; metal ion binding [GO:0046872]	intracellular membrane-bounded organelle	223190000	2	1	1.13764	0.676017		5.97209	0.253564		5.16564	0.498854		0.984019	0.962645		#N/A	#N/A	#N/A
Agk	Q9ESW4	Acylglycerol kinase, mitochondrial (EC 2.7.1.107) (EC 2.7.1.138) (EC 2.7.1.94) (Multiple substrate lipid kinase) (MuLK) (Multi-substrate lipid kinase)	ceramide biosynthetic process [GO:0046513]; glycerolipid metabolic process [GO:0046486]; lipid phosphorylation [GO:0046834]; phosphorylation [GO:0016310]; protein insertion into mitochondrial inner membrane [GO:0045039]; sphingolipid metabolic process [GO:0006665]; sphingosine biosynthetic process [GO:0046512]	cytoplasm [GO:0005737]; integral component of mitochondrial inner membrane [GO:0031305]; intracellular membrane-bounded organelle [GO:0043231]; membrane [GO:0016020]; mitochondrial inner membrane [GO:0005743]; mitochondrial intermembrane space [GO:0005758]; mitochondrial membrane [GO:0031966]; mitochondrion [GO:0005739]; TIM22 mitochondrial import inner membrane insertion complex [GO:0042721]	acylglycerol kinase activity [GO:0047620]; ATP binding [GO:0005524]; ceramide kinase activity [GO:0001729]; D-erythro-sphingosine kinase activity [GO:0017050]; diacylglycerol kinase activity [GO:0004143]; dihydroceramide kinase activity [GO:0102773]; lipid kinase activity [GO:0001727]; NAD+ kinase activity [GO:0003951]	mitochondrion	76468000	2	6	1.09862	0.363		0.829547	0.81698		0.844751	0.715581		1.11875	0.157624		#N/A	#N/A	#N/A
Ago1	Q8CJG1	Protein argonaute-1 (Argonaute1) (mAgo1) (Argonaute RISC catalytic component 1) (Eukaryotic translation initiation factor 2C 1) (eIF-2C 1) (eIF2C 1) (Piwi/argonaute family protein meIF2C1)	miRNA loading onto RISC involved in gene silencing by miRNA [GO:0035280]; miRNA mediated inhibition of translation [GO:0035278]; miRNA metabolic process [GO:0010586]; negative regulation of angiogenesis [GO:0016525]; nuclear-transcribed mRNA catabolic process [GO:0000956]; positive regulation of gene expression [GO:0010628]; positive regulation of NIK/NF-kappaB signaling [GO:1901224]; positive re…	cytoplasm [GO:0005737]; cytosol [GO:0005829]; nucleus [GO:0005634]; P-body [GO:0000932]; polysome [GO:0005844]; ribonucleoprotein complex [GO:1990904]; RISC complex [GO:0016442]; RISC-loading complex [GO:0070578]	core promoter sequence-specific DNA binding [GO:0001046]; double-stranded RNA binding [GO:0003725]; miRNA binding [GO:0035198]; RNA binding [GO:0003723]; RNA polymerase II cis-regulatory region sequence-specific DNA binding [GO:0000978]; RNA polymerase II complex binding [GO:0000993]; single-stranded RNA binding [GO:0003727]; transcription regulatory region sequence-specific DNA binding [GO:00009…	nucleus	1599200000	20	4	0.746249	0.234224		1.14154	0.0217595		1.19165	0.515389		0.779008	0.172896		0.60734	0.82447	0.184685
Ago2	Q8CJG0	Protein argonaute-2 (Argonaute2) (mAgo2) (EC 3.1.26.n2) (Argonaute RISC catalytic component 2) (Eukaryotic translation initiation factor 2C 2) (eIF-2C 2) (eIF2C 2) (Piwi/argonaute family protein meIF2C2) (Protein slicer)	cell differentiation [GO:0030154]; gene silencing by RNA [GO:0031047]; miRNA loading onto RISC involved in gene silencing by miRNA [GO:0035280]; miRNA mediated inhibition of translation [GO:0035278]; miRNA metabolic process [GO:0010586]; mRNA cleavage involved in gene silencing by miRNA [GO:0035279]; mRNA cleavage involved in gene silencing by siRNA [GO:0090625]; negative regulation of amyloid pr…	cell junction [GO:0030054]; cytoplasm [GO:0005737]; cytosol [GO:0005829]; dendrite [GO:0030425]; extracellular exosome [GO:0070062]; mitochondrion [GO:0005739]; mRNA cap binding complex [GO:0005845]; nucleoplasm [GO:0005654]; nucleus [GO:0005634]; P-body [GO:0000932]; polysome [GO:0005844]; ribonucleoprotein complex [GO:1990904]; RISC complex [GO:0016442]; RISC-loading complex [GO:0070578]	core promoter sequence-specific DNA binding [GO:0001046]; double-stranded RNA binding [GO:0003725]; endoribonuclease activity [GO:0004521]; endoribonuclease activity, cleaving miRNA-paired mRNA [GO:0090624]; endoribonuclease activity, cleaving siRNA-paired mRNA [GO:0070551]; metal ion binding [GO:0046872]; miRNA binding [GO:0035198]; mRNA binding [GO:0003729]; mRNA cap binding [GO:0098808]; prote…	extracellular exosome	506330000	11	15	0.84688	0.356226		1.19725	0.313077		1.34949	0.197227		0.954568	0.474614		0.93322	0.203895	0.081931
Ago3	Q8CJF9	Protein argonaute-3 (Argonaute3) (mAgo3) (EC 3.1.26.n2) (Argonaute RISC catalytic component 3) (Eukaryotic translation initiation factor 2C 3) (eIF-2C 3) (eIF2C 3) (Piwi/argonaute family protein meIF2C3)	miRNA loading onto RISC involved in gene silencing by miRNA [GO:0035280]; miRNA mediated inhibition of translation [GO:0035278]; mRNA catabolic process [GO:0006402]; positive regulation of gene expression [GO:0010628]; positive regulation of NIK/NF-kappaB signaling [GO:1901224]; pre-miRNA processing [GO:0031054]; production of miRNAs involved in gene silencing by miRNA [GO:0035196]; regulation of…	condensed nuclear chromosome [GO:0000794]; cytoplasm [GO:0005737]; cytoplasmic ribonucleoprotein granule [GO:0036464]; nucleoplasm [GO:0005654]; P-body [GO:0000932]; RISC complex [GO:0016442]; RISC-loading complex [GO:0070578]	double-stranded RNA binding [GO:0003725]; endoribonuclease activity [GO:0004521]; endoribonuclease activity, cleaving miRNA-paired mRNA [GO:0090624]; metal ion binding [GO:0046872]; miRNA binding [GO:0035198]; RNA binding [GO:0003723]; single-stranded RNA binding [GO:0003727]	nucleus	39447000	2	4	1.13581	NA		1.33677	0.196883		0.880173	0.638191		0.747856	NA		#N/A	#N/A	#N/A
Agpat1	O35083	1-acyl-sn-glycerol-3-phosphate acyltransferase alpha (EC 2.3.1.51) (1-acylglycerol-3-phosphate O-acyltransferase 1) (1-AGP acyltransferase 1) (1-AGPAT 1) (Lysophosphatidic acid acyltransferase alpha) (LPAAT-alpha)	CDP-diacylglycerol biosynthetic process [GO:0016024]; phosphatidic acid biosynthetic process [GO:0006654]; positive regulation of cytokine production [GO:0001819]	endoplasmic reticulum [GO:0005783]; endoplasmic reticulum membrane [GO:0005789]; integral component of membrane [GO:0016021]	1-acylglycerol-3-phosphate O-acyltransferase activity [GO:0003841]	endoplasmic reticulum membrane	185610000	4	17	0.777493	0.375495		0.734394	0.280984		0.60814	0.0145361		0.643829	0.379416		0.278256	0.0914315	0.903029
Agpat3	Q9D517	1-acyl-sn-glycerol-3-phosphate acyltransferase gamma (EC 2.3.1.51) (1-acylglycerol-3-phosphate O-acyltransferase 3) (1-AGP acyltransferase 3) (1-AGPAT 3) (Lysophosphatidic acid acyltransferase gamma) (LPAAT-gamma)	CDP-diacylglycerol biosynthetic process [GO:0016024]	endomembrane system [GO:0012505]; endoplasmic reticulum [GO:0005783]; endoplasmic reticulum membrane [GO:0005789]; integral component of membrane [GO:0016021]; nuclear envelope [GO:0005635]	1-acylglycerol-3-phosphate O-acyltransferase activity [GO:0003841]; lysophosphatidic acid acyltransferase activity [GO:0042171]; transferase activity, transferring acyl groups [GO:0016746]	endoplasmic reticulum membrane	1827600000	12	10	1.3368	0.554342		0.774392	0.0822727		0.549369	0.166577		0.948355	0.846147		0.921431	0.121812	0.175563
Agpat4	Q8K4X7	1-acyl-sn-glycerol-3-phosphate acyltransferase delta (EC 2.3.1.51) (1-acylglycerol-3-phosphate O-acyltransferase 4) (1-AGP acyltransferase 4) (1-AGPAT 4) (Lysophosphatidic acid acyltransferase delta) (LPAAT-delta)	CDP-diacylglycerol biosynthetic process [GO:0016024]; phospholipid metabolic process [GO:0006644]	endomembrane system [GO:0012505]; endoplasmic reticulum [GO:0005783]; endoplasmic reticulum membrane [GO:0005789]; integral component of membrane [GO:0016021]; mitochondrial outer membrane [GO:0005741]	1-acylglycerol-3-phosphate O-acyltransferase activity [GO:0003841]; lysophosphatidic acid acyltransferase activity [GO:0042171]; transferase activity, transferring acyl groups [GO:0016746]	mitochondrion	128590000	4	17	1.13829	0.824877		1.03631	0.920383		1.02796	0.962211		1.12911	0.634108		0.774904	0.814845	0.855371
Agps	Q8C0I1	Alkyldihydroxyacetonephosphate synthase, peroxisomal (Alkyl-DHAP synthase) (EC 2.5.1.26) (Alkylglycerone-phosphate synthase)	ether lipid biosynthetic process [GO:0008611]; lipid biosynthetic process [GO:0008610]	mitochondrion [GO:0005739]; nucleolus [GO:0005730]; peroxisomal matrix [GO:0005782]; peroxisomal membrane [GO:0005778]; peroxisome [GO:0005777]	alkylglycerone-phosphate synthase activity [GO:0008609]; FAD binding [GO:0071949]; oxidoreductase activity [GO:0016491]	mitochondrion	786450000	13	2	1.16965	0.387751		0.816737	0.367668		0.772068	0.447166		1.10568	0.591208		0.941938	0.808507	0.564335
Agtrap	Q9WVK0	Type-1 angiotensin II receptor-associated protein (AT1 receptor-associated protein)	regulation of blood pressure [GO:0008217]; response to hypoxia [GO:0001666]	cell cortex [GO:0005938]; cytoplasmic vesicle membrane [GO:0030659]; cytosol [GO:0005829]; endoplasmic reticulum membrane [GO:0005789]; Golgi membrane [GO:0000139]; integral component of membrane [GO:0016021]; intracellular membrane-bounded organelle [GO:0043231]; nucleoplasm [GO:0005654]; plasma membrane [GO:0005886]	angiotensin type II receptor activity [GO:0004945]; identical protein binding [GO:0042802]	plasma membrane	294020000	1	4	0.755477	0.60578		0.716045	0.559574		0.88211	0.792297		0.930686	0.920287		0.473168	0.822115	0.949729
Ahcy	P50247	Adenosylhomocysteinase (AdoHcyase) (EC 3.3.1.1) (CUBP) (Liver copper-binding protein) (S-adenosyl-L-homocysteine hydrolase)	chronic inflammatory response to antigenic stimulus [GO:0002439]; circadian sleep/wake cycle [GO:0042745]; one-carbon metabolic process [GO:0006730]; response to nutrient [GO:0007584]; S-adenosylhomocysteine catabolic process [GO:0019510]; S-adenosylmethionine cycle [GO:0033353]	cytosol [GO:0005829]; melanosome [GO:0042470]; neuron projection [GO:0043005]; nucleus [GO:0005634]	adenosylhomocysteinase activity [GO:0004013]; adenyl nucleotide binding [GO:0030554]; copper ion binding [GO:0005507]; identical protein binding [GO:0042802]; NAD binding [GO:0051287]; protein self-association [GO:0043621]	nucleus	11981000000	26	2	1.61617	0.113271		1.54306	0.0178255		1.07793	0.730234		1.129	0.388285		0.030657	0.585855	0.899015
Ahcyl1	Q80SW1	S-adenosylhomocysteine hydrolase-like protein 1 (IP3R-binding protein released with inositol 1,4,5-trisphosphate) (Putative adenosylhomocysteinase 2) (S-adenosyl-L-homocysteine hydrolase 2) (AdoHcyase 2)	angiotensin-activated signaling pathway [GO:0038166]; apoptotic process [GO:0006915]; epithelial fluid transport [GO:0042045]; mitochondrion-endoplasmic reticulum membrane tethering [GO:1990456]; mRNA polyadenylation [GO:0006378]; one-carbon metabolic process [GO:0006730]; positive regulation of sodium ion transport [GO:0010765]; protein export from nucleus [GO:0006611]; regulation of anion trans…	apical plasma membrane [GO:0016324]; cytoplasm [GO:0005737]; cytosol [GO:0005829]; endoplasmic reticulum [GO:0005783]; intracellular membrane-bounded organelle [GO:0043231]; mitochondria-associated endoplasmic reticulum membrane [GO:0044233]	identical protein binding [GO:0042802]; RNA binding [GO:0003723]	plasma membrane	6043300000	20	3	1.20556	0.473828		1.08623	0.580977		0.963842	0.910908		1.06973	0.299039		0.246772	0.946358	0.640035
Ahcyl2	Q68FL4	Putative adenosylhomocysteinase 3 (AdoHcyase 3) (EC 3.3.1.1) (Long-IRBIT) (S-adenosyl-L-homocysteine hydrolase 3) (S-adenosylhomocysteine hydrolase-like protein 2)	one-carbon metabolic process [GO:0006730]; S-adenosylmethionine cycle [GO:0033353]	cytosol [GO:0005829]; endoplasmic reticulum [GO:0005783]; intracellular membrane-bounded organelle [GO:0043231]; neuron projection [GO:0043005]	hydrolase activity [GO:0016787]	intracellular membrane-bounded organelle	433480000	6	6	1.10263	0.731723		1.12082	0.687313		0.924919	0.798772		0.90991	0.747515		0.571184	0.658281	0.949301
Ahsa1	Q8BK64	Activator of 90 kDa heat shock protein ATPase homolog 1 (AHA1)	positive regulation of ATPase activity [GO:0032781]; protein folding [GO:0006457]	cytoplasm [GO:0005737]; cytosol [GO:0005829]; endoplasmic reticulum [GO:0005783]	ATPase activator activity [GO:0001671]; chaperone binding [GO:0051087]; Hsp90 protein binding [GO:0051879]	cytoplasm	2109100000	13	12	0.702184	0.431468		1.06506	0.468743		1.22279	0.504905		0.806178	0.43165		0.477201	1	0.303786
Aif1l	Q9EQX4	Allograft inflammatory factor 1-like (Ionized calcium-binding adapter molecule 2)	actin filament bundle assembly [GO:0051017]; ruffle assembly [GO:0097178]	actin cytoskeleton [GO:0015629]; actin filament [GO:0005884]; cell projection [GO:0042995]; cytoplasm [GO:0005737]; focal adhesion [GO:0005925]; protein-containing complex [GO:0032991]; ruffle membrane [GO:0032587]	actin filament binding [GO:0051015]; calcium ion binding [GO:0005509]	cytoplasm	108870000	3	2	0.461462	0.290793		1.89023	0.0499624		1.35813	0.302018		0.331561	0.198585		0.786026	0.159377	0.0269038
Aifm1	Q9Z0X1	Apoptosis-inducing factor 1, mitochondrial (EC 1.6.99.-) (Programmed cell death protein 8)	activation of cysteine-type endopeptidase activity involved in apoptotic process [GO:0006919]; apoptotic mitochondrial changes [GO:0008637]; apoptotic process [GO:0006915]; cellular response to aldosterone [GO:1904045]; cellular response to estradiol stimulus [GO:0071392]; cellular response to hydrogen peroxide [GO:0070301]; cellular response to nitric oxide [GO:0071732]; cellular response to oxy…	cytoplasm [GO:0005737]; cytosol [GO:0005829]; mitochondrial inner membrane [GO:0005743]; mitochondrial intermembrane space [GO:0005758]; mitochondrial outer membrane [GO:0005741]; mitochondrion [GO:0005739]; nucleus [GO:0005634]; perinuclear region of cytoplasm [GO:0048471]	DNA binding [GO:0003677]; electron-transferring-flavoprotein dehydrogenase activity [GO:0004174]; FAD binding [GO:0071949]; NAD(P)H oxidase (H(2)O(2)-forming activity [GO:0016174]; oxidoreductase activity, acting on NAD(P)H [GO:0016651]; protein dimerization activity [GO:0046983]	mitochondrion	7192000000	21	X	0.776314	0.312538		0.962085	0.767939		1.24658	0.519056		1.00587	0.913833		0.361682	0.496224	0.496224
Aimp1	P31230	Aminoacyl tRNA synthase complex-interacting multifunctional protein 1 (Multisynthase complex auxiliary component p43) [Cleaved into: Endothelial monocyte-activating polypeptide 2 (EMAP-2) (Endothelial monocyte-activating polypeptide II) (EMAP-II) (Small inducible cytokine subfamily E member 1)]	angiogenesis [GO:0001525]; apoptotic process [GO:0006915]; cell-cell signaling [GO:0007267]; inflammatory response [GO:0006954]; leukocyte migration [GO:0050900]; negative regulation of endothelial cell proliferation [GO:0001937]; positive regulation of glucagon secretion [GO:0070094]; translation [GO:0006412]	aminoacyl-tRNA synthetase multienzyme complex [GO:0017101]; cell surface [GO:0009986]; cytosol [GO:0005829]; endoplasmic reticulum [GO:0005783]; extracellular space [GO:0005615]; Golgi apparatus [GO:0005794]; nucleus [GO:0005634]	cytokine activity [GO:0005125]; GTPase binding [GO:0051020]; protein homodimerization activity [GO:0042803]; tRNA binding [GO:0000049]	extracellular space	6912400000	12	3	0.822978	0.100167		1.14616	0.294445		1.18373	0.371821		0.849957	0.089288		0.855073	0.979161	0.279963
Aimp2	Q8R010	Aminoacyl tRNA synthase complex-interacting multifunctional protein 2 (Multisynthase complex auxiliary component p38) (Protein JTV-1)	apoptotic process [GO:0006915]; negative regulation of cell population proliferation [GO:0008285]; positive regulation of aminoacyl-tRNA ligase activity [GO:1903632]; positive regulation of neuron death [GO:1901216]; positive regulation of protein ubiquitination [GO:0031398]; protein-containing complex assembly [GO:0065003]; translation [GO:0006412]; type II pneumocyte differentiation [GO:0060510]	aminoacyl-tRNA synthetase multienzyme complex [GO:0017101]; cytosol [GO:0005829]; nucleus [GO:0005634]	molecular adaptor activity [GO:0060090]	nucleus	419400000	4	5	0.630373	0.284539		1.10147	0.656594		1.3009	0.636156		0.744507	0.27277		0.584785	0.953193	0.414821
Ak1	Q9R0Y5	Adenylate kinase isoenzyme 1 (AK 1) (EC 2.7.4.3) (EC 2.7.4.6) (ATP-AMP transphosphorylase 1) (ATP:AMP phosphotransferase) (Adenylate monophosphate kinase) (Myokinase)	ADP biosynthetic process [GO:0006172]; AMP metabolic process [GO:0046033]; ATP metabolic process [GO:0046034]; cell cycle arrest [GO:0007050]; inosine biosynthetic process [GO:0046103]; nucleoside diphosphate phosphorylation [GO:0006165]; nucleoside triphosphate biosynthetic process [GO:0009142]; positive regulation of glucose transmembrane transport [GO:0010828]; purine nucleotide metabolic proc…	cytoplasm [GO:0005737]; cytosol [GO:0005829]; neuron projection [GO:0043005]; outer dense fiber [GO:0001520]; perinuclear region of cytoplasm [GO:0048471]; plasma membrane [GO:0005886]; sarcomere [GO:0030017]; sperm flagellum [GO:0036126]	adenylate kinase activity [GO:0004017]; ATP binding [GO:0005524]; nucleoside diphosphate kinase activity [GO:0004550]	plasma membrane	1173200000	8	2	0.48323	0.253859		1.58367	0.437196		2.36871	0.124086		0.722772	0.0827078		0.702463	0.43851	0.110628
Ak2	Q9WTP6	Adenylate kinase 2, mitochondrial (AK 2) (EC 2.7.4.3) (ATP-AMP transphosphorylase 2) (ATP:AMP phosphotransferase) (Adenylate monophosphate kinase)	ADP biosynthetic process [GO:0006172]; AMP metabolic process [GO:0046033]; ATP metabolic process [GO:0046034]; dATP metabolic process [GO:0046060]; nucleoside diphosphate metabolic process [GO:0009132]; purine nucleotide metabolic process [GO:0006163]	cytoplasm [GO:0005737]; cytosol [GO:0005829]; mitochondrial inner membrane [GO:0005743]; mitochondrial intermembrane space [GO:0005758]; mitochondrion [GO:0005739]; nucleus [GO:0005634]; sperm flagellum [GO:0036126]; sperm mitochondrial sheath [GO:0097226]	adenylate kinase activity [GO:0004017]; ATP binding [GO:0005524]	mitochondrion	1001200000	8	4	0.965156	0.795395		1.05457	0.780114		1.15534	0.595681		1.05738	0.351264		0.945295	0.384283	0.68218
Ak4	Q9WUR9	Adenylate kinase 4, mitochondrial (AK 4) (EC 2.7.4.10) (EC 2.7.4.6) (Adenylate kinase 3-like) (Adenylate kinase isoenzyme 4) (GTP:AMP phosphotransferase AK4)	ADP biosynthetic process [GO:0006172]; AMP metabolic process [GO:0046033]; ATP metabolic process [GO:0046034]; brain development [GO:0007420]; cellular response to hypoxia [GO:0071456]; GTP metabolic process [GO:0046039]; liver development [GO:0001889]; nucleoside diphosphate phosphorylation [GO:0006165]; nucleoside triphosphate biosynthetic process [GO:0009142]; purine nucleotide metabolic proce…	cytoplasm [GO:0005737]; mitochondrial matrix [GO:0005759]; mitochondrion [GO:0005739]	adenylate kinase activity [GO:0004017]; ATP binding [GO:0005524]; GTP binding [GO:0005525]; nucleoside diphosphate kinase activity [GO:0004550]; nucleoside triphosphate adenylate kinase activity [GO:0046899]	mitochondrion	874240000	8	4	1.00897	0.974521		0.870065	0.397336		0.755933	0.345298		0.876614	0.417468		0.749477	0.366662	0.749477
Akap12	Q9WTQ5	A-kinase anchor protein 12 (AKAP-12) (Germ cell lineage protein gercelin) (Src-suppressed C kinase substrate) (SSeCKS)	adenylate cyclase-inhibiting G protein-coupled receptor signaling pathway [GO:0007193]; cellular response to interleukin-1 [GO:0071347]; cellular response to tumor necrosis factor [GO:0071356]; hepatic stellate cell activation [GO:0035733]; modulation of chemical synaptic transmission [GO:0050804]; negative regulation of vascular permeability [GO:0043116]; positive regulation of ERK1 and ERK2 cas…	cytoplasm [GO:0005737]; cytoskeleton [GO:0005856]; cytosol [GO:0005829]; neuronal cell body [GO:0043025]; plasma membrane [GO:0005886]; Schaffer collateral - CA1 synapse [GO:0098685]	adenylate cyclase binding [GO:0008179]; calmodulin binding [GO:0005516]; protein kinase A binding [GO:0051018]; signaling receptor complex adaptor activity [GO:0030159]	plasma membrane	409150000	11	10	1.19238	0.374132		1.70869	0.100725		1.17827	0.221937		0.82224	0.616444		0.0697861	0.913214	0.341018
Akap8	Q9DBR0	A-kinase anchor protein 8 (AKAP-8) (A-kinase anchor protein 95 kDa) (AKAP 95)	cell cycle G2/M phase transition [GO:0044839]; cellular response to lipopolysaccharide [GO:0071222]; cellular response to prostaglandin E stimulus [GO:0071380]; innate immune response [GO:0045087]; mitotic chromosome condensation [GO:0007076]; negative regulation of tumor necrosis factor production [GO:0032720]; positive regulation of histone deacetylation [GO:0031065]; protein transport [GO:0015…	condensed chromosome [GO:0000793]; female pronucleus [GO:0001939]; Golgi apparatus [GO:0005794]; mitochondrion [GO:0005739]; nuclear chromatin [GO:0000790]; nuclear matrix [GO:0016363]; nucleolus [GO:0005730]; nucleoplasm [GO:0005654]; nucleus [GO:0005634]	chromatin binding [GO:0003682]; DNA binding [GO:0003677]; double-stranded DNA binding [GO:0003690]; histone deacetylase binding [GO:0042826]; NF-kappaB binding [GO:0051059]; protein kinase A regulatory subunit binding [GO:0034237]; zinc ion binding [GO:0008270]	mitochondrion	118190000	2	17	0.969307	0.932788		0.763787	0.515343		0.787274	0.475968		0.999114	0.998477		0.466238	0.557527	0.557527
Akap8l	Q9R0L7	A-kinase anchor protein 8-like (AKAP8-like protein) (Neighbor of A-kinase-anchoring protein 95) (Neighbor of AKAP95)	cell cycle G2/M phase transition [GO:0044839]; mitotic chromosome condensation [GO:0007076]; mRNA processing [GO:0006397]; nuclear envelope disassembly [GO:0051081]; positive regulation of histone deacetylation [GO:0031065]; positive regulation of transcription by RNA polymerase II [GO:0045944]; regulation of histone phosphorylation [GO:0033127]; regulation of mRNA export from nucleus [GO:0010793]	chromatin [GO:0000785]; cytoplasm [GO:0005737]; nuclear matrix [GO:0016363]; nuclear speck [GO:0016607]; nucleus [GO:0005634]; PML body [GO:0016605]; ribonucleoprotein complex [GO:1990904]	DNA binding [GO:0003677]; histone deacetylase binding [GO:0042826]; lamin binding [GO:0005521]; metal ion binding [GO:0046872]; protein kinase A regulatory subunit binding [GO:0034237]	nucleus	570060000	2	17	1.6133	NA		4.03101	NA		1.72475	NA		0.690282	0.676644		#N/A	#N/A	#N/A
Akr1a1	Q9JII6	Aldo-keto reductase family 1 member A1 (EC 1.1.1.2) (EC 1.1.1.33) (EC 1.1.1.372) (EC 1.1.1.54) (Alcohol dehydrogenase [NADP(+)]) (Aldehyde reductase) (Glucuronate reductase) (EC 1.1.1.19) (Glucuronolactone reductase) (EC 1.1.1.20)	aldehyde catabolic process [GO:0046185]; cellular detoxification of aldehyde [GO:0110095]; daunorubicin metabolic process [GO:0044597]; D-glucuronate catabolic process [GO:0042840]; doxorubicin metabolic process [GO:0044598]; L-ascorbic acid biosynthetic process [GO:0019853]	apical plasma membrane [GO:0016324]; cytosol [GO:0005829]	alcohol dehydrogenase (NADP+) activity [GO:0008106]; alditol:NADP+ 1-oxidoreductase activity [GO:0004032]; allyl-alcohol dehydrogenase activity [GO:0047655]; glucuronolactone reductase activity [GO:0047941]; L-glucuronate reductase activity [GO:0047939]; mevaldate reductase (NADPH) activity [GO:0019726]; oxidoreductase activity [GO:0016491]	plasma membrane	7511600000	18	4	0.974738	0.723801		1.23103	0.475648		1.21094	0.364318		0.958833	0.189047		0.764241	0.784107	0.686752
Akr1b1	P45376	Aldo-keto reductase family 1 member B1 (EC 1.1.1.300) (EC 1.1.1.372) (EC 1.1.1.54) (Aldehyde reductase) (Aldo-keto reductase family 1 member B3) (Aldose reductase) (AR) (EC 1.1.1.21)	cellular hyperosmotic salinity response [GO:0071475]; cellular response to hydrogen peroxide [GO:0070301]; cellular response to methylglyoxal [GO:0097238]; cellular response to peptide [GO:1901653]; daunorubicin metabolic process [GO:0044597]; doxorubicin metabolic process [GO:0044598]; epithelial cell maturation [GO:0002070]; inner medullary collecting duct development [GO:0072061]; maternal pro…	cytosol [GO:0005829]; extracellular space [GO:0005615]; mast cell granule [GO:0042629]; nucleoplasm [GO:0005654]; paranodal junction [GO:0033010]; perinuclear region of cytoplasm [GO:0048471]; plasma membrane bounded cell projection cytoplasm [GO:0032838]; Schmidt-Lanterman incisure [GO:0043220]; Schwann cell microvillus [GO:0097454]	alcohol dehydrogenase (NADP+) activity [GO:0008106]; alditol:NADP+ 1-oxidoreductase activity [GO:0004032]; allyl-alcohol dehydrogenase activity [GO:0047655]; glyceraldehyde oxidoreductase activity [GO:0043795]; NADP-retinol dehydrogenase activity [GO:0052650]; oxidoreductase activity [GO:0016491]; retinal dehydrogenase activity [GO:0001758]	extracellular space	3953700000	16	6	2.03406	0.373906		1.49555	0.282773		0.855715	0.837811		1.16384	0.377508		0.209844	1	0.71472
Akr1b7	P21300	Aldo-keto reductase family 1 member B7 (EC 1.1.1.21) (Aldehyde reductase) (AR) (Aldose reductase-related protein 1) (MVDP) (Vas deferens androgen-dependent protein)	cellular lipid metabolic process [GO:0044255]	cytosol [GO:0005829]; mitochondrion [GO:0005739]	alcohol dehydrogenase (NADP+) activity [GO:0008106]; alditol:NADP+ 1-oxidoreductase activity [GO:0004032]; oxidoreductase activity [GO:0016491]	mitochondrion	188220000	3	6	0.830159	0.149805		1.25941	0.15325		1.37109	0.335955		0.903781	0.710948		0.892332	0.532654	0.244033
Akr7a2	Q8CG76	Aflatoxin B1 aldehyde reductase member 2 (EC 1.1.1.n11) (Succinic semialdehyde reductase) (SSA reductase)	daunorubicin metabolic process [GO:0044597]; doxorubicin metabolic process [GO:0044598]	cytoplasm [GO:0005737]; cytosol [GO:0005829]; Golgi apparatus [GO:0005794]; mitochondrion [GO:0005739]; nuclear envelope [GO:0005635]	alditol:NADP+ 1-oxidoreductase activity [GO:0004032]; phenanthrene-9,10-epoxide hydrolase activity [GO:0019119]	mitochondrion	339830000	5	4	3.56037	0.181122		1.43427	0.214866		0.542541	0.511494		1.34678	0.175459		0.0319592	0.621328	0.186919
Alad	P10518	Delta-aminolevulinic acid dehydratase (ALADH) (EC 4.2.1.24) (Porphobilinogen synthase)	cellular response to interleukin-4 [GO:0071353]; cellular response to lead ion [GO:0071284]; heme biosynthetic process [GO:0006783]; negative regulation of proteasomal protein catabolic process [GO:1901799]; protein homooligomerization [GO:0051260]; protoporphyrinogen IX biosynthetic process [GO:0006782]; response to activity [GO:0014823]; response to aluminum ion [GO:0010044]; response to amino …	cytosol [GO:0005829]; extracellular space [GO:0005615]	identical protein binding [GO:0042802]; porphobilinogen synthase activity [GO:0004655]; proteasome core complex binding [GO:1904854]; zinc ion binding [GO:0008270]	extracellular space	3075900000	14	4	0.91834	0.700639		0.922779	0.195348		0.999455	0.998235		0.994647	0.919819		0.554859	0.979281	0.979281
Alb	P07724	Albumin	cellular response to starvation [GO:0009267]; maintenance of mitochondrion location [GO:0051659]; negative regulation of apoptotic process [GO:0043066]; positive regulation of circadian sleep/wake cycle, non-REM sleep [GO:0046010]	basement membrane [GO:0005604]; cytoplasm [GO:0005737]; endoplasmic reticulum [GO:0005783]; extracellular exosome [GO:0070062]; extracellular region [GO:0005576]; extracellular space [GO:0005615]; Golgi apparatus [GO:0005794]; myelin sheath [GO:0043209]; protein-containing complex [GO:0032991]	chaperone binding [GO:0051087]; DNA binding [GO:0003677]; drug binding [GO:0008144]; enterobactin binding [GO:1903981]; enzyme binding [GO:0019899]; exogenous protein binding [GO:0140272]; fatty acid binding [GO:0005504]; identical protein binding [GO:0042802]; oxygen binding [GO:0019825]; pyridoxal phosphate binding [GO:0030170]; toxic substance binding [GO:0015643]; zinc ion binding [GO:0008270]	extracellular space	6239300000	3	5	0.752168	0.475745		0.773556	0.22794		0.941857	0.429624		0.915815	0.818824		0.14304	0.65502	0.928346
Alcam	Q61490	CD166 antigen (Activated leukocyte cell adhesion molecule) (BEN) (Protein DM-GRASP) (CD antigen CD166)	adaptive immune response [GO:0002250]; axon extension involved in axon guidance [GO:0048846]; axon guidance [GO:0007411]; cell adhesion [GO:0007155]; heterophilic cell-cell adhesion via plasma membrane cell adhesion molecules [GO:0007157]; motor neuron axon guidance [GO:0008045]; neuron projection extension [GO:1990138]; retinal ganglion cell axon guidance [GO:0031290]	axon [GO:0030424]; dendrite [GO:0030425]; external side of plasma membrane [GO:0009897]; immunological synapse [GO:0001772]; integral component of plasma membrane [GO:0005887]; intrinsic component of plasma membrane [GO:0031226]; neuronal cell body [GO:0043025]; T cell receptor complex [GO:0042101]	identical protein binding [GO:0042802]	plasma membrane	371920000	7	16	0.772298	0.374054		0.923189	0.131246		1.1586	0.346168		0.969228	0.874904		0.504084	0.805639	0.712744
Aldh16a1	Q571I9	Aldehyde dehydrogenase family 16 member A1	0	0	oxidoreductase activity, acting on the aldehyde or oxo group of donors, NAD or NADP as acceptor [GO:0016620]	other	393800000	6	7	1.13823	0.680832		1.10401	0.647969		0.947682	0.853813		0.977055	0.905003		0.431551	0.761438	0.933827
Aldh18a1	Q9Z110	Delta-1-pyrroline-5-carboxylate synthase (P5CS) (Aldehyde dehydrogenase family 18 member A1) [Includes: Glutamate 5-kinase (GK) (EC 2.7.2.11) (Gamma-glutamyl kinase); Gamma-glutamyl phosphate reductase (GPR) (EC 1.2.1.41) (Glutamate-5-semialdehyde dehydrogenase) (Glutamyl-gamma-semialdehyde dehydrogenase)]	cellular amino acid biosynthetic process [GO:0008652]; citrulline biosynthetic process [GO:0019240]; glutamate metabolic process [GO:0006536]; L-proline biosynthetic process [GO:0055129]; ornithine biosynthetic process [GO:0006592]; proline biosynthetic process [GO:0006561]; response to temperature stimulus [GO:0009266]	mitochondrial inner membrane [GO:0005743]; mitochondrial membrane [GO:0031966]; mitochondrion [GO:0005739]	ATP binding [GO:0005524]; glutamate 5-kinase activity [GO:0004349]; glutamate-5-semialdehyde dehydrogenase activity [GO:0004350]; identical protein binding [GO:0042802]	mitochondrion	980050000	16	19	0.768733	0.434466		0.969249	0.85453		1.35577	0.377044		1.07529	0.313198		0.689631	0.600638	0.752077
Aldh1a1	P24549	Retinal dehydrogenase 1 (RALDH 1) (RalDH1) (EC 1.2.1.-) (EC 1.2.1.36) (ALDH-E1) (ALHDII) (Aldehyde dehydrogenase family 1 member A1) (Aldehyde dehydrogenase, cytosolic)	9-cis-retinoic acid biosynthetic process [GO:0042904]; 9-cis-retinoic acid metabolic process [GO:0042905]; embryonic eye morphogenesis [GO:0048048]; negative regulation of cold-induced thermogenesis [GO:0120163]; optic cup morphogenesis involved in camera-type eye development [GO:0002072]; oxidation-reduction process [GO:0055114]; positive regulation of apoptotic process [GO:0043065]; response to…	cytoplasm [GO:0005737]; cytosol [GO:0005829]; nucleus [GO:0005634]	3-chloroallyl aldehyde dehydrogenase activity [GO:0004028]; aldehyde dehydrogenase (NAD+) activity [GO:0004029]; benzaldehyde dehydrogenase (NAD+) activity [GO:0018479]; identical protein binding [GO:0042802]; NAD binding [GO:0051287]; retinal dehydrogenase activity [GO:0001758]	nucleus	54850000	1	19	1.12483	NA		1.28161	0.262403		1.21033	NA		1.06228	0.999016		#N/A	#N/A	#N/A
Aldh1l1	Q8R0Y6	Cytosolic 10-formyltetrahydrofolate dehydrogenase (10-FTHFDH) (FDH) (EC 1.5.1.6) (Aldehyde dehydrogenase family 1 member L1)	10-formyltetrahydrofolate catabolic process [GO:0009258]; biosynthetic process [GO:0009058]; one-carbon metabolic process [GO:0006730]	cytosol [GO:0005829]; mitochondrion [GO:0005739]; protein-containing complex [GO:0032991]	aldehyde dehydrogenase (NAD+) activity [GO:0004029]; aldehyde dehydrogenase (NADP+) activity [GO:0033721]; aldehyde dehydrogenase [NAD(P)+] activity [GO:0004030]; formyltetrahydrofolate dehydrogenase activity [GO:0016155]; hydroxymethyl-, formyl- and related transferase activity [GO:0016742]; protein-containing complex binding [GO:0044877]	mitochondrion	153870000000	75	6	0.862233	0.313276		0.908052	0.389739		0.98109	0.945653		0.931585	0.439824		0.227724	0.637357	0.752352
Aldh2	P47738	Aldehyde dehydrogenase, mitochondrial (EC 1.2.1.3) (AHD-M1) (ALDH class 2) (ALDH-E2) (ALDHI)	acetaldehyde metabolic process [GO:0006117]; behavioral response to ethanol [GO:0048149]; cellular detoxification of aldehyde [GO:0110095]; ethanol catabolic process [GO:0006068]; intrinsic apoptotic signaling pathway in response to oxidative stress [GO:0008631]; negative regulation of apoptotic process [GO:0043066]; regulation of inflammatory response [GO:0050727]; regulation of reactive oxygen …	mitochondrial matrix [GO:0005759]; mitochondrion [GO:0005739]	aldehyde dehydrogenase (NAD+) activity [GO:0004029]; glyceraldehyde-3-phosphate dehydrogenase (NAD+) (non-phosphorylating) activity [GO:0043878]; identical protein binding [GO:0042802]; NAD binding [GO:0051287]; NADH binding [GO:0070404]	mitochondrion	1181600000	15	5	0.723322	0.126233		0.86577	0.288453		0.969165	0.888857		0.809705	0.174898		0.433937	0.691237	0.750232
Aldh3a2	P47740	Aldehyde dehydrogenase family 3 member A2 (EC 1.2.1.3) (EC 1.2.1.94) (Aldehyde dehydrogenase 3) (Fatty aldehyde dehydrogenase)	cellular aldehyde metabolic process [GO:0006081]; central nervous system development [GO:0007417]; epidermis development [GO:0008544]; fatty acid metabolic process [GO:0006631]; formaldehyde metabolic process [GO:0046292]; hexadecanal metabolic process [GO:0046458]; oxidation-reduction process [GO:0055114]; peripheral nervous system development [GO:0007422]; phytol metabolic process [GO:0033306];…	cytosol [GO:0005829]; endoplasmic reticulum [GO:0005783]; extrinsic component of endoplasmic reticulum membrane [GO:0042406]; integral component of membrane [GO:0016021]; intracellular membrane-bounded organelle [GO:0043231]; mitochondrial inner membrane [GO:0005743]; mitochondrion [GO:0005739]; nucleus [GO:0005634]; peroxisome [GO:0005777]	3-chloroallyl aldehyde dehydrogenase activity [GO:0004028]; aldehyde dehydrogenase (NAD+) activity [GO:0004029]; glyceraldehyde-3-phosphate dehydrogenase (NAD+) (non-phosphorylating) activity [GO:0043878]; long-chain-alcohol oxidase activity [GO:0046577]; long-chain-aldehyde dehydrogenase activity [GO:0050061]; medium-chain-aldehyde dehydrogenase activity [GO:0052814]; protein homodimerization ac…	mitochondrion	2129800000	13	11	0.788575	0.295778		0.807253	0.0990757		1.03128	0.896011		1.00742	0.840331		0.477558	0.931735	0.990234
Aldh3b1	Q80VQ0	Aldehyde dehydrogenase family 3 member B1 (EC 1.2.1.28) (EC 1.2.1.5) (EC 1.2.1.7) (Aldehyde dehydrogenase 7)	aldehyde catabolic process [GO:0046185]; cellular aldehyde metabolic process [GO:0006081]; cellular response to oxidative stress [GO:0034599]; ethanol catabolic process [GO:0006068]; oxidation-reduction process [GO:0055114]	cytoplasm [GO:0005737]; cytosol [GO:0005829]; plasma membrane [GO:0005886]	3-chloroallyl aldehyde dehydrogenase activity [GO:0004028]; aldehyde dehydrogenase (NAD+) activity [GO:0004029]; aldehyde dehydrogenase [NAD(P)+] activity [GO:0004030]; benzaldehyde dehydrogenase (NAD+) activity [GO:0018479]; benzaldehyde dehydrogenase (NADP+) activity [GO:0018477]	plasma membrane	69456000	3	19	0.832993	0.97924		0.58076	0.27572		1.09813	NA		1.57507	0.430848		#N/A	#N/A	#N/A
Aldh4a1	Q8CHT0	Delta-1-pyrroline-5-carboxylate dehydrogenase, mitochondrial (P5C dehydrogenase) (EC 1.2.1.88) (Aldehyde dehydrogenase family 4 member A1) (L-glutamate gamma-semialdehyde dehydrogenase)	proline catabolic process to glutamate [GO:0010133]	mitochondrial matrix [GO:0005759]; mitochondrion [GO:0005739]	1-pyrroline-5-carboxylate dehydrogenase activity [GO:0003842]; aldehyde dehydrogenase (NAD+) activity [GO:0004029]; identical protein binding [GO:0042802]	mitochondrion	256330000	7	4	1.77002	0.625885		0.778349	0.857741		0.463666	0.718219		1.05441	0.67131		#N/A	#N/A	#N/A
Aldh5a1	Q8BWF0	Succinate-semialdehyde dehydrogenase, mitochondrial (EC 1.2.1.24) (Aldehyde dehydrogenase family 5 member A1) (NAD(+)-dependent succinic semialdehyde dehydrogenase)	central nervous system development [GO:0007417]; gamma-aminobutyric acid catabolic process [GO:0009450]; gamma-aminobutyric acid metabolic process [GO:0009448]; glutamate metabolic process [GO:0006536]; neurotransmitter catabolic process [GO:0042135]; oxidation-reduction process [GO:0055114]; post-embryonic development [GO:0009791]; succinate metabolic process [GO:0006105]	mitochondrion [GO:0005739]	carboxylic acid binding [GO:0031406]; identical protein binding [GO:0042802]; NAD binding [GO:0051287]; succinate-semialdehyde dehydrogenase (NAD+) activity [GO:0004777]; succinate-semialdehyde dehydrogenase [NAD(P)+] activity [GO:0009013]	mitochondrion	1010300000	9	13	0.952722	0.888187		0.871085	0.265704		0.934033	0.618056		1.02157	0.913442		0.654903	0.92832	0.843274
Aldh6a1	Q9EQ20	Methylmalonate-semialdehyde dehydrogenase [acylating], mitochondrial (MMSDH) (Malonate-semialdehyde dehydrogenase [acylating]) (EC 1.2.1.18) (EC 1.2.1.27) (Aldehyde dehydrogenase family 6 member A1)	beta-alanine catabolic process [GO:0019484]; brown fat cell differentiation [GO:0050873]; thymine catabolic process [GO:0006210]; thymine metabolic process [GO:0019859]; valine catabolic process [GO:0006574]; valine metabolic process [GO:0006573]	mitochondrion [GO:0005739]; nucleoplasm [GO:0005654]	malonate-semialdehyde dehydrogenase (acetylating) activity [GO:0018478]; methylmalonate-semialdehyde dehydrogenase (acylating) activity [GO:0004491]; thiolester hydrolase activity [GO:0016790]	mitochondrion	1384400000	15	12	0.861022	0.342707		0.81777	0.197817		0.950439	0.689558		1.00071	0.991731		0.43799	0.917834	0.890626
Aldh7a1	Q9DBF1	Alpha-aminoadipic semialdehyde dehydrogenase (Alpha-AASA dehydrogenase) (EC 1.2.1.31) (Aldehyde dehydrogenase family 7 member A1) (EC 1.2.1.3) (Antiquitin-1) (Betaine aldehyde dehydrogenase) (EC 1.2.1.8) (Delta1-piperideine-6-carboxylate dehydrogenase) (P6c dehydrogenase)	glycine betaine biosynthetic process from choline [GO:0019285]	cytosol [GO:0005829]; mitochondrion [GO:0005739]; nucleus [GO:0005634]	betaine-aldehyde dehydrogenase activity [GO:0008802]; glyceraldehyde-3-phosphate dehydrogenase (NAD+) (non-phosphorylating) activity [GO:0043878]; identical protein binding [GO:0042802]; L-aminoadipate-semialdehyde dehydrogenase activity [GO:0004043]	mitochondrion	5030200000	18	18	0.839832	0.53137		0.970966	0.818019		1.02852	0.940322		0.889609	0.102034		0.660664	0.874729	0.776976
Aldh9a1	Q9JLJ2	4-trimethylaminobutyraldehyde dehydrogenase (TMABA-DH) (TMABADH) (EC 1.2.1.47) (Aldehyde dehydrogenase family 9 member A1) (EC 1.2.1.3)	carnitine biosynthetic process [GO:0045329]; carnitine metabolic process [GO:0009437]; cellular aldehyde metabolic process [GO:0006081]; neurotransmitter biosynthetic process [GO:0042136]; oxidation-reduction process [GO:0055114]; protein homotetramerization [GO:0051289]	cytosol [GO:0005829]; mitochondrion [GO:0005739]	4-trimethylammoniobutyraldehyde dehydrogenase activity [GO:0047105]; aldehyde dehydrogenase (NAD+) activity [GO:0004029]; amine binding [GO:0043176]; aminobutyraldehyde dehydrogenase activity [GO:0019145]; glyceraldehyde-3-phosphate dehydrogenase (NAD+) (non-phosphorylating) activity [GO:0043878]; identical protein binding [GO:0042802]; NAD binding [GO:0051287]; oxidoreductase activity, acting on…	mitochondrion	1058600000	14	1	0.853093	0.518007		1.00656	0.919108		1.21382	0.487661		1.02875	0.489276		0.645933	0.522823	0.613817
Aldoa	P05064	Fructose-bisphosphate aldolase A (EC 4.1.2.13) (Aldolase 1) (Muscle-type aldolase)	ATP biosynthetic process [GO:0006754]; binding of sperm to zona pellucida [GO:0007339]; fructose 1,6-bisphosphate metabolic process [GO:0030388]; fructose metabolic process [GO:0006000]; glycolytic process [GO:0006096]; glycolytic process through fructose-6-phosphate [GO:0061615]; methylglyoxal biosynthetic process [GO:0019242]; muscle cell cellular homeostasis [GO:0046716]; positive regulation o…	actin cytoskeleton [GO:0015629]; cytoplasm [GO:0005737]; cytosol [GO:0005829]; extracellular exosome [GO:0070062]; extracellular space [GO:0005615]; M band [GO:0031430]; membrane [GO:0016020]; mitochondrion [GO:0005739]; myelin sheath [GO:0043209]; nuclear heterochromatin [GO:0005720]; plasma membrane [GO:0005886]; protein-containing complex [GO:0032991]; sperm fibrous sheath [GO:0035686]; sperm …	cytoskeletal protein binding [GO:0008092]; fructose binding [GO:0070061]; fructose-bisphosphate aldolase activity [GO:0004332]; identical protein binding [GO:0042802]; protease binding [GO:0002020]	extracellular space	74047000000	27	7	1.0246	0.085868		1.17054	0.0418193		1.15497	0.212706		1.01096	0.85805		0.664081	0.762935	0.762935
Aldoc	P05063	Fructose-bisphosphate aldolase C (EC 4.1.2.13) (Aldolase 3) (Brain-type aldolase) (Scrapie-responsive protein 2) (Zebrin II)	aging [GO:0007568]; apoptotic process [GO:0006915]; epithelial cell differentiation [GO:0030855]; fructose 1,6-bisphosphate metabolic process [GO:0030388]; glycolytic process [GO:0006096]	axon [GO:0030424]; cytoplasm [GO:0005737]; cytosol [GO:0005829]; mitochondrion [GO:0005739]; postsynaptic cytosol [GO:0099524]	cytoskeletal protein binding [GO:0008092]; fructose-bisphosphate aldolase activity [GO:0004332]; identical protein binding [GO:0042802]; protein-containing complex binding [GO:0044877]	mitochondrion	62674000000	34	11	0.932566	0.598643		1.34372	0.197777		1.25001	0.259582		0.867525	0.388334		0.640341	0.858475	0.454052
Alg2	Q9DBE8	Alpha-1,3/1,6-mannosyltransferase ALG2 (EC 2.4.1.132) (EC 2.4.1.257) (Asparagine-linked glycosylation protein 2 homolog) (GDP-Man:Man(1)GlcNAc(2)-PP-Dol alpha-1,3-mannosyltransferase) (GDP-Man:Man(1)GlcNAc(2)-PP-dolichol mannosyltransferase) (GDP-Man:Man(2)GlcNAc(2)-PP-Dol alpha-1,6-mannosyltransferase)	dolichol-linked oligosaccharide biosynthetic process [GO:0006488]; oligosaccharide-lipid intermediate biosynthetic process [GO:0006490]; protein glycosylation in endoplasmic reticulum [GO:0033577]; response to calcium ion [GO:0051592]	actin cytoskeleton [GO:0015629]; cytoplasm [GO:0005737]; cytosol [GO:0005829]; endoplasmic reticulum [GO:0005783]; integral component of membrane [GO:0016021]; membrane [GO:0016020]; nucleus [GO:0005634]; perinuclear region of cytoplasm [GO:0048471]	alpha-1,3-mannosyltransferase activity [GO:0000033]; calcium-dependent protein binding [GO:0048306]; GDP-Man:Man1GlcNAc2-PP-Dol alpha-1,3-mannosyltransferase activity [GO:0004378]; GDP-Man:Man2GlcNAc2-PP-dolichol alpha-1,6-mannosyltransferase activity [GO:0102704]; protein heterodimerization activity [GO:0046982]; protein N-terminus binding [GO:0047485]	nucleus	719060000	7	4	0.803116	0.269343		0.793663	0.318231		0.881081	0.73575		0.891576	0.141092		0.392267	0.62665	0.988147
Alg5	Q9DB25	Dolichyl-phosphate beta-glucosyltransferase (DolP-glucosyltransferase) (EC 2.4.1.117) (Asparagine-linked glycosylation protein 5 homolog)	determination of left/right symmetry [GO:0007368]; protein N-linked glycosylation [GO:0006487]	endoplasmic reticulum membrane [GO:0005789]; integral component of membrane [GO:0016021]	dolichyl-phosphate beta-glucosyltransferase activity [GO:0004581]	endoplasmic reticulum membrane	56842000	1	3	0.778676	NA		0.325132	0.555967		1.29598	NA		3.10382	NA		#N/A	#N/A	#N/A
Alyref	O08583	THO complex subunit 4 (Tho4) (Ally of AML-1 and LEF-1) (Aly/REF export factor) (REF1-I) (RNA and export factor-binding protein 1) (Transcriptional coactivator Aly/REF)	mRNA processing [GO:0006397]; mRNA transport [GO:0051028]; RNA export from nucleus [GO:0006405]; RNA splicing [GO:0008380]	cytoplasm [GO:0005737]; nuclear speck [GO:0016607]; nucleus [GO:0005634]; spliceosomal complex [GO:0005681]	C5-methylcytidine-containing RNA binding [GO:0062153]; RNA binding [GO:0003723]; single-stranded DNA binding [GO:0003697]	nucleus	1038600000	5	11	0.779522	0.165587		1.23727	0.292469		1.54141	0.0171027		0.971141	0.692277		0.934636	0.286289	0.239969
Amacr	O09174	Alpha-methylacyl-CoA racemase (EC 5.1.99.4) (2-methylacyl-CoA racemase)	bile acid biosynthetic process [GO:0006699]; bile acid metabolic process [GO:0008206]; fatty acid metabolic process [GO:0006631]; isoprenoid catabolic process [GO:0008300]	cytoplasm [GO:0005737]; intracellular membrane-bounded organelle [GO:0043231]; mitochondrion [GO:0005739]; peroxisome [GO:0005777]; plasma membrane [GO:0005886]	alpha-methylacyl-CoA racemase activity [GO:0008111]; CoA-transferase activity [GO:0008410]; signaling receptor binding [GO:0005102]	plasma membrane	63458000	2	15	1.03931	0.892017		0.846951	0.369968		0.930943	0.58686		1.14238	0.381976		#N/A	#N/A	#N/A
Amdhd2	Q8JZV7	N-acetylglucosamine-6-phosphate deacetylase (GlcNAc 6-P deacetylase) (EC 3.5.1.25) (Amidohydrolase domain-containing protein 2)	carbohydrate metabolic process [GO:0005975]; N-acetylglucosamine catabolic process [GO:0006046]; N-acetylneuraminate catabolic process [GO:0019262]	0	metal ion binding [GO:0046872]; N-acetylgalactosamine-6-phosphate deacetylase activity [GO:0047419]; N-acetylglucosamine-6-phosphate deacetylase activity [GO:0008448]	other	1123900000	8	17	0.53078	0.195435		0.995915	0.980342		1.37878	0.401933		0.734829	0.174282		0.122175	0.951719	0.130131
Ampd3	O08739	AMP deaminase 3 (EC 3.5.4.6) (AMP deaminase H-type) (AMP deaminase isoform E) (Heart-type AMPD)	ADP metabolic process [GO:0046031]; AMP metabolic process [GO:0046033]; ATP metabolic process [GO:0046034]; energy homeostasis [GO:0097009]; erythrocyte homeostasis [GO:0034101]; GTP metabolic process [GO:0046039]; IMP biosynthetic process [GO:0006188]; IMP salvage [GO:0032264]	cytosol [GO:0005829]	AMP deaminase activity [GO:0003876]; metal ion binding [GO:0046872]	cytosol	6374500000	34	7	1.04146	0.852196		1.19444	0.104409		1.12356	0.673203		0.979662	0.392349		0.365778	0.678707	0.547433
Amph	Q7TQF7	Amphiphysin	learning [GO:0007612]; synaptic vesicle endocytosis [GO:0048488]	axon terminus [GO:0043679]; cytoskeleton [GO:0005856]; extrinsic component of synaptic vesicle membrane [GO:0098850]; glutamatergic synapse [GO:0098978]; leading edge membrane [GO:0031256]; photoreceptor ribbon synapse [GO:0098684]; plasma membrane [GO:0005886]; presynaptic endocytic zone [GO:0098833]; synaptic vesicle [GO:0008021]	phospholipid binding [GO:0005543]; protein-containing complex binding [GO:0044877]; protein C-terminus binding [GO:0008022]	plasma membrane	1173500000	9	13	0.996017	0.989262		1.04551	0.862497		0.964463	0.907653		0.918804	0.714583		0.86431	0.650498	0.86431
Amt	Q8CFA2	Aminomethyltransferase, mitochondrial (EC 2.1.2.10) (Glycine cleavage system T protein) (GCVT)	glycine decarboxylation via glycine cleavage system [GO:0019464]	mitochondrion [GO:0005739]; nucleoplasm [GO:0005654]	aminomethyltransferase activity [GO:0004047]; transaminase activity [GO:0008483]	mitochondrion	345870000	7	9	1.2775	0.456877		0.754435	0.109063		0.837236	0.329013		1.41771	0.205755		0.891836	0.620678	0.150299
Anapc5	Q8BTZ4	Anaphase-promoting complex subunit 5 (APC5) (Cyclosome subunit 5)	anaphase-promoting complex-dependent catabolic process [GO:0031145]; cell cycle [GO:0007049]; cell division [GO:0051301]; positive regulation of mitotic metaphase/anaphase transition [GO:0045842]; protein K11-linked ubiquitination [GO:0070979]	anaphase-promoting complex [GO:0005680]; nucleus [GO:0005634]	protein phosphatase binding [GO:0019903]	nucleus	40067000	2	5	0.368522	0.30122		1.16773	0.674235		2.04702	0.361782		0.646018	0.259793		0.348112	0.752655	0.211189
Ank2	Q8C8R3	Ankyrin-2 (ANK-2) (Ankyrin-B) (Brain ankyrin)	atrial cardiac muscle cell action potential [GO:0086014]; atrial cardiac muscle cell to AV node cell communication [GO:0086066]; cardiac muscle contraction [GO:0060048]; cellular calcium ion homeostasis [GO:0006874]; cellular protein localization [GO:0034613]; endocytosis [GO:0006897]; positive regulation of calcium ion transmembrane transporter activity [GO:1901021]; positive regulation of calci…	A band [GO:0031672]; costamere [GO:0043034]; cytoplasm [GO:0005737]; cytoskeleton [GO:0005856]; early endosome [GO:0005769]; integral component of plasma membrane [GO:0005887]; intercalated disc [GO:0014704]; lysosome [GO:0005764]; M band [GO:0031430]; mitochondrion [GO:0005739]; perinuclear region of cytoplasm [GO:0048471]; plasma membrane [GO:0005886]; postsynaptic density [GO:0014069]; postsyn…	ATPase binding [GO:0051117]; ion channel binding [GO:0044325]; potassium channel regulator activity [GO:0015459]; protein-macromolecule adaptor activity [GO:0030674]	plasma membrane	14899000000	59	3	0.882802	0.570809		1.09312	0.498351		1.08092	0.761918		0.872942	0.180874		0.841445	0.789889	0.363102
Ankfy1	Q810B6	Rabankyrin-5 (Rank-5) (Ankyrin repeat and FYVE domain-containing protein 1) (Ankyrin repeats hooked to a zinc finger motif)	endocytosis [GO:0006897]; endosomal transport [GO:0016197]; endosomal vesicle fusion [GO:0034058]; Golgi to lysosome transport [GO:0090160]; positive regulation of pinocytosis [GO:0048549]; retrograde transport, endosome to Golgi [GO:0042147]	cytosol [GO:0005829]; early endosome [GO:0005769]; endosome [GO:0005768]; endosome membrane [GO:0010008]; intracellular membrane-bounded organelle [GO:0043231]; macropinosome [GO:0044354]; membrane [GO:0016020]; retromer complex [GO:0030904]	metal ion binding [GO:0046872]; phosphatidylinositol phosphate binding [GO:1901981]; Rab GTPase binding [GO:0017137]	intracellular membrane-bounded organelle	271920000	9	11	0.438904	0.0586756		0.753563	0.386358		1.67719	0.307167		0.976861	0.879277		0.0673812	0.360818	0.33404
Ankrd24	Q80VM7	Ankyrin repeat domain-containing protein 24	0	0	0	other	244500000	2	10	6.80855	NA		4.03425	0.704618		1.07491	0.983148		1.81411	0.576672		#N/A	#N/A	#N/A
Ano10	Q8BH79	Anoctamin-10 (Transmembrane protein 16K)	cation transport [GO:0006812]; chloride transport [GO:0006821]; transmembrane transport [GO:0055085]	integral component of membrane [GO:0016021]; intracellular membrane-bounded organelle [GO:0043231]; plasma membrane [GO:0005886]	calcium activated cation channel activity [GO:0005227]; intracellular calcium activated chloride channel activity [GO:0005229]	plasma membrane	118840000	3	9	0.519661	0.361073		0.672271	0.288938		0.931033	0.83861		0.719682	0.260454		#N/A	#N/A	#N/A
Ano6	Q6P9J9	Anoctamin-6 (Small-conductance calcium-activated nonselective cation channel) (SCAN channel) (Transmembrane protein 16F)	activation of blood coagulation via clotting cascade [GO:0002543]; bleb assembly [GO:0032060]; blood coagulation [GO:0007596]; bone mineralization involved in bone maturation [GO:0035630]; calcium activated galactosylceramide scrambling [GO:0061591]; calcium activated phosphatidylcholine scrambling [GO:0061590]; calcium activated phosphatidylserine scrambling [GO:0061589]; calcium activated phosp…	chloride channel complex [GO:0034707]; cytosol [GO:0005829]; integral component of plasma membrane [GO:0005887]; plasma membrane [GO:0005886]	calcium activated cation channel activity [GO:0005227]; chloride channel activity [GO:0005254]; identical protein binding [GO:0042802]; intracellular calcium activated chloride channel activity [GO:0005229]; metal ion binding [GO:0046872]; phospholipid scramblase activity [GO:0017128]; protein homodimerization activity [GO:0042803]; voltage-gated chloride channel activity [GO:0005247]; voltage-ga…	plasma membrane	1092600000	12	15	0.76948	0.404924		0.678693	0.116794		0.977125	0.945257		1.10783	0.511323		0.041358	0.761438	0.679663
Anp32a	O35381	Acidic leucine-rich nuclear phosphoprotein 32 family member A (Acidic nuclear phosphoprotein pp32) (Leucine-rich acidic nuclear protein) (LANP) (Potent heat-stable protein phosphatase 2A inhibitor I1PP2A)	nucleocytoplasmic transport [GO:0006913]; regulation of apoptotic process [GO:0042981]	cytoplasm [GO:0005737]; endoplasmic reticulum [GO:0005783]; nuclear matrix [GO:0016363]; nucleus [GO:0005634]; perinuclear region of cytoplasm [GO:0048471]	histone binding [GO:0042393]	nucleus	11528000000	17	9	0.862835	0.39785		1.16683	0.628979		1.21919	0.473101		0.901553	0.625903		0.992112	0.897797	0.701216
Anp32b	Q9EST5	Acidic leucine-rich nuclear phosphoprotein 32 family member B (Proliferation-related acidic leucine-rich protein PAL31)	activation of cysteine-type endopeptidase activity involved in apoptotic process [GO:0006919]; G1/S transition of mitotic cell cycle [GO:0000082]; inner ear development [GO:0048839]; negative regulation of apoptotic process [GO:0043066]; negative regulation of cell differentiation [GO:0045596]; nucleosome assembly [GO:0006334]; positive regulation of cell population proliferation [GO:0008284]; po…	cytoplasm [GO:0005737]; nucleolus [GO:0005730]; nucleoplasm [GO:0005654]; nucleus [GO:0005634]	histone binding [GO:0042393]; RNA polymerase binding [GO:0070063]	nucleus	2819100000	6	4	0.759208	0.0875758		0.869781	0.483181		1.14029	0.0261035		0.995327	0.983887		0.44909	0.804954	0.804954
Anp32e	P97822	Acidic leucine-rich nuclear phosphoprotein 32 family member E (Cerebellar postnatal development protein 1) (LANP-like protein) (LANP-L)	histone exchange [GO:0043486]; regulation of apoptotic process [GO:0042981]	cytoplasm [GO:0005737]; cytoplasmic vesicle [GO:0031410]; nucleus [GO:0005634]; Swr1 complex [GO:0000812]	histone binding [GO:0042393]; phosphatase inhibitor activity [GO:0019212]	nucleus	2127200000	6	3	0.597734	0.052783		0.695608	0.304806		1.10998	0.640312		0.9538	0.842536		0.0205451	0.844936	0.627123
Anpep	P97449	Aminopeptidase N (AP-N) (mAPN) (EC 3.4.11.2) (Alanyl aminopeptidase) (Aminopeptidase M) (AP-M) (Membrane protein p161) (Microsomal aminopeptidase) (CD antigen CD13)	angiogenesis [GO:0001525]; cell differentiation [GO:0030154]; negative regulation of renal sodium excretion [GO:0035814]; peptide catabolic process [GO:0043171]; proteolysis [GO:0006508]; regulation of blood pressure [GO:0008217]; signal transduction [GO:0007165]	brush border membrane [GO:0031526]; cytoplasm [GO:0005737]; endoplasmic reticulum-Golgi intermediate compartment [GO:0005793]; external side of plasma membrane [GO:0009897]; extracellular exosome [GO:0070062]; extracellular space [GO:0005615]; integral component of membrane [GO:0016021]; plasma membrane [GO:0005886]	aminopeptidase activity [GO:0004177]; metalloaminopeptidase activity [GO:0070006]; peptide binding [GO:0042277]; zinc ion binding [GO:0008270]	extracellular space	85301000	3	7	0.65342	0.293868		0.946808	0.734416		1.22106	0.314764		0.842687	0.680045		0.145151	0.922123	0.24281
Antxr1	Q9CZ52	Anthrax toxin receptor 1 (Tumor endothelial marker 8)	actin cytoskeleton reorganization [GO:0031532]; blood vessel development [GO:0001568]; negative regulation of extracellular matrix assembly [GO:1901202]; positive regulation of metallopeptidase activity [GO:1905050]; reproductive process [GO:0022414]; substrate adhesion-dependent cell spreading [GO:0034446]; toxin transport [GO:1901998]	cell surface [GO:0009986]; external side of plasma membrane [GO:0009897]; filopodium membrane [GO:0031527]; integral component of membrane [GO:0016021]; lamellipodium membrane [GO:0031258]; plasma membrane [GO:0005886]	actin filament binding [GO:0051015]; collagen binding [GO:0005518]; metal ion binding [GO:0046872]; transmembrane signaling receptor activity [GO:0004888]	extracellular region	303520000	3	6	1.28576	0.278551		2.00625	0.400338		1.63429	0.568854		1.04738	0.720054		0.238055	0.504215	0.567385
Anxa1	P10107	Annexin A1 (Annexin I) (Annexin-1) (Calpactin II) (Calpactin-2) (Chromobindin-9) (Lipocortin I) (Phospholipase A2 inhibitory protein) (p35)	actin cytoskeleton reorganization [GO:0031532]; adaptive immune response [GO:0002250]; alpha-beta T cell differentiation [GO:0046632]; arachidonic acid secretion [GO:0050482]; cell surface receptor signaling pathway [GO:0007166]; cellular response to glucocorticoid stimulus [GO:0071385]; cellular response to hydrogen peroxide [GO:0070301]; cellular response to vascular endothelial growth factor s…	actin filament [GO:0005884]; apical plasma membrane [GO:0016324]; basolateral plasma membrane [GO:0016323]; cell surface [GO:0009986]; collagen-containing extracellular matrix [GO:0062023]; cornified envelope [GO:0001533]; cytoplasm [GO:0005737]; cytoplasmic vesicle membrane [GO:0030659]; cytosol [GO:0005829]; early endosome membrane [GO:0031901]; endosome [GO:0005768]; extracellular exosome [GO:…	calcium-dependent phospholipid binding [GO:0005544]; calcium-dependent protein binding [GO:0048306]; calcium ion binding [GO:0005509]; DNA/DNA annealing activity [GO:1990814]; double-stranded DNA helicase activity [GO:0036121]; identical protein binding [GO:0042802]; phospholipase A2 inhibitor activity [GO:0019834]; phospholipid binding [GO:0005543]; single-stranded DNA binding [GO:0003697]; sing…	extracellular space	2048900000	14	19	0.783427	0.123586		0.934049	0.690224		1.15776	0.340285		0.971061	0.852877		0.110216	0.44233	0.312617
Anxa11	P97384	Annexin A11 (Annexin XI) (Annexin-11) (Calcyclin-associated annexin 50) (CAP-50)	cytokinetic process [GO:0032506]; phagocytosis [GO:0006909]; response to calcium ion [GO:0051592]	azurophil granule [GO:0042582]; collagen-containing extracellular matrix [GO:0062023]; cytoplasm [GO:0005737]; cytosol [GO:0005829]; melanosome [GO:0042470]; midbody [GO:0030496]; nuclear envelope [GO:0005635]; nucleoplasm [GO:0005654]; phagocytic vesicle [GO:0045335]; specific granule [GO:0042581]; spindle [GO:0005819]	calcium-dependent phospholipid binding [GO:0005544]; calcium-dependent protein binding [GO:0048306]; calcium ion binding [GO:0005509]; phosphatidylethanolamine binding [GO:0008429]; S100 protein binding [GO:0044548]	extracellular matrix	1129800000	14	14	0.771889	0.222871		1.02407	0.727646		1.22296	0.323217		0.9218	0.229411		0.229938	0.54699	0.140696
Anxa2	P07356	Annexin A2 (Annexin II) (Annexin-2) (Calpactin I heavy chain) (Calpactin-1 heavy chain) (Chromobindin-8) (Lipocortin II) (Placental anticoagulant protein IV) (PAP-IV) (Protein I) (p36)	angiogenesis [GO:0001525]; body fluid secretion [GO:0007589]; catabolism by host of symbiont protein [GO:0052362]; collagen fibril organization [GO:0030199]; fibrinolysis [GO:0042730]; membrane raft assembly [GO:0001765]; negative regulation by host of symbiont molecular function [GO:0052405]; negative regulation of development of symbiont involved in interaction with host [GO:0044147]; negative …	AnxA2-p11 complex [GO:1990665]; basement membrane [GO:0005604]; basolateral plasma membrane [GO:0016323]; cell cortex [GO:0005938]; cell surface [GO:0009986]; collagen-containing extracellular matrix [GO:0062023]; cytoplasm [GO:0005737]; cytosol [GO:0005829]; early endosome [GO:0005769]; endosome [GO:0005768]; extracellular exosome [GO:0070062]; extracellular space [GO:0005615]; extrinsic compone…	bone sialoprotein binding [GO:0044730]; calcium channel activity [GO:0005262]; calcium-dependent phospholipid binding [GO:0005544]; calcium-dependent protein binding [GO:0048306]; calcium ion binding [GO:0005509]; cytoskeletal protein binding [GO:0008092]; identical protein binding [GO:0042802]; phosphatidylinositol-4,5-bisphosphate binding [GO:0005546]; phosphatidylserine binding [GO:0001786]; p…	extracellular space	60376000000	37	9	0.909137	0.56795		0.793587	0.37111		0.901192	0.608682		1.03241	0.874515		0.128887	0.732218	0.522102
Anxa3	O35639	Annexin A3 (35-alpha calcimedin) (Annexin III) (Annexin-3) (Lipocortin III) (Placental anticoagulant protein III) (PAP-III)	animal organ regeneration [GO:0031100]; defense response to bacterium [GO:0042742]; hippocampus development [GO:0021766]; neutrophil degranulation [GO:0043312]; phagocytosis [GO:0006909]; positive regulation of angiogenesis [GO:0045766]; positive regulation of DNA-binding transcription factor activity [GO:0051091]; positive regulation of DNA metabolic process [GO:0051054]; positive regulation of …	axon [GO:0030424]; collagen-containing extracellular matrix [GO:0062023]; cytoplasm [GO:0005737]; cytosol [GO:0005829]; dendrite [GO:0030425]; membrane [GO:0016020]; neuronal cell body [GO:0043025]; phagocytic vesicle membrane [GO:0030670]; plasma membrane [GO:0005886]; specific granule [GO:0042581]	calcium-dependent phospholipid binding [GO:0005544]; calcium-dependent protein binding [GO:0048306]; calcium ion binding [GO:0005509]; phospholipase A2 inhibitor activity [GO:0019834]	extracellular matrix	2009000000	14	5	0.914495	0.747887		0.856396	0.200988		0.950163	0.641599		1.01462	0.923359		0.345703	0.855658	0.808522
Anxa4	P97429	Annexin A4 (Annexin IV) (Annexin-4)	epithelial cell differentiation [GO:0030855]; kidney development [GO:0001822]; negative regulation of interleukin-8 production [GO:0032717]; negative regulation of NF-kappaB transcription factor activity [GO:0032088]; Notch signaling pathway [GO:0007219]; regulation of transcription by RNA polymerase II [GO:0006357]	apical plasma membrane [GO:0016324]; cell surface [GO:0009986]; collagen-containing extracellular matrix [GO:0062023]; cytoplasm [GO:0005737]; nuclear membrane [GO:0031965]; nucleus [GO:0005634]; perinuclear region of cytoplasm [GO:0048471]; plasma membrane [GO:0005886]; vesicle membrane [GO:0012506]	calcium-dependent phospholipid binding [GO:0005544]; calcium-dependent protein binding [GO:0048306]; calcium ion binding [GO:0005509]; identical protein binding [GO:0042802]; NF-kappaB binding [GO:0051059]	extracellular region	5122000000	12	6	0.908834	0.350758		0.966394	0.719103		0.995091	0.979917		0.935822	0.109824		0.612099	0.820499	0.820499
Anxa5	P48036	Annexin A5 (Anchorin CII) (Annexin V) (Annexin-5) (Calphobindin I) (CBP-I) (Endonexin II) (Lipocortin V) (Placental anticoagulant protein 4) (PP4) (Placental anticoagulant protein I) (PAP-I) (Thromboplastin inhibitor) (Vascular anticoagulant-alpha) (VAC-alpha)	blood coagulation [GO:0007596]; cellular response to gonadotropin-releasing hormone [GO:0097211]; negative regulation of blood coagulation [GO:0030195]; negative regulation of prolactin secretion [GO:1902721]; positive regulation of apoptotic process [GO:0043065]; regulation of flagellated sperm motility [GO:1901317]; response to calcium ion [GO:0051592]; response to organic substance [GO:0010033]	axon terminus [GO:0043679]; cell projection [GO:0042995]; collagen-containing extracellular matrix [GO:0062023]; cytoplasm [GO:0005737]; cytosol [GO:0005829]; dendrite [GO:0030425]; endoplasmic reticulum [GO:0005783]; endothelial microparticle [GO:0072563]; external side of plasma membrane [GO:0009897]; extracellular space [GO:0005615]; intercalated disc [GO:0014704]; neuronal cell body [GO:00430…	calcium-dependent phospholipid binding [GO:0005544]; calcium ion binding [GO:0005509]; calcium transmembrane transporter activity, phosphorylative mechanism [GO:0005388]; identical protein binding [GO:0042802]; peptide hormone binding [GO:0017046]; receptor tyrosine kinase binding [GO:0030971]	extracellular space	59374000000	32	3	0.688866	0.151529		0.779074	0.348919		1.0853	0.798869		0.959634	0.783283		0.176756	0.94277	0.77455
Anxa6	P14824	Annexin A6 (67 kDa calelectrin) (Annexin VI) (Annexin-6) (Calphobindin-II) (CPB-II) (Chromobindin-20) (Lipocortin VI) (Protein III) (p68) (p70)	apoptotic signaling pathway [GO:0097190]; calcium ion transport [GO:0006816]; growth plate cartilage chondrocyte differentiation [GO:0003418]; ion transmembrane transport [GO:0034220]; mitochondrial calcium ion homeostasis [GO:0051560]; negative regulation of sequestering of calcium ion [GO:0051283]; neural crest cell migration [GO:0001755]; plasma membrane repair [GO:0001778]; regulation of musc…	apical plasma membrane [GO:0016324]; collagen-containing extracellular matrix [GO:0062023]; cytoplasm [GO:0005737]; cytosol [GO:0005829]; focal adhesion [GO:0005925]; intercalated disc [GO:0014704]; late endosome membrane [GO:0031902]; lysosomal membrane [GO:0005765]; melanosome [GO:0042470]; membrane [GO:0016020]; mitochondrion [GO:0005739]; nucleus [GO:0005634]; perinuclear region of cytoplasm …	actin filament binding [GO:0051015]; calcium channel activity [GO:0005262]; calcium-dependent phospholipid binding [GO:0005544]; calcium-dependent protein binding [GO:0048306]; calcium ion binding [GO:0005509]; cholesterol binding [GO:0015485]; chondroitin sulfate binding [GO:0035374]; GTP binding [GO:0005525]; identical protein binding [GO:0042802]; ligand-gated ion channel activity [GO:0015276]…	extracellular matrix	25026000000	48	11	0.872347	0.393871		0.803376	0.163462		1.01325	0.957809		1.10024	0.0419089		0.24796	0.688776	0.768432
Anxa7	Q07076	Annexin A7 (Annexin VII) (Annexin-7) (Synexin)	autophagy [GO:0006914]; cell population proliferation [GO:0008283]; cellular calcium ion homeostasis [GO:0006874]; cellular water homeostasis [GO:0009992]; epithelial cell differentiation [GO:0030855]; hemostasis [GO:0007599]; membrane fusion [GO:0061025]; negative regulation of gene expression [GO:0010629]; regulation of cell shape [GO:0008360]; response to calcium ion [GO:0051592]; response to …	chromaffin granule membrane [GO:0042584]; collagen-containing extracellular matrix [GO:0062023]; cytoplasm [GO:0005737]; cytosol [GO:0005829]; endoplasmic reticulum membrane [GO:0005789]; nuclear envelope [GO:0005635]; nucleus [GO:0005634]; plasma membrane [GO:0005886]; vesicle [GO:0031982]	calcium-dependent phospholipid binding [GO:0005544]; calcium-dependent protein binding [GO:0048306]; calcium ion binding [GO:0005509]; integrin binding [GO:0005178]	extracellular matrix	3754800000	17	14	0.855415	0.413317		0.778623	0.081453		0.987471	0.933862		1.08486	0.447749		0.140559	0.78825	0.698784
Ap1b1	O35643	AP-1 complex subunit beta-1 (Adaptor protein complex AP-1 subunit beta-1) (Adaptor-related protein complex 1 subunit beta-1) (Beta-1-adaptin) (Beta-adaptin 1) (Clathrin assembly protein complex 1 beta large chain) (Golgi adaptor HA1/AP1 adaptin beta subunit)	clathrin coat assembly [GO:0048268]; determination of left/right symmetry [GO:0007368]; heart development [GO:0007507]; intracellular protein transport [GO:0006886]; kidney development [GO:0001822]; vesicle-mediated transport [GO:0016192]	clathrin adaptor complex [GO:0030131]; clathrin-coated vesicle membrane [GO:0030665]; cytosol [GO:0005829]; Golgi apparatus [GO:0005794]; intracellular membrane-bounded organelle [GO:0043231]; trans-Golgi network [GO:0005802]	clathrin binding [GO:0030276]; protein kinase binding [GO:0019901]	intracellular membrane-bounded organelle	3542100000	22	11	0.599235	0.240829		0.942491	0.831801		1.34526	0.530197		0.855318	0.0565396		0.163075	0.725432	0.274818
Ap1g1	P22892	AP-1 complex subunit gamma-1 (Adaptor protein complex AP-1 subunit gamma-1) (Adaptor-related protein complex 1 subunit gamma-1) (Clathrin assembly protein complex 1 gamma-1 large chain) (Gamma-adaptin) (Gamma1-adaptin) (Golgi adaptor HA1/AP1 adaptin subunit gamma-1)	endosome to melanosome transport [GO:0035646]; Golgi to lysosome transport [GO:0090160]; Golgi to vacuole transport [GO:0006896]; intracellular protein transport [GO:0006886]; microtubule cytoskeleton organization [GO:0000226]; positive regulation of natural killer cell degranulation [GO:0043323]; positive regulation of natural killer cell mediated cytotoxicity [GO:0045954]; receptor-mediated end…	AP-1 adaptor complex [GO:0030121]; clathrin-coated vesicle [GO:0030136]; cytosol [GO:0005829]; Golgi apparatus [GO:0005794]; intracellular membrane-bounded organelle [GO:0043231]; microtubule cytoskeleton [GO:0015630]; perinuclear region of cytoplasm [GO:0048471]; recycling endosome [GO:0055037]; trans-Golgi network [GO:0005802]	cargo adaptor activity [GO:0140312]; clathrin adaptor activity [GO:0035615]; collagen binding [GO:0005518]; GTP-dependent protein binding [GO:0030742]; kinesin binding [GO:0019894]; protein C-terminus binding [GO:0008022]; Rab GTPase binding [GO:0017137]	intracellular membrane-bounded organelle	3155200000	26	8	0.713881	0.23861		0.898713	0.441203		1.2167	0.565458		0.966467	0.79638		0.176145	0.611731	0.486594
Ap1m1	P35585	AP-1 complex subunit mu-1 (AP-mu chain family member mu1A) (Adaptor protein complex AP-1 subunit mu-1) (Adaptor-related protein complex 1 subunit mu-1) (Clathrin assembly protein complex 1 mu-1 medium chain 1) (Clathrin coat assembly protein AP47) (Clathrin coat-associated protein AP47) (Golgi adaptor HA1/AP1 adaptin mu-1 subunit) (Mu-adaptin 1) (Mu1A-adaptin)	endosome to melanosome transport [GO:0035646]; intracellular protein transport [GO:0006886]; melanosome organization [GO:0032438]; vesicle-mediated transport [GO:0016192]	clathrin adaptor complex [GO:0030131]; clathrin-coated vesicle [GO:0030136]; clathrin-coated vesicle membrane [GO:0030665]; cytoplasmic vesicle [GO:0031410]; intracellular membrane-bounded organelle [GO:0043231]; trans-Golgi network [GO:0005802]	clathrin adaptor activity [GO:0035615]	intracellular membrane-bounded organelle	2900300000	17	8	0.697371	0.319677		0.873645	0.448654		1.14122	0.758214		0.910955	0.145279		0.164664	0.928423	0.479541
Ap1s1	P61967	AP-1 complex subunit sigma-1A (Adaptor protein complex AP-1 subunit sigma-1A) (Adaptor-related protein complex 1 subunit sigma-1A) (Clathrin assembly protein complex 1 sigma-1A small chain) (Clathrin coat assembly protein AP19) (Golgi adaptor HA1/AP1 adaptin sigma-1A subunit) (HA1 19 kDa subunit) (Sigma 1a subunit of AP-1 clathrin) (Sigma-adaptin 1A) (Sigma1A-adaptin)	intracellular protein transport [GO:0006886]; response to virus [GO:0009615]; retrograde transport, endosome to Golgi [GO:0042147]; vesicle-mediated transport [GO:0016192]	AP-1 adaptor complex [GO:0030121]; clathrin-coated pit [GO:0005905]; cytosol [GO:0005829]; Golgi apparatus [GO:0005794]; intracellular membrane-bounded organelle [GO:0043231]; terminal bouton [GO:0043195]; trans-Golgi network [GO:0005802]	0	intracellular membrane-bounded organelle	667320000	7	5	1.33384	0.3569		1.05379	0.435872		0.863152	0.560511		1.09253	0.0192232		0.260764	0.873022	0.433228
Ap2a1	P17426	AP-2 complex subunit alpha-1 (100 kDa coated vesicle protein A) (Adaptor protein complex AP-2 subunit alpha-1) (Adaptor-related protein complex 2 subunit alpha-1) (Alpha-adaptin A) (Alpha1-adaptin) (Clathrin assembly protein complex 2 alpha-A large chain) (Plasma membrane adaptor HA2/AP2 adaptin alpha A subunit)	clathrin-dependent endocytosis [GO:0072583]; intracellular protein transport [GO:0006886]; negative regulation of hyaluronan biosynthetic process [GO:1900126]; positive regulation of neuron projection development [GO:0010976]; positive regulation of receptor-mediated endocytosis [GO:0048260]; receptor-mediated endocytosis [GO:0006898]; vesicle-mediated transport [GO:0016192]	AP-2 adaptor complex [GO:0030122]; apical plasma membrane [GO:0016324]; basolateral plasma membrane [GO:0016323]; clathrin-coated vesicle [GO:0030136]; filopodium tip [GO:0032433]; membrane coat [GO:0030117]; protein-containing complex [GO:0032991]; secretory granule [GO:0030141]	cargo adaptor activity [GO:0140312]; clathrin adaptor activity [GO:0035615]; low-density lipoprotein particle receptor binding [GO:0050750]; protein-containing complex binding [GO:0044877]; protein C-terminus binding [GO:0008022]; protein kinase binding [GO:0019901]	plasma membrane	14328000000	46	7	0.706715	0.201188		0.942888	0.687136		1.27469	0.474386		0.955405	0.376154		0.129017	0.422015	0.275029
Ap2a2	P17427	AP-2 complex subunit alpha-2 (100 kDa coated vesicle protein C) (Adaptor protein complex AP-2 subunit alpha-2) (Adaptor-related protein complex 2 subunit alpha-2) (Alpha-adaptin C) (Alpha2-adaptin) (Clathrin assembly protein complex 2 alpha-C large chain) (Plasma membrane adaptor HA2/AP2 adaptin alpha C subunit)	clathrin-dependent endocytosis [GO:0072583]; intracellular protein transport [GO:0006886]; receptor-mediated endocytosis [GO:0006898]; regulation of hematopoietic stem cell differentiation [GO:1902036]; vesicle-mediated transport [GO:0016192]	AP-2 adaptor complex [GO:0030122]; cytoplasmic vesicle [GO:0031410]; membrane coat [GO:0030117]; secretory granule [GO:0030141]; synaptic vesicle [GO:0008021]	cargo adaptor activity [GO:0140312]; clathrin adaptor activity [GO:0035615]; disordered domain specific binding [GO:0097718]; kinase binding [GO:0019900]; phosphatidylinositol binding [GO:0035091]; protein-containing complex binding [GO:0044877]; protein domain specific binding [GO:0019904]; protein kinase binding [GO:0019901]	cytoplasm	4024300000	26	7	0.702107	0.196956		0.984356	0.877519		1.22566	0.282196		0.874222	0.0770439		0.157439	0.724538	0.17369
Ap2b1	Q9DBG3	AP-2 complex subunit beta (AP105B) (Adaptor protein complex AP-2 subunit beta) (Adaptor-related protein complex 2 subunit beta) (Beta-2-adaptin) (Beta-adaptin) (Clathrin assembly protein complex 2 beta large chain) (Plasma membrane adaptor HA2/AP2 adaptin beta subunit)	aorta development [GO:0035904]; cardiac septum development [GO:0003279]; clathrin coat assembly [GO:0048268]; clathrin-dependent endocytosis [GO:0072583]; coronary vasculature development [GO:0060976]; heart development [GO:0007507]; intracellular protein transport [GO:0006886]; kidney development [GO:0001822]; negative regulation of neuron death [GO:1901215]; neurotransmitter receptor internaliz…	AP-2 adaptor complex [GO:0030122]; clathrin adaptor complex [GO:0030131]	clathrin binding [GO:0030276]; protein-containing complex binding [GO:0044877]	other	21408000000	46	11	0.661195	0.212342		0.949946	0.815829		1.30775	0.453868		0.91024	0.133008		0.172604	0.575426	0.248783
Ap2m1	P84091	AP-2 complex subunit mu (AP-2 mu chain) (Adaptor protein complex AP-2 subunit mu) (Adaptor-related protein complex 2 subunit mu) (Clathrin assembly protein complex 2 mu medium chain) (Clathrin coat assembly protein AP50) (Clathrin coat-associated protein AP50) (Mu2-adaptin) (Plasma membrane adaptor AP-2 50 kDa protein)	clathrin-dependent endocytosis [GO:0072583]; endocytosis [GO:0006897]; intracellular protein transport [GO:0006886]; negative regulation of protein localization to plasma membrane [GO:1903077]; positive regulation of receptor internalization [GO:0002092]; positive regulation of synaptic vesicle endocytosis [GO:1900244]; postsynaptic neurotransmitter receptor internalization [GO:0098884]; protein-…	AP-2 adaptor complex [GO:0030122]; clathrin-coated pit [GO:0005905]; cytoplasmic vesicle [GO:0031410]; glutamatergic synapse [GO:0098978]; intracellular membrane-bounded organelle [GO:0043231]; mitochondrion [GO:0005739]; plasma membrane [GO:0005886]; postsynapse [GO:0098794]; presynapse [GO:0098793]; secretory granule [GO:0030141]	clathrin adaptor activity [GO:0035615]; disordered domain specific binding [GO:0097718]; ion channel binding [GO:0044325]; lipid binding [GO:0008289]; low-density lipoprotein particle receptor binding [GO:0050750]; signal sequence binding [GO:0005048]	plasma membrane	7889800000	21	16	0.839649	0.263911		1.0085	0.925204		1.16341	0.437336		0.968631	0.77355		0.469837	0.596208	0.396135
Ap2s1	P62743	AP-2 complex subunit sigma (Adaptor protein complex AP-2 subunit sigma) (Adaptor-related protein complex 2 subunit sigma) (Clathrin assembly protein 2 sigma small chain) (Clathrin coat assembly protein AP17) (Clathrin coat-associated protein AP17) (Plasma membrane adaptor AP-2 17 kDa protein) (Sigma-adaptin 3b) (Sigma2-adaptin)	clathrin-dependent endocytosis [GO:0072583]; intracellular protein transport [GO:0006886]; vesicle-mediated transport [GO:0016192]	AP-2 adaptor complex [GO:0030122]; intracellular membrane-bounded organelle [GO:0043231]	clathrin adaptor activity [GO:0035615]	intracellular membrane-bounded organelle	2010600000	7	7	0.717929	0.192392		1.01011	0.960236		1.26209	0.371317		0.897019	0.00959991		0.33316	0.694544	0.33316
Ap3b1	Q9Z1T1	AP-3 complex subunit beta-1 (Adaptor protein complex AP-3 subunit beta-1) (Adaptor-related protein complex 3 subunit beta-1) (Beta-3A-adaptin) (Clathrin assembly protein complex 3 beta-1 large chain)	anterograde axonal transport [GO:0008089]; anterograde synaptic vesicle transport [GO:0048490]; antigen processing and presentation [GO:0019882]; antigen processing and presentation, exogenous lipid antigen via MHC class Ib [GO:0048007]; blood coagulation [GO:0007596]; cell morphogenesis [GO:0000902]; cellular zinc ion homeostasis [GO:0006882]; establishment of protein localization to mitochondri…	AP-3 adaptor complex [GO:0030123]; axon cytoplasm [GO:1904115]; clathrin adaptor complex [GO:0030131]; clathrin-coated vesicle membrane [GO:0030665]; mitochondrion [GO:0005739]; synapse [GO:0045202]; trans-Golgi network [GO:0005802]	GTP-dependent protein binding [GO:0030742]; protein phosphatase binding [GO:0019903]	mitochondrion	491640000	8	13	1.20106	0.347422		0.920483	0.504334		0.774953	0.446219		1.01117	0.774468		0.639651	0.279439	0.226609
Ap3d1	O54774	AP-3 complex subunit delta-1 (AP-3 complex subunit delta) (Adaptor-related protein complex 3 subunit delta-1) (Delta-adaptin) (mBLVR1)	anterograde axonal transport [GO:0008089]; anterograde synaptic vesicle transport [GO:0048490]; antigen processing and presentation [GO:0019882]; antigen processing and presentation, exogenous lipid antigen via MHC class Ib [GO:0048007]; endosome to melanosome transport [GO:0035646]; Golgi to vacuole transport [GO:0006896]; intracellular protein transport [GO:0006886]; neurotransmitter receptor t…	AP-3 adaptor complex [GO:0030123]; axon [GO:0030424]; axon cytoplasm [GO:1904115]; endosome membrane [GO:0010008]; glutamatergic synapse [GO:0098978]; Golgi membrane [GO:0000139]; postsynapse [GO:0098794]; presynaptic endosome [GO:0098830]; terminal bouton [GO:0043195]; trans-Golgi network [GO:0005802]	0	cytoplasm	1726100000	19	10	0.769611	0.264332		0.930243	0.725401		1.17634	0.506212		0.973215	0.886326		0.136081	0.516947	0.431373
Ap3m1	Q9JKC8	AP-3 complex subunit mu-1 (AP-3 adaptor complex mu3A subunit) (Adaptor-related protein complex 3 subunit mu-1) (Mu-adaptin 3A) (Mu3A-adaptin)	anterograde axonal transport [GO:0008089]; anterograde synaptic vesicle transport [GO:0048490]; endocytosis [GO:0006897]; intracellular protein transport [GO:0006886]; vesicle-mediated transport [GO:0016192]	axon cytoplasm [GO:1904115]; clathrin adaptor complex [GO:0030131]; cytoplasmic vesicle [GO:0031410]; cytoplasmic vesicle membrane [GO:0030659]; Golgi apparatus [GO:0005794]; intracellular membrane-bounded organelle [GO:0043231]	Rab GTPase binding [GO:0017137]	intracellular membrane-bounded organelle	236440000	5	14	0.734557	0.185342		1.00329	0.984331		1.25038	0.48489		0.915465	0.384166		0.337434	0.668282	0.314715
Ap3s1	Q9DCR2	AP-3 complex subunit sigma-1 (AP-3 complex subunit sigma-3A) (Adaptor-related protein complex 3 subunit sigma-1) (Sigma-3A-adaptin) (Sigma3A-adaptin) (Sigma-adaptin 3a)	anterograde axonal transport [GO:0008089]; anterograde synaptic vesicle transport [GO:0048490]; intracellular protein transport [GO:0006886]; vesicle-mediated transport [GO:0016192]	AP-3 adaptor complex [GO:0030123]; axon cytoplasm [GO:1904115]; cytoplasmic vesicle membrane [GO:0030659]; intracellular membrane-bounded organelle [GO:0043231]; membrane [GO:0016020]; trans-Golgi network [GO:0005802]	0	intracellular membrane-bounded organelle	168430000	2	18	0.754981	0.790185		0.96437	0.88447		1.31658	0.835125		1.03072	0.889909		#N/A	#N/A	#N/A
Apeh	Q8R146	Acylamino-acid-releasing enzyme (AARE) (EC 3.4.19.1) (Acyl-peptide hydrolase) (APH) (Acylaminoacyl-peptidase)	amyloid-beta metabolic process [GO:0050435]; proteolysis [GO:0006508]	cytosol [GO:0005829]; nuclear membrane [GO:0031965]	identical protein binding [GO:0042802]; omega peptidase activity [GO:0008242]; serine-type endopeptidase activity [GO:0004252]	nucleus	3576100000	20	9	0.697807	0.475317		1.21787	0.549481		1.20421	0.691617		0.689982	0.328183		0.867384	0.841248	0.552043
Apex1	P28352	DNA-(apurinic or apyrimidinic site) endonuclease (EC 3.1.-.-) (APEX nuclease) (APEN) (Apurinic-apyrimidinic endonuclease 1) (AP endonuclease 1) (REF-1) (Redox factor-1) [Cleaved into: DNA-(apurinic or apyrimidinic site) endonuclease, mitochondrial]	aging [GO:0007568]; base-excision repair [GO:0006284]; cell redox homeostasis [GO:0045454]; cellular response to cAMP [GO:0071320]; cellular response to hydrogen peroxide [GO:0070301]; cellular response to peptide hormone stimulus [GO:0071375]; DNA demethylation [GO:0080111]; DNA recombination [GO:0006310]; DNA repair [GO:0006281]; negative regulation of smooth muscle cell migration [GO:0014912];…	centrosome [GO:0005813]; cytoplasm [GO:0005737]; endoplasmic reticulum [GO:0005783]; mitochondrion [GO:0005739]; nuclear speck [GO:0016607]; nucleolus [GO:0005730]; nucleoplasm [GO:0005654]; nucleus [GO:0005634]; perinuclear region of cytoplasm [GO:0048471]; transcription regulator complex [GO:0005667]	3'-5' exonuclease activity [GO:0008408]; chromatin DNA binding [GO:0031490]; damaged DNA binding [GO:0003684]; DNA-(apurinic or apyrimidinic site) endonuclease activity [GO:0003906]; DNA binding [GO:0003677]; double-stranded DNA 3'-5' exodeoxyribonuclease activity [GO:0008311]; double-stranded DNA exodeoxyribonuclease activity [GO:0008309]; double-stranded telomeric DNA binding [GO:0003691]; endo…	mitochondrion	2503700000	13	14	1.07033	0.742704		1.18367	0.45851		1.07194	0.717557		0.969296	0.576662		0.746337	0.974942	0.908345
Api5	O35841	Apoptosis inhibitor 5 (API-5) (AAC-11)	apoptotic process [GO:0006915]; negative regulation of apoptotic process [GO:0043066]; negative regulation of fibroblast apoptotic process [GO:2000270]	cytoplasm [GO:0005737]; nuclear speck [GO:0016607]; nucleus [GO:0005634]; spliceosomal complex [GO:0005681]	fibroblast growth factor binding [GO:0017134]; RNA binding [GO:0003723]	nucleus	637140000	7	2	0.598162	0.410126		0.998156	0.991813		1.87213	0.363912		1.12191	0.111771		0.370747	0.207037	0.370747
Apip	Q9WVQ5	Methylthioribulose-1-phosphate dehydratase (MTRu-1-P dehydratase) (EC 4.2.1.109) (APAF1-interacting protein) (Monocyte/macrophage protein 19)	apoptotic process [GO:0006915]; L-methionine salvage from methylthioadenosine [GO:0019509]; L-methionine salvage from S-adenosylmethionine [GO:0019284]; negative regulation of apoptotic process [GO:0043066]; protein homotetramerization [GO:0051289]; pyroptosis [GO:0070269]; regulation of ERK1 and ERK2 cascade [GO:0070372]	cytoplasm [GO:0005737]	identical protein binding [GO:0042802]; methylthioribulose 1-phosphate dehydratase activity [GO:0046570]; zinc ion binding [GO:0008270]	cytoplasm	576870000	5	2	1.17667	0.509102		0.674417	0.334041		0.682508	0.483503		1.19079	0.152397		0.589053	0.659689	0.241105
Aplp2	Q06335	Amyloid-like protein 2 (APLP-2) (CDEI box-binding protein) (CDEBP)	cellular copper ion homeostasis [GO:0006878]; cholesterol metabolic process [GO:0008203]; extracellular matrix organization [GO:0030198]; forebrain development [GO:0030900]; locomotory behavior [GO:0007626]; mating behavior [GO:0007617]; midbrain development [GO:0030901]; neuromuscular process controlling balance [GO:0050885]; regulation of epidermal growth factor-activated receptor activity [GO:…	integral component of membrane [GO:0016021]; nucleus [GO:0005634]; plasma membrane [GO:0005886]	DNA binding [GO:0003677]; heparin binding [GO:0008201]; identical protein binding [GO:0042802]; transition metal ion binding [GO:0046914]	plasma membrane	150450000	3	9	0.844296	0.849868		1.00274	0.964949		1.10236	0.904581		0.928173	0.855104		0.809428	0.964961	0.809428
Apmap	Q9D7N9	Adipocyte plasma membrane-associated protein (Protein DD16)	biosynthetic process [GO:0009058]	cell surface [GO:0009986]; integral component of membrane [GO:0016021]; membrane [GO:0016020]	arylesterase activity [GO:0004064]; strictosidine synthase activity [GO:0016844]	extracellular region	1445300000	10	2	1.05302	0.904122		0.692717	0.0782277		0.683176	0.33786		1.03851	0.882924		0.507329	0.447853	0.359705
Apoa1	Q00623	Apolipoprotein A-I (Apo-AI) (ApoA-I) (Apolipoprotein A1) [Cleaved into: Proapolipoprotein A-I (ProapoA-I); Truncated apolipoprotein A-I]	adrenal gland development [GO:0030325]; animal organ regeneration [GO:0031100]; blood vessel endothelial cell migration [GO:0043534]; cholesterol biosynthetic process [GO:0006695]; cholesterol efflux [GO:0033344]; cholesterol homeostasis [GO:0042632]; cholesterol import [GO:0070508]; cholesterol metabolic process [GO:0008203]; cholesterol transport [GO:0030301]; endothelial cell proliferation [GO…	cell surface [GO:0009986]; chylomicron [GO:0042627]; cytoplasmic vesicle [GO:0031410]; cytosol [GO:0005829]; discoidal high-density lipoprotein particle [GO:0034365]; endocytic vesicle [GO:0030139]; extracellular region [GO:0005576]; extracellular space [GO:0005615]; high-density lipoprotein particle [GO:0034364]; intermediate-density lipoprotein particle [GO:0034363]; low-density lipoprotein par…	amyloid-beta binding [GO:0001540]; apolipoprotein A-I receptor binding [GO:0034191]; apolipoprotein receptor binding [GO:0034190]; chemorepellent activity [GO:0045499]; cholesterol binding [GO:0015485]; cholesterol transfer activity [GO:0120020]; enzyme binding [GO:0019899]; heat shock protein binding [GO:0031072]; high-density lipoprotein particle binding [GO:0008035]; high-density lipoprotein p…	extracellular space	82872000	2	9	1.17061	0.810279		0.906601	NA		0.956284	NA		1.23476	NA		#N/A	#N/A	#N/A
Apob	E9Q414	Apolipoprotein B-100 (Apo B-100) [Cleaved into: Apolipoprotein B-48 (Apo B-48)]	artery morphogenesis [GO:0048844]; cellular response to prostaglandin stimulus [GO:0071379]; cellular response to tumor necrosis factor [GO:0071356]; cholesterol efflux [GO:0033344]; cholesterol homeostasis [GO:0042632]; cholesterol metabolic process [GO:0008203]; cholesterol transport [GO:0030301]; fertilization [GO:0009566]; flagellated sperm motility [GO:0030317]; in utero embryonic developmen…	chylomicron [GO:0042627]; cytoplasm [GO:0005737]; cytosol [GO:0005829]; endoplasmic reticulum [GO:0005783]; endoplasmic reticulum exit site [GO:0070971]; extracellular region [GO:0005576]; extracellular space [GO:0005615]; high-density lipoprotein particle [GO:0034364]; intermediate-density lipoprotein particle [GO:0034363]; intracellular membrane-bounded organelle [GO:0043231]; lipid droplet [GO…	cholesterol transfer activity [GO:0120020]; heparin binding [GO:0008201]; lipase binding [GO:0035473]; low-density lipoprotein particle receptor binding [GO:0050750]; phospholipid binding [GO:0005543]	extracellular space	867860000	4	12	1.91271	0.170007		0.382006	0.0901333		0.341099	0.024765		1.70789	0.52236		0.653771	0.438569	0.040218
Apoe	P08226	Apolipoprotein E (Apo-E)	aging [GO:0007568]; AMPA glutamate receptor clustering [GO:0097113]; amyloid precursor protein metabolic process [GO:0042982]; artery morphogenesis [GO:0048844]; cellular calcium ion homeostasis [GO:0006874]; cGMP-mediated signaling [GO:0019934]; cholesterol catabolic process [GO:0006707]; cholesterol efflux [GO:0033344]; cholesterol homeostasis [GO:0042632]; cholesterol metabolic process [GO:000…	cell surface [GO:0009986]; chylomicron [GO:0042627]; cytoplasm [GO:0005737]; cytosol [GO:0005829]; dendrite [GO:0030425]; discoidal high-density lipoprotein particle [GO:0034365]; endoplasmic reticulum [GO:0005783]; endosome [GO:0005768]; extracellular matrix [GO:0031012]; extracellular region [GO:0005576]; extracellular space [GO:0005615]; extrinsic component of external side of plasma membrane …	amyloid-beta binding [GO:0001540]; antioxidant activity [GO:0016209]; cholesterol transfer activity [GO:0120020]; heparan sulfate proteoglycan binding [GO:0043395]; heparin binding [GO:0008201]; hydroxyapatite binding [GO:0046848]; identical protein binding [GO:0042802]; lipid binding [GO:0008289]; lipid transporter activity [GO:0005319]; lipoprotein particle binding [GO:0071813]; low-density lip…	extracellular space	49630000000	28	7	0.594583	0.0574948		0.504709	0.0159471		0.883252	0.552264		1.04054	0.28202		0.00377017	0.787292	0.575667
Apoo	Q9DCZ4	MICOS complex subunit Mic26 (Apolipoprotein O) (MICOS complex subunit Mic23) (Protein FAM121B)	cristae formation [GO:0042407]	cytosol [GO:0005829]; endoplasmic reticulum membrane [GO:0005789]; extracellular region [GO:0005576]; Golgi membrane [GO:0000139]; integral component of mitochondrial inner membrane [GO:0031305]; MICOS complex [GO:0061617]; mitochondrion [GO:0005739]	0	extracellular region	103760000	3	X	0.793544	0.521388		0.416964	0.188315		0.849717	0.503812		1.61714	0.299919		0.147988	0.662741	0.386159
Apool	Q78IK4	MICOS complex subunit Mic27 (Apolipoprotein O-like) (Protein FAM121A)	cristae formation [GO:0042407]	MICOS complex [GO:0061617]; mitochondrial inner membrane [GO:0005743]; mitochondrion [GO:0005739]	0	mitochondrion	736980000	8	X	1.38695	0.551588		1.14064	0.689576		0.800789	0.561965		0.973718	0.820124		0.463966	0.674509	0.747511
App	P12023	Amyloid-beta A4 protein (ABPP) (APP) (Alzheimer disease amyloid A4 protein homolog) (Amyloid precursor protein) (Amyloid-beta precursor protein) (Amyloidogenic glycoprotein) (AG) [Cleaved into: N-APP; Soluble APP-alpha (S-APP-alpha); Soluble APP-beta (S-APP-beta); C99 (APP-C99) (Beta-secretase C-terminal fragment) (Beta-CTF); Amyloid-beta protein 42 (Abeta42) (Beta-APP42); Amyloid-beta protein 40…	activation of MAPK activity [GO:0000187]; activation of MAPKKK activity [GO:0000185]; adenylate cyclase-activating G protein-coupled receptor signaling pathway [GO:0007189]; adenylate cyclase-inhibiting G protein-coupled receptor signaling pathway [GO:0007193]; adult locomotory behavior [GO:0008344]; amyloid fibril formation [GO:1990000]; antibacterial humoral response [GO:0019731]; antifungal hu…	amyloid-beta complex [GO:0106003]; apical part of cell [GO:0045177]; astrocyte projection [GO:0097449]; axon [GO:0030424]; cell-cell junction [GO:0005911]; cell surface [GO:0009986]; ciliary rootlet [GO:0035253]; clathrin-coated pit [GO:0005905]; COPII-coated ER to Golgi transport vesicle [GO:0030134]; cytoplasm [GO:0005737]; cytoplasmic vesicle [GO:0031410]; dendritic shaft [GO:0043198]; dendrit…	acetylcholine receptor binding [GO:0033130]; apolipoprotein binding [GO:0034185]; chaperone binding [GO:0051087]; chemoattractant activity [GO:0042056]; enzyme binding [GO:0019899]; ephrin receptor binding [GO:0046875]; frizzled binding [GO:0005109]; G protein-coupled receptor binding [GO:0001664]; growth factor receptor binding [GO:0070851]; heparan sulfate proteoglycan binding [GO:0043395]; hep…	extracellular space	2017400000	13	16	0.705638	0.0610879		0.742469	0.307513		1.02804	0.825723		0.977041	0.839001		0.0456325	0.913123	0.87007
Appl1	Q8K3H0	DCC-interacting protein 13-alpha (Dip13-alpha) (Adapter protein containing PH domain, PTB domain and leucine zipper motif 1)	adiponectin-activated signaling pathway [GO:0033211]; cell cycle [GO:0007049]; cellular response to hepatocyte growth factor stimulus [GO:0035729]; insulin receptor signaling pathway [GO:0008286]; negative regulation of Fc-gamma receptor signaling pathway involved in phagocytosis [GO:1905450]; positive regulation of cytokine production involved in inflammatory response [GO:1900017]; positive regu…	cytoplasm [GO:0005737]; cytoplasmic vesicle [GO:0031410]; cytosol [GO:0005829]; early endosome [GO:0005769]; early endosome membrane [GO:0031901]; early phagosome [GO:0032009]; endosome [GO:0005768]; endosome membrane [GO:0010008]; intracellular vesicle [GO:0097708]; macropinosome [GO:0044354]; membrane [GO:0016020]; nucleus [GO:0005634]; plasma membrane [GO:0005886]; ruffle [GO:0001726]; vesicle…	beta-tubulin binding [GO:0048487]; identical protein binding [GO:0042802]; phosphatidylinositol binding [GO:0035091]; phosphatidylserine binding [GO:0001786]; protein-containing complex binding [GO:0044877]; protein homodimerization activity [GO:0042803]; protein kinase B binding [GO:0043422]	plasma membrane	504720000	9	14	0.92242	0.718981		1.1591	0.314289		1.48352	0.0219978		1.1806	0.0359789		0.741745	0.0355395	0.367375
Appl2	Q8K3G9	DCC-interacting protein 13-beta (Dip13-beta) (Adapter protein containing PH domain, PTB domain and leucine zipper motif 2)	adiponectin-activated signaling pathway [GO:0033211]; cell cycle [GO:0007049]; cell population proliferation [GO:0008283]; cellular response to hepatocyte growth factor stimulus [GO:0035729]; cold acclimation [GO:0009631]; diet induced thermogenesis [GO:0002024]; glucose homeostasis [GO:0042593]; negative regulation of cellular response to insulin stimulus [GO:1900077]; negative regulation of cyt…	cytoplasm [GO:0005737]; cytoplasmic vesicle [GO:0031410]; early endosome membrane [GO:0031901]; early phagosome [GO:0032009]; early phagosome membrane [GO:0036186]; endosome [GO:0005768]; endosome membrane [GO:0010008]; macropinosome [GO:0044354]; membrane [GO:0016020]; nucleus [GO:0005634]; plasma membrane [GO:0005886]; ruffle [GO:0001726]; ruffle membrane [GO:0032587]; vesicle [GO:0031982]	identical protein binding [GO:0042802]; phosphatidylinositol binding [GO:0035091]; phosphatidylserine binding [GO:0001786]; protein-containing complex binding [GO:0044877]; protein homodimerization activity [GO:0042803]; Rab GTPase binding [GO:0017137]	plasma membrane	1938200000	21	10	0.827719	0.0766355		1.10176	0.549437		1.32915	0.0204253		0.998549	0.994117		0.621895	0.122785	0.122785
Aprt	P08030	Adenine phosphoribosyltransferase (APRT) (EC 2.4.2.7)	adenine metabolic process [GO:0046083]; adenine salvage [GO:0006168]; AMP salvage [GO:0044209]; cellular response to insulin stimulus [GO:0032869]; grooming behavior [GO:0007625]; lactation [GO:0007595]; purine ribonucleoside salvage [GO:0006166]	cytoplasm [GO:0005737]; cytosol [GO:0005829]; nucleoplasm [GO:0005654]	adenine binding [GO:0002055]; adenine phosphoribosyltransferase activity [GO:0003999]; AMP binding [GO:0016208]	nucleus	916310000	7	8	0.648807	0.191882		0.892746	0.535673		1.18356	0.331968		0.860157	0.0704063		0.186063	0.954057	0.440066
Aqp4	P55088	Aquaporin-4 (AQP-4) (Mercurial-insensitive water channel) (MIWC) (WCH4)	carbon dioxide transport [GO:0015670]; cell-cell adhesion [GO:0098609]; cellular response to glucose stimulus [GO:0071333]; cellular response to interferon-gamma [GO:0071346]; cellular water homeostasis [GO:0009992]; cerebrospinal fluid circulation [GO:0090660]; cerebrospinal fluid secretion [GO:0033326]; negative regulation of cell adhesion molecule production [GO:0060354]; negative regulation o…	astrocyte end-foot [GO:0097450]; basal plasma membrane [GO:0009925]; basolateral plasma membrane [GO:0016323]; cell-cell junction [GO:0005911]; cell projection membrane [GO:0031253]; cytoplasm [GO:0005737]; endosome membrane [GO:0010008]; external side of plasma membrane [GO:0009897]; extracellular region [GO:0005576]; integral component of membrane [GO:0016021]; integral component of plasma memb…	identical protein binding [GO:0042802]; water channel activity [GO:0015250]	extracellular region	5975200000	7	18	0.842938	0.737893		0.969441	0.935302		1.05232	0.892352		0.915	0.86193		0.663471	0.946302	0.788079
Aqr	Q8CFQ3	RNA helicase aquarius (EC 3.6.4.13) (Intron-binding protein of 160 kDa)	mRNA splicing, via spliceosome [GO:0000398]	catalytic step 2 spliceosome [GO:0071013]; nucleoplasm [GO:0005654]; nucleus [GO:0005634]; spliceosomal complex [GO:0005681]; U2-type catalytic step 2 spliceosome [GO:0071007]	ATP binding [GO:0005524]; mRNA binding [GO:0003729]; RNA binding [GO:0003723]; RNA helicase activity [GO:0003724]	nucleus	343410000	2	2	0.504671	0.155521		1.41801	0.238158		1.97023	0.0215119		0.701209	0.296638		0.445069	0.46529	0.0358588
Arcn1	Q5XJY5	Coatomer subunit delta (Archain) (Delta-coat protein) (Delta-COP)	adult locomotory behavior [GO:0008344]; cerebellar Purkinje cell layer maturation [GO:0021691]; endoplasmic reticulum to Golgi vesicle-mediated transport [GO:0006888]; Golgi localization [GO:0051645]; Golgi vesicle transport [GO:0048193]; pigmentation [GO:0043473]; protein transport [GO:0015031]; retrograde vesicle-mediated transport, Golgi to endoplasmic reticulum [GO:0006890]	COPI-coated vesicle [GO:0030137]; COPI vesicle coat [GO:0030126]; cytosol [GO:0005829]; endoplasmic reticulum [GO:0005783]; Golgi apparatus [GO:0005794]; Golgi membrane [GO:0000139]	0	cytosol	3771300000	19	9	2.06088	0.322042		1.66678	0.140364		0.76946	0.65472		0.951398	0.37549		0.0777788	0.647914	0.73571
Arf1	P84078	ADP-ribosylation factor 1	actin filament organization [GO:0007015]; cellular copper ion homeostasis [GO:0006878]; cellular response to virus [GO:0098586]; dendritic spine organization [GO:0097061]; Golgi to transport vesicle transport [GO:0055108]; intracellular protein transport [GO:0006886]; long-term synaptic depression [GO:0060292]; lysosomal membrane organization [GO:0097212]; mitotic cleavage furrow ingression [GO:1…	cell leading edge [GO:0031252]; COPI-coated vesicle [GO:0030137]; cytoplasm [GO:0005737]; cytosol [GO:0005829]; endomembrane system [GO:0012505]; glutamatergic synapse [GO:0098978]; Golgi apparatus [GO:0005794]; Golgi membrane [GO:0000139]; late endosome [GO:0005770]; neuron projection [GO:0043005]; perinuclear region of cytoplasm [GO:0048471]; peroxisomal membrane [GO:0005778]; plasma membrane […	GDP binding [GO:0019003]; GTP binding [GO:0005525]; magnesium ion binding [GO:0000287]; phospholipase D activator activity [GO:1990583]; protein domain specific binding [GO:0019904]	plasma membrane	13924000000	11	11	0.642085	0.221683		0.894722	0.693216		1.30385	0.500399		0.935689	0.178557		0.156983	0.607309	0.384521
Arf4	P61750	ADP-ribosylation factor 4	activation of phospholipase D activity [GO:0031584]; apical protein localization [GO:0045176]; brain development [GO:0007420]; cell migration [GO:0016477]; dendritic spine development [GO:0060996]; epidermal growth factor receptor signaling pathway [GO:0007173]; establishment or maintenance of epithelial cell apical/basal polarity [GO:0045197]; intracellular protein transport [GO:0006886]; learni…	cytoplasm [GO:0005737]; cytosol [GO:0005829]; dendritic spine [GO:0043197]; Golgi apparatus [GO:0005794]; plasma membrane [GO:0005886]; ruffle membrane [GO:0032587]	epidermal growth factor receptor binding [GO:0005154]; GTP binding [GO:0005525]	plasma membrane	1324000000	4	14	1.63473	0.343824		0.88759	0.658047		0.650765	0.455859		1.19856	0.27615		0.364008	0.535025	0.159333
Arf5	P84084	ADP-ribosylation factor 5	intracellular protein transport [GO:0006886]; protein transport [GO:0015031]; retrograde vesicle-mediated transport, Golgi to endoplasmic reticulum [GO:0006890]; vesicle-mediated transport [GO:0016192]	cytoplasm [GO:0005737]; Golgi apparatus [GO:0005794]; perinuclear region of cytoplasm [GO:0048471]; plasma membrane [GO:0005886]	GTP binding [GO:0005525]	plasma membrane	977730000	5	6	2.23849	0.12823		1.1499	0.835475		0.753179	0.619453		1.4662	0.00106025		0.218104	0.891148	0.372115
Arf6	P62331	ADP-ribosylation factor 6	cell cycle [GO:0007049]; cell division [GO:0051301]; cellular response to nerve growth factor stimulus [GO:1990090]; cortical actin cytoskeleton organization [GO:0030866]; endocytic recycling [GO:0032456]; establishment of epithelial cell polarity [GO:0090162]; hepatocyte apoptotic process [GO:0097284]; intracellular protein transport [GO:0006886]; liver development [GO:0001889]; maintenance of p…	cell cortex [GO:0005938]; cleavage furrow [GO:0032154]; cytoplasm [GO:0005737]; cytosol [GO:0005829]; early endosome [GO:0005769]; early endosome membrane [GO:0031901]; endocytic vesicle [GO:0030139]; endosome [GO:0005768]; filopodium membrane [GO:0031527]; Flemming body [GO:0090543]; glutamatergic synapse [GO:0098978]; Golgi apparatus [GO:0005794]; myelin sheath [GO:0043209]; plasma membrane [GO…	GTPase activity [GO:0003924]; GTP binding [GO:0005525]; protein N-terminus binding [GO:0047485]; thioesterase binding [GO:0031996]	plasma membrane	1251300000	4	12	0.629717	0.232174		1.07744	0.830357		1.65012	0.329208		0.964427	0.0582789		0.403934	0.322707	0.267367
Arfgef2	A2A5R2	Brefeldin A-inhibited guanine nucleotide-exchange protein 2 (Brefeldin A-inhibited GEP 2) (ADP-ribosylation factor guanine nucleotide-exchange factor 2)	endomembrane system organization [GO:0010256]; endosome organization [GO:0007032]; exocytosis [GO:0006887]; Golgi to plasma membrane transport [GO:0006893]; intracellular signal transduction [GO:0035556]; positive regulation of tumor necrosis factor production [GO:0032760]; protein transport [GO:0015031]; receptor recycling [GO:0001881]; regulation of ARF protein signal transduction [GO:0032012]	asymmetric synapse [GO:0032279]; axonemal microtubule [GO:0005879]; cytoplasm [GO:0005737]; cytoplasmic vesicle [GO:0031410]; cytosol [GO:0005829]; dendritic spine [GO:0043197]; Golgi membrane [GO:0000139]; membrane [GO:0016020]; microtubule organizing center [GO:0005815]; perinuclear region of cytoplasm [GO:0048471]; recycling endosome [GO:0055037]; symmetric synapse [GO:0032280]; trans-Golgi ne…	ARF guanyl-nucleotide exchange factor activity [GO:0005086]; GABA receptor binding [GO:0050811]; guanyl-nucleotide exchange factor activity [GO:0005085]; myosin binding [GO:0017022]; protein kinase A regulatory subunit binding [GO:0034237]	nucleus	189360000	5	2	0.81073	0.411668		1.41387	0.0251684		1.38625	0.328457		0.794895	0.193181		#N/A	#N/A	#N/A
Arg1	Q61176	Arginase-1 (EC 3.5.3.1) (Liver-type arginase) (Type I arginase)	adaptive immune response [GO:0002250]; aging [GO:0007568]; arginine catabolic process to ornithine [GO:0019547]; arginine metabolic process [GO:0006525]; cellular response to dexamethasone stimulus [GO:0071549]; cellular response to glucagon stimulus [GO:0071377]; cellular response to hydrogen peroxide [GO:0070301]; cellular response to interleukin-4 [GO:0071353]; cellular response to lipopolysac…	cytoplasm [GO:0005737]; cytosol [GO:0005829]; extracellular space [GO:0005615]; mitochondrial outer membrane [GO:0005741]; neuronal cell body [GO:0043025]; neuron projection [GO:0043005]	arginase activity [GO:0004053]; identical protein binding [GO:0042802]; manganese ion binding [GO:0030145]	extracellular space	160080000	4	10	0.997412	0.984178		1.1264	0.436869		1.14211	0.643664		1.01132	0.976629		0.7744	0.747285	0.7744
Arglu1	Q3UL36	Arginine and glutamate-rich protein 1	0	cytosol [GO:0005829]; mitochondrion [GO:0005739]; nucleoplasm [GO:0005654]	0	mitochondrion	176710000	2	8	0.960965	0.054006		1.35384	0.096019		1.29954	0.0405959		0.922425	0.226835		0.128373	0.265567	0.0595001
Arhgap1	Q5FWK3	Rho GTPase-activating protein 1 (Rho-type GTPase-activating protein 1)	endosomal transport [GO:0016197]; negative regulation of endocytic recycling [GO:2001136]; regulation of GTPase activity [GO:0043087]; small GTPase mediated signal transduction [GO:0007264]; transferrin transport [GO:0033572]	cell leading edge [GO:0031252]; cytoplasm [GO:0005737]; endosome membrane [GO:0010008]; perinuclear region of cytoplasm [GO:0048471]; plasma membrane [GO:0005886]; ruffle [GO:0001726]	GTPase activator activity [GO:0005096]; Rab GTPase binding [GO:0017137]; SH3 domain binding [GO:0017124]	plasma membrane	900560000	10	2	0.570871	0.128081		0.950561	0.841486		1.39222	0.221524		0.836113	0.267963		0.0488404	0.577714	0.0839687
Arhgap25	Q8BYW1	Rho GTPase-activating protein 25 (Rho-type GTPase-activating protein 25)	actin filament organization [GO:0007015]; activation of GTPase activity [GO:0090630]; negative regulation of small GTPase mediated signal transduction [GO:0051058]; phagocytosis, engulfment [GO:0006911]; signal transduction [GO:0007165]	phagocytic cup [GO:0001891]	GTPase activator activity [GO:0005096]	other	324600000	7	6	2.12319	0.160984		1.89773	0.221766		1.09546	0.549513		1.2256	0.660822		0.0201361	0.574846	0.818574
Arhgap5	P97393	Rho GTPase-activating protein 5 (Rho-type GTPase-activating protein 5) (p190-B)	mammary gland development [GO:0030879]; positive regulation of cell migration [GO:0030335]; positive regulation of mesenchymal cell proliferation [GO:0002053]; regulation of cell size [GO:0008361]; signal transduction [GO:0007165]	cytosol [GO:0005829]; endoplasmic reticulum [GO:0005783]; plasma membrane [GO:0005886]	GTPase activator activity [GO:0005096]; GTPase activity [GO:0003924]; GTP binding [GO:0005525]; SH2 domain binding [GO:0042169]	plasma membrane	387500000	11	12	0.879027	0.431543		1.04985	0.805915		1.18461	0.132933		0.991854	0.646338		0.706018	0.493891	0.493891
Arhgdia	Q99PT1	Rho GDP-dissociation inhibitor 1 (Rho GDI 1) (GDI-1) (Rho-GDI alpha)	cellular response to mechanical stimulus [GO:0071260]; cellular response to organic cyclic compound [GO:0071407]; cellular response to redox state [GO:0071461]; negative regulation of cell migration [GO:0030336]; regulation of actin cytoskeleton reorganization [GO:2000249]; regulation of cell shape [GO:0008360]; regulation of protein localization [GO:0032880]; regulation of Rho protein signal tra…	cytosol [GO:0005829]; extracellular space [GO:0005615]; immunological synapse [GO:0001772]; membrane [GO:0016020]; nucleus [GO:0005634]; synapse [GO:0045202]	fatty acid binding [GO:0005504]; GTPase activator activity [GO:0005096]; Hsp90 protein binding [GO:0051879]; protein kinase binding [GO:0019901]; Rac GTPase binding [GO:0048365]; Rho GDP-dissociation inhibitor activity [GO:0005094]; Rho GTPase binding [GO:0017048]	extracellular space	24357000000	16	11	1.05476	0.782258		0.983997	0.914453		0.901053	0.599679		0.965849	0.818583		0.869273	0.46638	0.742693
Arhgef1	Q61210	Rho guanine nucleotide exchange factor 1 (Lbc's second cousin) (Lymphoid blast crisis-like 2)	G protein-coupled receptor signaling pathway [GO:0007186]; negative regulation of cell death [GO:0060548]	cytosol [GO:0005829]; plasma membrane [GO:0005886]	G protein-coupled receptor binding [GO:0001664]; GTPase activator activity [GO:0005096]; Rho guanyl-nucleotide exchange factor activity [GO:0005089]	plasma membrane	140650000	2	7	0.891289	0.435354		1.04793	0.866031		1.1757	0.65044		0.999964	0.999699		0.81867	0.59549	0.59549
Arhgef12	Q8R4H2	Rho guanine nucleotide exchange factor 12 (Leukemia-associated RhoGEF)	G protein-coupled receptor signaling pathway [GO:0007186]; Rho protein signal transduction [GO:0007266]	cytoplasm [GO:0005737]; membrane [GO:0016020]	G protein-coupled receptor binding [GO:0001664]; GTPase activator activity [GO:0005096]; Rho guanyl-nucleotide exchange factor activity [GO:0005089]	cytoplasm	213460000	7	9	0.977357	0.942507		0.840024	0.152592		0.921939	0.670923		1.07266	0.809847		0.607511	0.965563	0.667812
Arhgef7	Q9ES28	Rho guanine nucleotide exchange factor 7 (Beta-Pix) (PAK-interacting exchange factor beta) (p85SPR)	astrocyte cell migration [GO:0043615]; Golgi organization [GO:0007030]; hematopoietic progenitor cell differentiation [GO:0002244]; lamellipodium assembly [GO:0030032]; positive regulation of apoptotic process [GO:0043065]; positive regulation of growth hormone secretion [GO:0060124]; positive regulation of GTPase activity [GO:0043547]; positive regulation of protein binding [GO:0032092]; postsyn…	cell cortex [GO:0005938]; cytoplasm [GO:0005737]; cytosol [GO:0005829]; focal adhesion [GO:0005925]; GABA-ergic synapse [GO:0098982]; growth cone [GO:0030426]; lamellipodium [GO:0030027]; neuronal cell body [GO:0043025]; neuron projection [GO:0043005]; plasma membrane [GO:0005886]; protein-containing complex [GO:0032991]; ruffle [GO:0001726]; storage vacuole [GO:0000322]	guanyl-nucleotide exchange factor activity [GO:0005085]; protein kinase binding [GO:0019901]	plasma membrane	484920000	6	8	0.909945	0.171641		0.780826	0.0455654		0.864212	0.547238		1.00712	0.976185		0.200557	0.583913	0.583913
Arih1	Q9Z1K5	E3 ubiquitin-protein ligase ARIH1 (EC 2.3.2.31) (Protein ariadne-1 homolog) (ARI-1) (RING-type E3 ubiquitin transferase ARIH1) (UbcH7-binding protein) (UbcM4-interacting protein 77) (Ubiquitin-conjugating enzyme E2-binding protein 1)	positive regulation of proteasomal ubiquitin-dependent protein catabolic process [GO:0032436]; protein polyubiquitination [GO:0000209]; protein ubiquitination [GO:0016567]; ubiquitin-dependent protein catabolic process [GO:0006511]	Cajal body [GO:0015030]; Cul2-RING ubiquitin ligase complex [GO:0031462]; Cul3-RING ubiquitin ligase complex [GO:0031463]; Cul4A-RING E3 ubiquitin ligase complex [GO:0031464]; cytoplasm [GO:0005737]; Lewy body [GO:0097413]; nuclear body [GO:0016604]; nucleus [GO:0005634]; SCF ubiquitin ligase complex [GO:0019005]; ubiquitin ligase complex [GO:0000151]	ubiquitin conjugating enzyme binding [GO:0031624]; ubiquitin protein ligase activity [GO:0061630]; ubiquitin protein ligase binding [GO:0031625]; ubiquitin-protein transferase activity [GO:0004842]; zinc ion binding [GO:0008270]	nucleus	88940000	2	9	0.943198	0.626089		0.644965	0.50856		0.846823	0.793712		1.2384	0.261276		#N/A	#N/A	#N/A
Arl1	P61211	ADP-ribosylation factor-like protein 1	activation of phospholipase D activity [GO:0031584]; Golgi organization [GO:0007030]; Golgi vesicle transport [GO:0048193]; intracellular protein transport [GO:0006886]; protein localization to Golgi apparatus [GO:0034067]; retrograde transport, endosome to Golgi [GO:0042147]; toxin metabolic process [GO:0009404]; vesicle-mediated transport [GO:0016192]	cytoplasm [GO:0005737]; cytosol [GO:0005829]; Golgi apparatus [GO:0005794]; Golgi membrane [GO:0000139]; trans-Golgi network [GO:0005802]	enzyme activator activity [GO:0008047]; GTPase activity [GO:0003924]; GTP binding [GO:0005525]; metal ion binding [GO:0046872]; protein domain specific binding [GO:0019904]	cytoplasm	227850000	4	10	0.569858	0.488982		0.904757	0.825085		1.15879	0.852871		0.72986	0.465757		0.411672	0.839633	0.560526
Arl2bp	Q9D385	ADP-ribosylation factor-like protein 2-binding protein (ARF-like 2-binding protein) (Binder of ARF2 protein 1)	maintenance of protein location in nucleus [GO:0051457]; positive regulation of GTPase activity [GO:0043547]; positive regulation of tyrosine phosphorylation of STAT protein [GO:0042531]	centrosome [GO:0005813]; cilium [GO:0005929]; cytoplasm [GO:0005737]; midbody [GO:0030496]; mitochondrial intermembrane space [GO:0005758]; nucleus [GO:0005634]	GTPase regulator activity [GO:0030695]; transcription coactivator activity [GO:0003713]	mitochondrion	326300000	2	8	0.937932	0.688483		1.21207	0.22364		1.30943	0.0271006		1.01327	0.965201		0.537795	0.233963	0.258704
Arl3	Q9WUL7	ADP-ribosylation factor-like protein 3	cilium assembly [GO:0060271]; Golgi to plasma membrane transport [GO:0006893]; intraciliary transport [GO:0042073]; kidney development [GO:0001822]; mitotic cytokinesis [GO:0000281]; photoreceptor cell development [GO:0042461]; post-Golgi vesicle-mediated transport [GO:0006892]; protein localization to ciliary membrane [GO:1903441]; protein localization to cilium [GO:0061512]; small GTPase mediat…	axoneme [GO:0005930]; centrosome [GO:0005813]; ciliary basal body [GO:0036064]; ciliary transition zone [GO:0035869]; cilium [GO:0005929]; cytoplasm [GO:0005737]; cytoplasmic microtubule [GO:0005881]; Golgi apparatus [GO:0005794]; Golgi membrane [GO:0000139]; microtubule cytoskeleton [GO:0015630]; midbody [GO:0030496]; nucleoplasm [GO:0005654]; nucleus [GO:0005634]; photoreceptor connecting ciliu…	GDP binding [GO:0019003]; GTPase activating protein binding [GO:0032794]; GTPase activity [GO:0003924]; GTP binding [GO:0005525]; magnesium ion binding [GO:0000287]; microtubule binding [GO:0008017]	cilium	515550000	7	19	0.569316	0.271388		1.21558	0.319888		1.44851	0.456578		0.678408	0.00998585		0.476502	0.964648	0.177519
Arl6ip1	Q9JKW0	ADP-ribosylation factor-like protein 6-interacting protein 1 (ARL-6-interacting protein 1) (Aip-1) (Protein TBX2)	apoptotic process [GO:0006915]; cotranslational protein targeting to membrane [GO:0006613]; endoplasmic reticulum tubular network formation [GO:0071787]; endoplasmic reticulum tubular network membrane organization [GO:1990809]; negative regulation of apoptotic process [GO:0043066]; negative regulation of cysteine-type endopeptidase activity involved in apoptotic process [GO:0043154]; positive reg…	cytoplasm [GO:0005737]; cytosol [GO:0005829]; endoplasmic reticulum [GO:0005783]; endoplasmic reticulum membrane [GO:0005789]; integral component of endoplasmic reticulum membrane [GO:0030176]; integral component of membrane [GO:0016021]; Sec61 translocon complex [GO:0005784]	identical protein binding [GO:0042802]	endoplasmic reticulum membrane	904680000	2	7	2.02752	0.452422		0.515657	0.37323		0.340789	0.173613		1.33995	0.683305		0.969165	0.435127	0.191211
Arl6ip5	Q8R5J9	PRA1 family protein 3 (ADP-ribosylation factor-like protein 6-interacting protein 5) (ARL-6-interacting protein 5) (Aip-5) (Addicsin) (GTRAP3-18) (Glutamate transporter EAAC1-interacting protein) (Prenylated Rab acceptor protein 2) (Protein JWa)	intrinsic apoptotic signaling pathway in response to oxidative stress [GO:0008631]; L-glutamate transmembrane transport [GO:0015813]; negative regulation of L-glutamate import across plasma membrane [GO:0002037]; negative regulation of mitochondrial membrane potential [GO:0010917]; negative regulation of transport [GO:0051051]; positive regulation of apoptotic process [GO:0043065]; positive regul…	cytoplasm [GO:0005737]; cytoskeleton [GO:0005856]; endoplasmic reticulum membrane [GO:0005789]; integral component of membrane [GO:0016021]; membrane [GO:0016020]; plasma membrane [GO:0005886]	protein C-terminus binding [GO:0008022]	plasma membrane	1510600000	6	6	0.760718	0.335532		0.928717	0.74652		1.0908	0.773755		0.893479	0.447181		0.293547	0.921117	0.55679
Arl8a	Q8VEH3	ADP-ribosylation factor-like protein 8A (ADP-ribosylation factor-like protein 10B) (Novel small G protein indispensable for equal chromosome segregation 2)	anterograde axonal transport [GO:0008089]; cell cycle [GO:0007049]; cell division [GO:0051301]; chromosome segregation [GO:0007059]; protein transport [GO:0015031]	axon cytoplasm [GO:1904115]; cytoplasm [GO:0005737]; late endosome membrane [GO:0031902]; lysosomal membrane [GO:0005765]; midbody [GO:0030496]; spindle midzone [GO:0051233]; synapse [GO:0045202]; vacuolar membrane [GO:0005774]	GTP binding [GO:0005525]	cytoplasm	2909500000	8	1	0.931773	0.626989		0.752816	0.259566		0.812004	0.361642		1.00503	0.92802		0.167028	0.415303	0.415303
Arl8b	Q9CQW2	ADP-ribosylation factor-like protein 8B (ADP-ribosylation factor-like protein 10C) (Novel small G protein indispensable for equal chromosome segregation 1)	anterograde axonal transport [GO:0008089]; cell cycle [GO:0007049]; cell division [GO:0051301]; chromosome segregation [GO:0007059]; endosomal transport [GO:0016197]; lysosome localization [GO:0032418]; protein transport [GO:0015031]	axon [GO:0030424]; axon cytoplasm [GO:1904115]; cytoplasm [GO:0005737]; late endosome membrane [GO:0031902]; lysosomal membrane [GO:0005765]; midbody [GO:0030496]; spindle midzone [GO:0051233]; synapse [GO:0045202]; vacuolar membrane [GO:0005774]	alpha-tubulin binding [GO:0043014]; beta-tubulin binding [GO:0048487]; GDP binding [GO:0019003]; GTP binding [GO:0005525]	cytoplasm	483990000	3	6	1.16778	0.802211		0.761046	0.160207		0.648973	0.398538		0.995813	0.989891		0.807714	0.388451	0.404264
Armc6	Q8BNU0	Armadillo repeat-containing protein 6	hematopoietic progenitor cell differentiation [GO:0002244]	cytosol [GO:0005829]	0	cytosol	621830000	3	8	1.27793	0.298004		0.544902	NA		0.695529	NA		1.63119	0.0737643		#N/A	#N/A	#N/A
Armc8	Q9DBR3	Armadillo repeat-containing protein 8	proteasome-mediated ubiquitin-dependent protein catabolic process [GO:0043161]	cytoplasm [GO:0005737]; GID complex [GO:0034657]; nucleus [GO:0005634]; ubiquitin ligase complex [GO:0000151]	0	nucleus	202010000	3	9	1.98533	0.257986		0.187734	0.454443		0.391229	NA		4.13734	0.0421416		#N/A	#N/A	#N/A
Arnt2	Q61324	Aryl hydrocarbon receptor nuclear translocator 2 (ARNT protein 2)	brain development [GO:0007420]; central nervous system development [GO:0007417]; in utero embryonic development [GO:0001701]; negative regulation of apoptotic process [GO:0043066]; positive regulation of cell population proliferation [GO:0008284]; positive regulation of transcription, DNA-templated [GO:0045893]; positive regulation of transcription by RNA polymerase II [GO:0045944]; regulation of…	cytoplasm [GO:0005737]; nucleoplasm [GO:0005654]; nucleus [GO:0005634]; transcription regulator complex [GO:0005667]	aryl hydrocarbon receptor binding [GO:0017162]; DNA-binding transcription activator activity, RNA polymerase II-specific [GO:0001228]; DNA-binding transcription factor activity [GO:0003700]; DNA-binding transcription factor activity, RNA polymerase II-specific [GO:0000981]; protein-containing complex binding [GO:0044877]; protein heterodimerization activity [GO:0046982]; RNA polymerase II cis-reg…	nucleus	21062000	2	7	1.10832	NA		10	NA	x	ND	ND		0.982463	NA		#N/A	#N/A	#N/A
Arpc1a	Q9R0Q6	Actin-related protein 2/3 complex subunit 1A (SOP2-like protein) (Sid 329)	Arp2/3 complex-mediated actin nucleation [GO:0034314]	Arp2/3 protein complex [GO:0005885]; cytoplasm [GO:0005737]; muscle cell projection membrane [GO:0036195]; nucleus [GO:0005634]; site of double-strand break [GO:0035861]	actin filament binding [GO:0051015]	nucleus	1372200000	6	5	1.78689	0.10644		1.02152	0.939679		0.575613	0.199773		1.00689	0.962217		0.103018	0.14603	0.127136
Arpc1b	Q9WV32	Actin-related protein 2/3 complex subunit 1B (Arp2/3 complex 41 kDa subunit) (p41-ARC)	Arp2/3 complex-mediated actin nucleation [GO:0034314]; response to estradiol [GO:0032355]; response to estrogen [GO:0043627]	Arp2/3 protein complex [GO:0005885]; cytoplasm [GO:0005737]; nucleus [GO:0005634]; tubulobulbar complex [GO:0036284]	actin filament binding [GO:0051015]; protein-containing complex binding [GO:0044877]; structural constituent of cytoskeleton [GO:0005200]	nucleus	1225500000	11	5	0.902169	0.515113		0.720578	0.300324		0.724015	0.266059		0.906471	0.596265		0.179563	0.208637	0.475713
Arpc2	Q9CVB6	Actin-related protein 2/3 complex subunit 2 (Arp2/3 complex 34 kDa subunit) (p34-ARC)	actin filament polymerization [GO:0030041]; Arp2/3 complex-mediated actin nucleation [GO:0034314]; cellular response to epidermal growth factor stimulus [GO:0071364]; cellular response to platelet-derived growth factor stimulus [GO:0036120]; cellular response to rapamycin [GO:0072752]; positive regulation of actin cytoskeleton reorganization [GO:2000251]; positive regulation of actin filament pol…	actin filament branch point [GO:0061834]; apical dendrite [GO:0097440]; Arp2/3 protein complex [GO:0005885]; axon terminus [GO:0043679]; cell leading edge [GO:0031252]; cell surface [GO:0009986]; concave side of sperm head [GO:0061830]; cytoplasm [GO:0005737]; dendritic shaft [GO:0043198]; dendritic spine [GO:0043197]; endosome [GO:0005768]; filamentous actin [GO:0031941]; focal adhesion [GO:0005…	actin filament binding [GO:0051015]; ATPase binding [GO:0051117]; glutamate receptor binding [GO:0035254]; protein-containing complex binding [GO:0044877]; structural constituent of cytoskeleton [GO:0005200]	extracellular region	5893600000	17	1	1.08144	0.390422		1.18614	0.169889		1.07091	0.534863		0.976381	0.672314		0.458859	0.887603	0.777851
Arpc3	Q9JM76	Actin-related protein 2/3 complex subunit 3 (Arp2/3 complex 21 kDa subunit) (p21-ARC)	Arp2/3 complex-mediated actin nucleation [GO:0034314]; cellular response to nerve growth factor stimulus [GO:1990090]	Arp2/3 protein complex [GO:0005885]; cell leading edge [GO:0031252]; cytoplasm [GO:0005737]; filamentous actin [GO:0031941]; growth cone leading edge [GO:0061850]; lamellipodium [GO:0030027]; nucleus [GO:0005634]; site of double-strand break [GO:0035861]	actin filament binding [GO:0051015]; structural constituent of cytoskeleton [GO:0005200]	nucleus	4356900000	9	5	0.951293	0.833424		0.975821	0.895559		0.957573	0.871437		0.933503	0.573199		0.839661	0.746659	0.935424
Arpc4	P59999	Actin-related protein 2/3 complex subunit 4 (Arp2/3 complex 20 kDa subunit) (p20-ARC)	actin filament polymerization [GO:0030041]; Arp2/3 complex-mediated actin nucleation [GO:0034314]	Arp2/3 protein complex [GO:0005885]; cell projection [GO:0042995]; cytoplasm [GO:0005737]; nucleus [GO:0005634]; site of double-strand break [GO:0035861]	actin filament binding [GO:0051015]; enzyme binding [GO:0019899]; protein-macromolecule adaptor activity [GO:0030674]; structural constituent of cytoskeleton [GO:0005200]	nucleus	2775700000	7	6	0.884634	0.143089		1.02435	0.830482		1.18171	0.00373512		1.02053	0.876262		0.617971	0.347683	0.470085
Arpc5	Q9CPW4	Actin-related protein 2/3 complex subunit 5 (Arp2/3 complex 16 kDa subunit) (p16-ARC)	actin filament network formation [GO:0051639]; Arp2/3 complex-mediated actin nucleation [GO:0034314]; cell migration [GO:0016477]; lamellipodium organization [GO:0097581]; maintenance of cell polarity [GO:0030011]; microtubule organizing center localization [GO:0061842]; orbitofrontal cortex development [GO:0021769]; smooth muscle cell migration [GO:0014909]	Arp2/3 protein complex [GO:0005885]; cytoplasm [GO:0005737]; endosome [GO:0005768]; growth cone [GO:0030426]; lamellipodium [GO:0030027]; neuron projection [GO:0043005]; nucleus [GO:0005634]; site of double-strand break [GO:0035861]	actin filament binding [GO:0051015]; structural constituent of cytoskeleton [GO:0005200]	nucleus	1494900000	7	1	1.18475	0.785441		0.491551	0.157814		0.472695	0.155098		1.1393	0.862432		0.411719	0.349641	0.184621
Arpc5l	Q9D898	Actin-related protein 2/3 complex subunit 5-like protein (Arp2/3 complex 16 kDa subunit 2) (ARC16-2)	Arp2/3 complex-mediated actin nucleation [GO:0034314]; cell migration [GO:0016477]	Arp2/3 protein complex [GO:0005885]; cytoplasm [GO:0005737]	actin filament binding [GO:0051015]	cytoplasm	337620000	5	2	0.769393	0.619647		0.889487	0.741755		0.916655	0.81439		0.792893	0.618241		0.373738	0.451575	0.716104
Arpin	Q9D0A3	Arpin (Arp2/3 inhibition protein)	directional locomotion [GO:0033058]; negative regulation of actin nucleation [GO:0051126]; negative regulation of cell migration [GO:0030336]; negative regulation of lamellipodium morphogenesis [GO:2000393]	lamellipodium [GO:0030027]	0	other	145400000	4	7	1.27698	0.675586		3.56438	0.0654025		1.38821	0.195858		0.497345	0.0704401		0.0107968	0.457675	0.0582537
Arsa	P50428	Arylsulfatase A (ASA) (EC 3.1.6.8) (Cerebroside-sulfatase)	autophagy [GO:0006914]; binding of sperm to zona pellucida [GO:0007339]; central nervous system development [GO:0007417]; response to estrogen [GO:0043627]; response to ethanol [GO:0045471]; response to methylmercury [GO:0051597]; response to nutrient [GO:0007584]; response to pH [GO:0009268]	acrosomal vesicle [GO:0001669]; cytoplasm [GO:0005737]; endoplasmic reticulum [GO:0005783]; endosome [GO:0005768]; extracellular space [GO:0005615]; extrinsic component of external side of plasma membrane [GO:0031232]; integral component of membrane [GO:0016021]; lysosome [GO:0005764]; plasma membrane [GO:0005886]	arylsulfatase activity [GO:0004065]; calcium ion binding [GO:0005509]; cerebroside-sulfatase activity [GO:0004098]; sulfuric ester hydrolase activity [GO:0008484]	extracellular space	19583000000	14	15	0.831679	0.677663		1.39987	0.468298		1.56785	0.341481		0.931482	0.690457		0.847352	0.608043	0.490806
Arsb	P50429	Arylsulfatase B (ASB) (EC 3.1.6.12) (N-acetylgalactosamine-4-sulfatase) (G4S)	anterior head development [GO:0097065]; autophagy [GO:0006914]; central nervous system development [GO:0007417]; colon epithelial cell migration [GO:0061580]; positive regulation of neuron projection development [GO:0010976]; regulation of epithelial cell migration [GO:0010632]; response to estrogen [GO:0043627]; response to methylmercury [GO:0051597]; response to nutrient [GO:0007584]; response …	cell surface [GO:0009986]; Golgi apparatus [GO:0005794]; lysosome [GO:0005764]; mitochondrion [GO:0005739]; rough endoplasmic reticulum [GO:0005791]	arylsulfatase activity [GO:0004065]; metal ion binding [GO:0046872]; N-acetylgalactosamine-4-sulfatase activity [GO:0003943]; sulfuric ester hydrolase activity [GO:0008484]	extracellular region	12883000000	14	13	0.905068	0.336903		0.889244	0.0296284		0.881362	0.640576		0.897045	0.49813		0.302989	0.273121	0.97065
Arsg	Q3TYD4	Arylsulfatase G (ASG) (EC 3.1.6.1)	sulfur compound metabolic process [GO:0006790]	endoplasmic reticulum [GO:0005783]; extracellular space [GO:0005615]; lysosome [GO:0005764]	arylsulfatase activity [GO:0004065]; metal ion binding [GO:0046872]	extracellular space	247140000	3	11	0.739388	0.378506		1.00885	0.971817		1.0781	0.842443		0.790139	0.198912		0.519537	0.712178	0.476761
Arvcf	P98203	Armadillo repeat protein deleted in velo-cardio-facial syndrome homolog	calcium-dependent cell-cell adhesion via plasma membrane cell adhesion molecules [GO:0016339]; cell-cell adhesion [GO:0098609]; cell-cell junction assembly [GO:0007043]; multicellular organism development [GO:0007275]	adherens junction [GO:0005912]; cell-cell junction [GO:0005911]; cytoplasm [GO:0005737]; nucleus [GO:0005634]; plasma membrane [GO:0005886]	cadherin binding [GO:0045296]	plasma membrane	422170000	4	16	1.03939	0.0848621		0.572926	0.360796		0.548774	0.334881		0.995578	0.989965		0.361266	0.298977	0.287602
Arxes2	C0HK80	Adipocyte-related X-chromosome expressed sequence 2	fat cell differentiation [GO:0045444]; protein targeting to ER [GO:0045047]; signal peptide processing [GO:0006465]	endoplasmic reticulum [GO:0005783]; integral component of membrane [GO:0016021]; signal peptidase complex [GO:0005787]	0	membrane	897160000	6	X	1.37591	0.625334		0.592219	0.000910486		0.486062	0.379885		1.12927	0.564246		0.824233	0.550658	0.393583
Asah1	Q9WV54	Acid ceramidase (AC) (ACDase) (Acid CDase) (EC 3.5.1.23) (Acylsphingosine deacylase) (N-acylethanolamine hydrolase ASAH1) (EC 3.5.1.-) (N-acylsphingosine amidohydrolase) [Cleaved into: Acid ceramidase subunit alpha; Acid ceramidase subunit beta]	cellular response to tumor necrosis factor [GO:0071356]; ceramide biosynthetic process [GO:0046513]; ceramide catabolic process [GO:0046514]; fatty acid metabolic process [GO:0006631]; keratinocyte differentiation [GO:0030216]; lung development [GO:0030324]; negative regulation of nucleic acid-templated transcription [GO:1903507]; regulation of programmed necrotic cell death [GO:0062098]; regulat…	extracellular space [GO:0005615]; lysosome [GO:0005764]; nucleus [GO:0005634]	ceramidase activity [GO:0102121]; fatty acid amide hydrolase activity [GO:0017064]; hydrolase activity, acting on carbon-nitrogen (but not peptide) bonds [GO:0016810]; hydrolase activity, acting on carbon-nitrogen (but not peptide) bonds, in linear amides [GO:0016811]; N-acylsphingosine amidohydrolase activity [GO:0017040]; nuclear receptor binding [GO:0016922]; transcription corepressor activity…	extracellular space	19929000000	20	8	0.820339	0.269184		1.10204	0.243421		1.1977	0.216788		0.891541	0.049378		0.615495	0.718697	0.193904
Asap1	Q9QWY8	Arf-GAP with SH3 domain, ANK repeat and PH domain-containing protein 1 (130 kDa phosphatidylinositol 4,5-bisphosphate-dependent ARF1 GTPase-activating protein) (ADP-ribosylation factor-directed GTPase-activating protein 1) (ARF GTPase-activating protein 1) (Development and differentiation-enhancing factor 1) (DEF-1) (Differentiation-enhancing factor 1) (PIP2-dependent ARF1 GAP)	cilium assembly [GO:0060271]; negative regulation of dendritic spine development [GO:0061000]; positive regulation of membrane tubulation [GO:1903527]; positive regulation of podosome assembly [GO:0071803]	cell projection membrane [GO:0031253]; cytosol [GO:0005829]; dendritic spine [GO:0043197]; podosome [GO:0002102]	GTPase activator activity [GO:0005096]; metal ion binding [GO:0046872]; phosphatidylinositol-3,4,5-trisphosphate binding [GO:0005547]; phosphatidylinositol-4,5-bisphosphate binding [GO:0005546]; phosphatidylserine binding [GO:0001786]	cytosol	150660000	7	15	0.545734	0.377754		0.608301	0.584112		0.960843	0.962411		0.862016	0.80501		0.187986	0.801508	0.892163
Asap2	Q7SIG6	Arf-GAP with SH3 domain, ANK repeat and PH domain-containing protein 2 (Development and differentiation-enhancing factor 2) (Paxillin-associated protein with ARF GAP activity 3) (PAG3) (Pyk2 C-terminus-associated protein) (PAP)	0	Golgi cisterna membrane [GO:0032580]; plasma membrane [GO:0005886]	GTPase activator activity [GO:0005096]; metal ion binding [GO:0046872]	plasma membrane	12621000000	1	12	1.63264	0.395702		0.805471	0.621942		0.743183	0.292932		1.50638	0.36051		0.560546	0.819259	0.159319
Asl	Q91YI0	Argininosuccinate lyase (ASAL) (EC 4.3.2.1) (Arginosuccinase)	ammonia assimilation cycle [GO:0019676]; arginine biosynthetic process via ornithine [GO:0042450]; argininosuccinate metabolic process [GO:0000053]; cellular amino acid metabolic process [GO:0006520]; liver development [GO:0001889]; locomotory behavior [GO:0007626]; post-embryonic development [GO:0009791]; urea cycle [GO:0000050]	cell body fiber [GO:0070852]; cytoplasm [GO:0005737]; endoplasmic reticulum [GO:0005783]; mitochondrial outer membrane [GO:0005741]; neuronal cell body [GO:0043025]; nucleus [GO:0005634]; perikaryon [GO:0043204]; perinuclear region of cytoplasm [GO:0048471]	argininosuccinate lyase activity [GO:0004056]; identical protein binding [GO:0042802]	mitochondrion	1719400000	18	5	1.03172	0.793381		1.17087	0.346062		0.937584	0.786308		0.826157	0.0747716		0.83828	0.787829	0.902452
Asns	Q61024	Asparagine synthetase [glutamine-hydrolyzing] (EC 6.3.5.4) (Glutamine-dependent asparagine synthetase)	asparagine biosynthetic process [GO:0006529]; cellular response to glucose starvation [GO:0042149]; cellular response to hormone stimulus [GO:0032870]; glutamine metabolic process [GO:0006541]; L-asparagine biosynthetic process [GO:0070981]; liver development [GO:0001889]; negative regulation of apoptotic process [GO:0043066]; positive regulation of mitotic cell cycle [GO:0045931]; response to am…	cytosol [GO:0005829]	asparagine synthase (glutamine-hydrolyzing) activity [GO:0004066]; ATP binding [GO:0005524]; identical protein binding [GO:0042802]	cytosol	420490000	8	6	0.826479	0.565065		0.909949	0.661142		1.20253	0.454611		1.09222	0.764792		0.338298	0.363587	0.72974
Asph	Q8BSY0	Aspartyl/asparaginyl beta-hydroxylase (EC 1.14.11.16) (Aspartate beta-hydroxylase) (ASP beta-hydroxylase) (Peptide-aspartate beta-dioxygenase)	activation of cysteine-type endopeptidase activity [GO:0097202]; activation of store-operated calcium channel activity [GO:0032237]; calcium ion homeostasis [GO:0055074]; calcium ion transmembrane transport [GO:0070588]; cellular response to calcium ion [GO:0071277]; face morphogenesis [GO:0060325]; limb morphogenesis [GO:0035108]; negative regulation of cell population proliferation [GO:0008285]…	cortical endoplasmic reticulum [GO:0032541]; cytoplasm [GO:0005737]; endoplasmic reticulum [GO:0005783]; integral component of endoplasmic reticulum membrane [GO:0030176]; integral component of membrane [GO:0016021]; plasma membrane [GO:0005886]; sarcoplasmic reticulum membrane [GO:0033017]	calcium ion binding [GO:0005509]; peptide-aspartate beta-dioxygenase activity [GO:0004597]; peptidyl-aspartic acid 3-dioxygenase activity [GO:0062101]	plasma membrane	1268900000	19	4	1.03088	0.935091		0.531991	0.119632		0.694152	0.473935		1.34511	0.480226		0.422257	0.934676	0.389813
Asrgl1	Q8C0M9	Isoaspartyl peptidase/L-asparaginase (EC 3.4.19.5) (EC 3.5.1.1) (Asparaginase-like protein 1) (Beta-aspartyl-peptidase) (Isoaspartyl dipeptidase) (L-asparagine amidohydrolase) [Cleaved into: Isoaspartyl peptidase/L-asparaginase alpha chain; Isoaspartyl peptidase/L-asparaginase beta chain]	asparagine catabolic process via L-aspartate [GO:0033345]	cytoplasm [GO:0005737]; photoreceptor inner segment [GO:0001917]	asparaginase activity [GO:0004067]; beta-aspartyl-peptidase activity [GO:0008798]	cytoplasm	26552000000	19	19	0.933599	0.474266		1.06475	0.479211		1.14313	0.45762		1.00233	0.989145		1	0.539431	0.491349
Atad1	Q9D5T0	ATPase family AAA domain-containing protein 1 (EC 3.6.1.-) (Thorase)	learning [GO:0007612]; memory [GO:0007613]; negative regulation of synaptic transmission, glutamatergic [GO:0051967]; positive regulation of receptor internalization [GO:0002092]; regulation of postsynaptic neurotransmitter receptor internalization [GO:0099149]	glutamatergic synapse [GO:0098978]; mitochondrion [GO:0005739]; peroxisome [GO:0005777]; postsynapse [GO:0098794]; postsynaptic membrane [GO:0045211]	ATPase activity [GO:0016887]; ATP binding [GO:0005524]	mitochondrion	538410000	6	19	1.16391	0.568052		0.873196	0.517108		0.658473	0.103653		0.877699	0.747848		0.972363	0.234167	0.516229
Atad3	Q925I1	ATPase family AAA domain-containing protein 3 (AAA-ATPase TOB3)	antiviral innate immune response [GO:0140374]; mitochondrion organization [GO:0007005]; negative regulation of apoptotic process [GO:0043066]; regulation of cell growth [GO:0001558]	integral component of membrane [GO:0016021]; mitochondrial inner membrane [GO:0005743]; mitochondrial nucleoid [GO:0042645]; mitochondrion [GO:0005739]	ATPase activity [GO:0016887]; ATP binding [GO:0005524]; identical protein binding [GO:0042802]; zinc ion binding [GO:0008270]	mitochondrion	478940000	12	4	0.893565	0.826549		1.21163	0.504939		1.06709	0.859651		0.786972	0.215117		0.935007	0.844995	0.745088
Atg3	Q9CPX6	Ubiquitin-like-conjugating enzyme ATG3 (EC 2.3.2.-) (Autophagy-related protein 3) (APG3-like)	autophagosome assembly [GO:0000045]; autophagy of mitochondrion [GO:0000422]; autophagy of nucleus [GO:0044804]; cellular protein modification process [GO:0006464]; macroautophagy [GO:0016236]; mitochondrial fragmentation involved in apoptotic process [GO:0043653]; negative regulation of phagocytosis [GO:0050765]; protein transport [GO:0015031]; protein ubiquitination [GO:0016567]; regulation of …	cytoplasmic ubiquitin ligase complex [GO:0000153]; cytosol [GO:0005829]	Atg12 transferase activity [GO:0019777]; Atg8 ligase activity [GO:0019776]; enzyme binding [GO:0019899]; ubiquitin-like protein transferase activity [GO:0019787]	cytoplasm	39728000	3	16	0.551803	0.413797		0.870694	0.652068		1.93942	0.138641		1.22911	0.676819		#N/A	#N/A	#N/A
Atg7	Q9D906	Ubiquitin-like modifier-activating enzyme ATG7 (ATG12-activating enzyme E1 ATG7) (Autophagy-related protein 7) (APG7-like) (mAGP7) (Ubiquitin-activating enzyme E1-like protein)	adult walking behavior [GO:0007628]; amino acid homeostasis [GO:0080144]; autophagosome assembly [GO:0000045]; autophagy [GO:0006914]; autophagy of mitochondrion [GO:0000422]; cardiac muscle cell development [GO:0055013]; cellular response to hyperoxia [GO:0071455]; cellular response to nitrogen starvation [GO:0006995]; cellular response to reactive oxygen species [GO:0034614]; cellular response …	axon [GO:0030424]; axoneme [GO:0005930]; cytoplasm [GO:0005737]; cytosol [GO:0005829]; perinuclear region of cytoplasm [GO:0048471]; phagophore assembly site [GO:0000407]	Atg12 activating enzyme activity [GO:0019778]; Atg8 activating enzyme activity [GO:0019779]; protein homodimerization activity [GO:0042803]; transcription factor binding [GO:0008134]	nucleus	185210000	5	6	0.625918	0.22903		1.0395	0.463372		1.14883	0.356368		0.691749	0.432008		0.30422	0.572674	0.231813
Atic	Q9CWJ9	Bifunctional purine biosynthesis protein ATIC (AICAR transformylase/inosine monophosphate cyclohydrolase) (ATIC) [Includes: Phosphoribosylaminoimidazolecarboxamide formyltransferase (EC 2.1.2.3) (5-aminoimidazole-4-carboxamide ribonucleotide formyltransferase) (AICAR formyltransferase) (AICAR transformylase); IMP cyclohydrolase (EC 3.5.4.10) (IMP synthase) (Inosinicase)]	'de novo' IMP biosynthetic process [GO:0006189]; animal organ regeneration [GO:0031100]; brainstem development [GO:0003360]; cellular response to interleukin-7 [GO:0098761]; cerebellum development [GO:0021549]; cerebral cortex development [GO:0021987]; dihydrofolate metabolic process [GO:0046452]; nucleoside metabolic process [GO:0009116]; response to inorganic substance [GO:0010035]; ribonucleot…	cytosol [GO:0005829]; mitochondrion [GO:0005739]; plasma membrane [GO:0005886]	IMP cyclohydrolase activity [GO:0003937]; phosphoribosylaminoimidazolecarboxamide formyltransferase activity [GO:0004643]; protein homodimerization activity [GO:0042803]	plasma membrane	1261200000	13	1	0.94413	0.834503		0.952031	0.822382		0.994587	0.976846		0.986332	0.963121		0.806677	0.944158	1
Atl2	Q6PA06	Atlastin-2 (EC 3.6.5.-) (ADP-ribosylation factor-like protein 6-interacting protein 2) (ARL-6-interacting protein 2) (Aip-2)	endoplasmic reticulum organization [GO:0007029]; endoplasmic reticulum tubular network membrane organization [GO:1990809]; Golgi organization [GO:0007030]; protein homooligomerization [GO:0051260]	endoplasmic reticulum [GO:0005783]; endoplasmic reticulum membrane [GO:0005789]; endoplasmic reticulum tubular network membrane [GO:0098826]; integral component of membrane [GO:0016021]	GTPase activity [GO:0003924]; GTP binding [GO:0005525]; identical protein binding [GO:0042802]	endoplasmic reticulum membrane	95478000	3	17	1.2744	0.667812		0.829281	0.628123		0.653852	0.966898		1.00481	0.980374		#N/A	#N/A	#N/A
Atl3	Q91YH5	Atlastin-3 (EC 3.6.5.-)	endoplasmic reticulum organization [GO:0007029]; Golgi organization [GO:0007030]; positive regulation of endoplasmic reticulum tubular network organization [GO:1903373]; protein homooligomerization [GO:0051260]	endoplasmic reticulum [GO:0005783]; endoplasmic reticulum membrane [GO:0005789]; endoplasmic reticulum tubular network [GO:0071782]; endoplasmic reticulum tubular network membrane [GO:0098826]; integral component of membrane [GO:0016021]	GTPase activity [GO:0003924]; GTP binding [GO:0005525]; identical protein binding [GO:0042802]	endoplasmic reticulum membrane	943910000	11	19	0.659741	0.273189		0.814159	0.659527		1.10202	0.854686		0.893003	0.528431		0.229243	0.987572	0.67582
Atox1	O08997	Copper transport protein ATOX1 (Metal transport protein ATX1)	cellular copper ion homeostasis [GO:0006878]; copper ion export [GO:0060003]; copper ion transport [GO:0006825]; negative regulation of apoptotic process [GO:0043066]; response to oxidative stress [GO:0006979]	cytosol [GO:0005829]	ATPase binding [GO:0051117]; copper chaperone activity [GO:0016531]; copper-dependent protein binding [GO:0032767]; copper ion binding [GO:0005507]	cytosol	1919200000	4	11	0.807853	0.400469		1.15852	0.710727		1.28695	0.606517		0.897409	0.565215		0.848284	0.731272	0.370644
Atp12a	Q9Z1W8	Potassium-transporting ATPase alpha chain 2 (EC 7.2.2.19) (Non-gastric H(+)/K(+) ATPase subunit alpha) (Proton pump)	cellular potassium ion homeostasis [GO:0030007]; cellular sodium ion homeostasis [GO:0006883]; potassium ion homeostasis [GO:0055075]; potassium ion import across plasma membrane [GO:1990573]; proton transmembrane transport [GO:1902600]; regulation of pH [GO:0006885]; response to metal ion [GO:0010038]; response to organic cyclic compound [GO:0014070]; sodium ion export across plasma membrane [GO…	apical plasma membrane [GO:0016324]; basolateral plasma membrane [GO:0016323]; integral component of membrane [GO:0016021]; plasma membrane [GO:0005886]	ATP binding [GO:0005524]; metal ion binding [GO:0046872]; potassium:proton exchanging ATPase activity [GO:0008900]; sodium:potassium-exchanging ATPase activity [GO:0005391]	plasma membrane	1510200000	1	14	3.64462	0.162699		0.957561	0.948515		0.420071	0.357423		1.59885	0.265695		0.191308	0.663162	0.159374
Atp13a1	Q9EPE9	Manganese-transporting ATPase 13A1 (CATP) (EC 7.2.2.-)	cation transport [GO:0006812]; cellular calcium ion homeostasis [GO:0006874]	endoplasmic reticulum membrane [GO:0005789]; integral component of membrane [GO:0016021]	ATPase activity [GO:0016887]; ATP binding [GO:0005524]; metal ion binding [GO:0046872]	endoplasmic reticulum membrane	752450000	10	8	0.902689	0.250193		0.91061	0.681136		1.06456	0.79761		1.0553	0.885194		0.72695	0.815522	1
Atp1a1	Q8VDN2	Sodium/potassium-transporting ATPase subunit alpha-1 (Na(+)/K(+) ATPase alpha-1 subunit) (EC 7.2.2.13) (Sodium pump subunit alpha-1)	cellular potassium ion homeostasis [GO:0030007]; cellular response to mechanical stimulus [GO:0071260]; cellular response to steroid hormone stimulus [GO:0071383]; cellular sodium ion homeostasis [GO:0006883]; membrane hyperpolarization [GO:0060081]; membrane repolarization [GO:0086009]; negative regulation of glucocorticoid biosynthetic process [GO:0031947]; negative regulation of heart contract…	apical plasma membrane [GO:0016324]; basolateral plasma membrane [GO:0016323]; caveola [GO:0005901]; endoplasmic reticulum [GO:0005783]; endosome [GO:0005768]; Golgi apparatus [GO:0005794]; integral component of membrane [GO:0016021]; intercalated disc [GO:0014704]; lateral plasma membrane [GO:0016328]; membrane [GO:0016020]; membrane raft [GO:0045121]; myelin sheath [GO:0043209]; organelle membr…	ADP binding [GO:0043531]; ankyrin binding [GO:0030506]; ATP binding [GO:0005524]; chaperone binding [GO:0051087]; phosphatase activity [GO:0016791]; phosphatidylinositol 3-kinase binding [GO:0043548]; potassium ion binding [GO:0030955]; protein domain specific binding [GO:0019904]; protein heterodimerization activity [GO:0046982]; protein kinase binding [GO:0019901]; sodium:potassium-exchanging A…	plasma membrane	20964000000	36	3	0.950424	0.674346		0.947208	0.799628		1.03214	0.844344		1.03564	0.844651		0.667651	0.71999	1
Atp1a2	Q6PIE5	Sodium/potassium-transporting ATPase subunit alpha-2 (Na(+)/K(+) ATPase alpha-2 subunit) (EC 7.2.2.13) (Na(+)/K(+) ATPase alpha(+) subunit) (Sodium pump subunit alpha-2)	adult locomotory behavior [GO:0008344]; amygdala development [GO:0021764]; ATP metabolic process [GO:0046034]; behavioral fear response [GO:0001662]; cation transmembrane transport [GO:0098655]; cellular potassium ion homeostasis [GO:0030007]; cellular response to mechanical stimulus [GO:0071260]; cellular response to steroid hormone stimulus [GO:0071383]; cellular sodium ion homeostasis [GO:0006…	caveola [GO:0005901]; cell projection [GO:0042995]; cytoplasm [GO:0005737]; dendritic spine [GO:0043197]; endosome [GO:0005768]; intercalated disc [GO:0014704]; membrane [GO:0016020]; myelin sheath [GO:0043209]; neuronal cell body [GO:0043025]; neuron projection [GO:0043005]; organelle membrane [GO:0031090]; plasma membrane [GO:0005886]; sarcolemma [GO:0042383]; sodium:potassium-exchanging ATPase…	ATPase activity [GO:0016887]; ATPase-coupled cation transmembrane transporter activity [GO:0019829]; ATP binding [GO:0005524]; chaperone binding [GO:0051087]; drug binding [GO:0008144]; potassium ion binding [GO:0030955]; protein heterodimerization activity [GO:0046982]; sodium:potassium-exchanging ATPase activity [GO:0005391]; sodium ion binding [GO:0031402]; steroid hormone binding [GO:1990239]	plasma membrane	96054000000	64	1	1.15743	0.458425		0.895184	0.164292		0.857033	0.250897		1.10811	0.132317		0.746322	0.667064	0.0943021
[truncated: 2,800 more rows]
