# Supplementary material for: Sex‐Specific Differences in the Secretome of Oligodendrocyte Progenitor Cells Post Hyperoxic Stress
Source: J Extracell Biol. 2025 Sep 23;4(9):e70082. doi: 10.1002/jex2.70082 (PMC12455015; doi:10.1002/jex2.70082)
Supplement: Supplementary file 3 — Supplementary Table S3: Results of proteomic analysis of ReNcells after treatment with supernatant of female OPC from either normoxic or hyperoxic condition or FGF‐2 only. [file JEX2-4-e70082-s005.xlsx]

## Sheet: stat_data__min_2_Peptides
Supplemental Table S3
Results of proteomic analysis of ReNcells after treatment with supernatant of female OPC from either normoxic or hyperoxic condition or FGF-2 only.
PG.ProteinGroups	Single_protein_ID	Entry_name	Protein_name	Gene_name	Chromosome	GO-Biol_process	GO_subcell_Local	GO_mol_function	Median_int	norm/Co|signal_log2_ratio	norm/Co|raw_p_value	norm/Co|adjusted_p_value	hyper/Co|signal_log2_ratio	hyper/Co|raw_p_value	hyper/Co|adjusted_p_value	hyper/norm|signal_log2_ratio	hyper/norm|raw_p_value	hyper/norm|adjusted_p_value	FGF2_100/Co|signal_log2_ratio	FGF2_100/Co|raw_p_value	FGF2_100/Co|adjusted_p_value	DMEM_FGF/Co_DMEM|signal_log2_ratio	DMEM_FGF/Co_DMEM|raw_p_value	DMEM_FGF/Co_DMEM|adjusted_p_value	ReN_FGF/Co_ReN|signal_log2_ratio	ReN_FGF/Co_ReN|raw_p_value	ReN_FGF/Co_ReN|adjusted_p_value
P31946	P31946	1433B_HUMAN	14-3-3 protein beta/alpha (Protein 1054) (Protein kinase C inhibitor protein 1) (KCIP-1) [Cleaved into: 14-3-3 protein beta/alpha, N-terminally processed]	YWHAB	20	cytoplasmic sequestering of protein [GO:0051220]; hippo signaling [GO:0035329]; MAPK cascade [GO:0000165]; membrane organization [GO:0061024]; negative regulation of G protein-coupled receptor signaling pathway [GO:0045744]; negative regulation of protein dephosphorylation [GO:0035308]; negative regulation of transcription, DNA-templated [GO:0045892]; positive regulation of catalytic activity [GO…	cytoplasm [GO:0005737]; cytosol [GO:0005829]; extracellular exosome [GO:0070062]; focal adhesion [GO:0005925]; melanosome [GO:0042470]; membrane [GO:0016020]; mitochondrion [GO:0005739]; nucleus [GO:0005634]; perinuclear region of cytoplasm [GO:0048471]; transcription repressor complex [GO:0017053]; vacuolar membrane [GO:0005774]	cadherin binding [GO:0045296]; enzyme binding [GO:0019899]; histone deacetylase binding [GO:0042826]; identical protein binding [GO:0042802]; phosphoprotein binding [GO:0051219]; phosphoserine residue binding [GO:0050815]; protein-containing complex binding [GO:0044877]; protein C-terminus binding [GO:0008022]; protein domain specific binding [GO:0019904]		-0.00142362	1	1	0.0688982	0.994804	1	0.0554813	0.803198	1	-0.0395425	0.999858	1	-0.0274915	0.971955	1	-0.0131343	0.999557	1
P62258	P62258	1433E_HUMAN	14-3-3 protein epsilon (14-3-3E)	YWHAE	17	cellular response to heat [GO:0034605]; cerebral cortex development [GO:0021987]; ciliary basal body-plasma membrane docking [GO:0097711]; G2/M transition of mitotic cell cycle [GO:0000086]; hippocampus development [GO:0021766]; hippo signaling [GO:0035329]; intracellular signal transduction [GO:0035556]; MAPK cascade [GO:0000165]; membrane organization [GO:0061024]; membrane repolarization durin…	central region of growth cone [GO:0090724]; cytoplasm [GO:0005737]; cytosol [GO:0005829]; extracellular exosome [GO:0070062]; focal adhesion [GO:0005925]; glutamatergic synapse [GO:0098978]; kinesin complex [GO:0005871]; melanosome [GO:0042470]; membrane [GO:0016020]; mitochondrion [GO:0005739]; nucleus [GO:0005634]	cadherin binding [GO:0045296]; calcium channel regulator activity [GO:0005246]; enzyme binding [GO:0019899]; histone deacetylase binding [GO:0042826]; identical protein binding [GO:0042802]; ion channel binding [GO:0044325]; MHC class II protein complex binding [GO:0023026]; phosphoprotein binding [GO:0051219]; phosphoserine residue binding [GO:0050815]; potassium channel regulator activity [GO:0…		0.000729895	1	1	-0.0968494	0.111581	0.312534	-0.0824542	0.238697	0.600345	-0.104264	0.314304	0.62208	0.0602931	0.957306	1	-0.0593663	0.941696	1
Q04917	Q04917	1433F_HUMAN	14-3-3 protein eta (Protein AS1)	YWHAH	22	glucocorticoid catabolic process [GO:0006713]; glucocorticoid receptor signaling pathway [GO:0042921]; intracellular protein transport [GO:0006886]; membrane depolarization during action potential [GO:0086010]; membrane organization [GO:0061024]; negative regulation of dendrite morphogenesis [GO:0050774]; positive regulation of protein insertion into mitochondrial membrane involved in apoptotic s…	cytoplasm [GO:0005737]; cytosol [GO:0005829]; extracellular exosome [GO:0070062]; intercalated disc [GO:0014704]; mitochondrion [GO:0005739]; plasma membrane [GO:0005886]	actin binding [GO:0003779]; enzyme binding [GO:0019899]; glucocorticoid receptor binding [GO:0035259]; identical protein binding [GO:0042802]; insulin-like growth factor receptor binding [GO:0005159]; ion channel binding [GO:0044325]; protein domain specific binding [GO:0019904]; protein heterodimerization activity [GO:0046982]; sodium channel regulator activity [GO:0017080]		0.0290398	0.994245	1	0.0722481	0.0777105	0.235825	0.0305521	0.9443	1	0.089788	0.52923	0.899047	-0.00132004	1	1	0.145907	0.710862	1
P61981	P61981	1433G_HUMAN	14-3-3 protein gamma (Protein kinase C inhibitor protein 1) (KCIP-1) [Cleaved into: 14-3-3 protein gamma, N-terminally processed]	YWHAG	7	cellular response to insulin stimulus [GO:0032869]; ciliary basal body-plasma membrane docking [GO:0097711]; G2/M transition of mitotic cell cycle [GO:0000086]; membrane organization [GO:0061024]; negative regulation of protein kinase activity [GO:0006469]; positive regulation of protein insertion into mitochondrial membrane involved in apoptotic signaling pathway [GO:1900740]; protein targeting …	cytosol [GO:0005829]; extracellular exosome [GO:0070062]; focal adhesion [GO:0005925]; membrane [GO:0016020]; mitochondrion [GO:0005739]; presynapse [GO:0098793]	identical protein binding [GO:0042802]; insulin-like growth factor receptor binding [GO:0005159]; protein domain specific binding [GO:0019904]; protein kinase C binding [GO:0005080]; protein kinase C inhibitor activity [GO:0008426]; receptor tyrosine kinase binding [GO:0030971]; RNA binding [GO:0003723]		0.125171	0.782649	1	0.0287048	0.998479	1	0.0102078	0.999942	1	-0.0309132	0.998797	1	0.152638	0.932049	1	-0.0782031	0.996116	1
P27348	P27348	1433T_HUMAN	14-3-3 protein theta (14-3-3 protein T-cell) (14-3-3 protein tau) (Protein HS1)	YWHAQ	2	membrane organization [GO:0061024]; negative regulation of ion transmembrane transport [GO:0034766]; negative regulation of transcription, DNA-templated [GO:0045892]; positive regulation of protein insertion into mitochondrial membrane involved in apoptotic signaling pathway [GO:1900740]; protein targeting [GO:0006605]; small GTPase mediated signal transduction [GO:0007264]; substantia nigra deve…	cytoplasm [GO:0005737]; cytosol [GO:0005829]; extracellular exosome [GO:0070062]; focal adhesion [GO:0005925]; membrane [GO:0016020]; mitochondrion [GO:0005739]; protein-containing complex [GO:0032991]; synapse [GO:0045202]	14-3-3 protein binding [GO:0071889]; identical protein binding [GO:0042802]; ion channel binding [GO:0044325]; protein C-terminus binding [GO:0008022]; protein domain specific binding [GO:0019904]; protein N-terminus binding [GO:0047485]		0.0707373	0.997754	1	0.0256314	0.996842	1	-0.0150645	1	1	-0.0300293	0.949242	1	0.0121404	0.999418	1	-0.141163	0.807127	1
P63104	P63104	1433Z_HUMAN	14-3-3 protein zeta/delta (Protein kinase C inhibitor protein 1) (KCIP-1)	YWHAZ	8	cytokine-mediated signaling pathway [GO:0019221]; establishment of Golgi localization [GO:0051683]; Golgi reassembly [GO:0090168]; membrane organization [GO:0061024]; negative regulation of apoptotic process [GO:0043066]; platelet activation [GO:0030168]; positive regulation of protein insertion into mitochondrial membrane involved in apoptotic signaling pathway [GO:1900740]; protein phosphorylat…	blood microparticle [GO:0072562]; cytoplasm [GO:0005737]; cytosol [GO:0005829]; extracellular exosome [GO:0070062]; extracellular space [GO:0005615]; focal adhesion [GO:0005925]; glutamatergic synapse [GO:0098978]; hippocampal mossy fiber to CA3 synapse [GO:0098686]; melanosome [GO:0042470]; mitochondrion [GO:0005739]; nucleoplasm [GO:0005654]; nucleus [GO:0005634]; vesicle [GO:0031982]	cadherin binding [GO:0045296]; identical protein binding [GO:0042802]; ion channel binding [GO:0044325]; protein domain specific binding [GO:0019904]; protein kinase binding [GO:0019901]; RNA binding [GO:0003723]; transcription factor binding [GO:0008134]; ubiquitin protein ligase binding [GO:0031625]		0.0410773	0.886831	1	0.026819	0.980212	1	-0.0267575	0.963977	1	-0.0325148	0.997453	1	0.0480129	0.862362	1	-0.0722654	0.985209	1
Q15172	Q15172	2A5A_HUMAN	Serine/threonine-protein phosphatase 2A 56 kDa regulatory subunit alpha isoform (PP2A B subunit isoform B'-alpha) (PP2A B subunit isoform B56-alpha) (PP2A B subunit isoform PR61-alpha) (PR61alpha) (PP2A B subunit isoform R5-alpha)	PPP2R5A	1	negative regulation of lipid kinase activity [GO:0090219]; negative regulation of protein localization to plasma membrane [GO:1903077]; positive regulation of protein dephosphorylation [GO:0035307]; protein dephosphorylation [GO:0006470]; regulation of protein autophosphorylation [GO:0031952]; signal transduction [GO:0007165]	centrosome [GO:0005813]; chromosome, centromeric region [GO:0000775]; cytoplasm [GO:0005737]; cytosol [GO:0005829]; M band [GO:0031430]; membrane [GO:0016020]; nucleus [GO:0005634]; protein phosphatase type 2A complex [GO:0000159]; Z disc [GO:0030018]	kinase binding [GO:0019900]; phosphoprotein phosphatase activity [GO:0004721]; protein phosphatase activator activity [GO:0072542]; protein phosphatase regulator activity [GO:0019888]		-0.0670377	0.988615	1	-0.16991	0.124929	0.342033	-0.252327	0.0234936	0.104172	-0.128962	0.0487625	0.14656	-0.0689081	0.852779	1	-0.0260491	0.999998	1
Q15173	Q15173	2A5B_HUMAN	Serine/threonine-protein phosphatase 2A 56 kDa regulatory subunit beta isoform (PP2A B subunit isoform B'-beta) (PP2A B subunit isoform B56-beta) (PP2A B subunit isoform PR61-beta) (PP2A B subunit isoform R5-beta)	PPP2R5B	11	cellular response to growth factor stimulus [GO:0071363]; IRE1-mediated unfolded protein response [GO:0036498]; negative regulation of G0 to G1 transition [GO:0070317]; negative regulation of protein kinase B signaling [GO:0051898]; positive regulation of cell cycle arrest [GO:0071158]; positive regulation of DNA-binding transcription factor activity [GO:0051091]; positive regulation of neuron pr…	cytoplasm [GO:0005737]; cytosol [GO:0005829]; nucleus [GO:0005634]; protein phosphatase type 2A complex [GO:0000159]	protein phosphatase activator activity [GO:0072542]; protein phosphatase regulator activity [GO:0019888]		0.118772	0.631025	1	0.071754	0.93217	1	-0.0829026	0.960122	1	-0.066272	0.784653	1	0.000307327	0.999687	1	-0.0166154	0.99953	1
Q14738	Q14738	2A5D_HUMAN	Serine/threonine-protein phosphatase 2A 56 kDa regulatory subunit delta isoform (PP2A B subunit isoform B'-delta) (PP2A B subunit isoform B56-delta) (PP2A B subunit isoform PR61-delta) (PP2A B subunit isoform R5-delta)	PPP2R5D	6	negative regulation of peptidyl-threonine phosphorylation [GO:0010801]; nervous system development [GO:0007399]; positive regulation of protein dephosphorylation [GO:0035307]; protein dephosphorylation [GO:0006470]; regulation of protein autophosphorylation [GO:0031952]; signal transduction [GO:0007165]	cytosol [GO:0005829]; nucleoplasm [GO:0005654]; nucleus [GO:0005634]; protein phosphatase type 2A complex [GO:0000159]	phosphoprotein phosphatase activity [GO:0004721]; protein phosphatase activator activity [GO:0072542]; protein phosphatase regulator activity [GO:0019888]		0.00185988	1	1	-0.0918102	0.332758	0.705529	-0.0619176	0.85036	1	-0.0824515	0.192548	0.432873	0.033099	0.999632	1	-0.00634288	1	1
Q16537	Q16537	2A5E_HUMAN	Serine/threonine-protein phosphatase 2A 56 kDa regulatory subunit epsilon isoform (PP2A B subunit isoform B'-epsilon) (PP2A B subunit isoform B56-epsilon) (PP2A B subunit isoform PR61-epsilon) (PP2A B subunit isoform R5-epsilon)	PPP2R5E	14	protein dephosphorylation [GO:0006470]; regulation of protein autophosphorylation [GO:0031952]; signal transduction [GO:0007165]	cytoplasm [GO:0005737]; cytosol [GO:0005829]; nucleus [GO:0005634]; protein phosphatase type 2A complex [GO:0000159]	protein phosphatase activator activity [GO:0072542]; protein phosphatase regulator activity [GO:0019888]		0.0797664	0.968075	1	0.167737	0.150645	0.395828	0.0642472	0.838902	1	0.00249081	0.999987	1	-0.101484	0.849876	1	-0.0366957	0.999687	1
P21802;P22607	P21802	FGFR2_HUMAN	Fibroblast growth factor receptor 2 (FGFR-2) (EC 2.7.10.1) (K-sam) (KGFR) (Keratinocyte growth factor receptor) (CD antigen CD332)	FGFR2	10	angiogenesis [GO:0001525]; animal organ morphogenesis [GO:0009887]; apoptotic process [GO:0006915]; axonogenesis [GO:0007409]; bone development [GO:0060348]; bone mineralization [GO:0030282]; bone morphogenesis [GO:0060349]; branch elongation involved in salivary gland morphogenesis [GO:0060667]; branching involved in labyrinthine layer morphogenesis [GO:0060670]; branching involved in prostate g…	cell cortex [GO:0005938]; cell surface [GO:0009986]; cytoplasm [GO:0005737]; cytoplasmic vesicle [GO:0031410]; excitatory synapse [GO:0060076]; extracellular region [GO:0005576]; Golgi apparatus [GO:0005794]; integral component of membrane [GO:0016021]; integral component of plasma membrane [GO:0005887]; membrane [GO:0016020]; nucleus [GO:0005634]; plasma membrane [GO:0005886]; receptor complex […	ATP binding [GO:0005524]; fibroblast growth factor-activated receptor activity [GO:0005007]; fibroblast growth factor binding [GO:0017134]; heparin binding [GO:0008201]; identical protein binding [GO:0042802]; protein homodimerization activity [GO:0042803]; protein tyrosine kinase activity [GO:0004713]; transmembrane receptor protein tyrosine kinase activity [GO:0004714]		-4.55511	0.0103586	0.059946	-4.30499	0.00216201	0.0115609	0.250124	0.8857	1	-4.32576	0.00144865	0.00693383	-0.703888	0.26438	1	-0.500829	0.975305	1
P30153	P30153	2AAA_HUMAN	Serine/threonine-protein phosphatase 2A 65 kDa regulatory subunit A alpha isoform (Medium tumor antigen-associated 61 kDa protein) (PP2A subunit A isoform PR65-alpha) (PP2A subunit A isoform R1-alpha)	PPP2R1A	19	apoptotic process [GO:0006915]; ceramide metabolic process [GO:0006672]; chromosome segregation [GO:0007059]; ciliary basal body-plasma membrane docking [GO:0097711]; female meiotic nuclear division [GO:0007143]; G2/M transition of mitotic cell cycle [GO:0000086]; inactivation of MAPK activity [GO:0000188]; meiotic sister chromatid cohesion, centromeric [GO:0051754]; meiotic spindle elongation [G…	chromosome, centromeric region [GO:0000775]; cytoplasm [GO:0005737]; cytosol [GO:0005829]; dendrite [GO:0030425]; extracellular exosome [GO:0070062]; glutamatergic synapse [GO:0098978]; lateral plasma membrane [GO:0016328]; membrane [GO:0016020]; microtubule cytoskeleton [GO:0015630]; mitochondrion [GO:0005739]; nucleus [GO:0005634]; protein phosphatase type 2A complex [GO:0000159]; protein serin…	protein antigen binding [GO:1990405]; protein heterodimerization activity [GO:0046982]; protein phosphatase regulator activity [GO:0019888]; protein serine/threonine phosphatase activity [GO:0004722]		0.095589	0.769945	1	0.0386282	0.958142	1	-0.0506697	0.999365	1	0.0740987	0.221314	0.480749	0.00654702	1	1	0.0326431	1	1
P30154	P30154	2AAB_HUMAN	Serine/threonine-protein phosphatase 2A 65 kDa regulatory subunit A beta isoform (PP2A subunit A isoform PR65-beta) (PP2A subunit A isoform R1-beta)	PPP2R1B	11	apoptotic process involved in morphogenesis [GO:0060561]; positive regulation of extrinsic apoptotic signaling pathway in absence of ligand [GO:2001241]; protein dephosphorylation [GO:0006470]	cytoplasm [GO:0005737]; extracellular exosome [GO:0070062]; membrane raft [GO:0045121]; protein phosphatase type 2A complex [GO:0000159]; protein serine/threonine phosphatase complex [GO:0008287]	protein phosphatase regulator activity [GO:0019888]		-0.0972285	0.992191	1	0.294774	0.594677	1	-0.400235	0.734524	1	0.0862713	0.958025	1	0.487933	0.480415	1	-0.138064	0.984409	1
P63151	P63151	2ABA_HUMAN	Serine/threonine-protein phosphatase 2A 55 kDa regulatory subunit B alpha isoform (PP2A subunit B isoform B55-alpha) (PP2A subunit B isoform PR55-alpha) (PP2A subunit B isoform R2-alpha) (PP2A subunit B isoform alpha)	PPP2R2A	8	G2/M transition of mitotic cell cycle [GO:0000086]; mitotic nuclear envelope reassembly [GO:0007084]; nuclear-transcribed mRNA catabolic process, nonsense-mediated decay [GO:0000184]; peptidyl-serine dephosphorylation [GO:0070262]; protein dephosphorylation [GO:0006470]; response to morphine [GO:0043278]	cytosol [GO:0005829]; glutamatergic synapse [GO:0098978]; nucleoplasm [GO:0005654]; protein phosphatase type 2A complex [GO:0000159]	protein-containing complex binding [GO:0044877]; protein phosphatase 2A binding [GO:0051721]; protein phosphatase regulator activity [GO:0019888]; tau protein binding [GO:0048156]		-0.0704663	0.999911	1	-0.0394215	0.641972	1	-0.00597253	1	1	-0.0472649	1	1	0.0315987	0.998843	1	-0.0422762	0.999122	1
Q00005	Q00005	2ABB_HUMAN	Serine/threonine-protein phosphatase 2A 55 kDa regulatory subunit B beta isoform (PP2A subunit B isoform B55-beta) (PP2A subunit B isoform PR55-beta) (PP2A subunit B isoform R2-beta) (PP2A subunit B isoform beta)	PPP2R2B	5	apoptotic process [GO:0006915]; peptidyl-serine dephosphorylation [GO:0070262]	cytoskeleton [GO:0005856]; cytosol [GO:0005829]; mitochondrial outer membrane [GO:0005741]; mitochondrion [GO:0005739]; protein phosphatase type 2A complex [GO:0000159]	protein phosphatase regulator activity [GO:0019888]		-0.585007	0.000662058	0.00596963	-0.344013	0.0286421	0.105347	0.164623	0.858629	1	-0.225252	0.0651971	0.185164	-0.082853	0.982603	1	-0.339103	0.232569	0.807661
Q66LE6	Q66LE6	2ABD_HUMAN	Serine/threonine-protein phosphatase 2A 55 kDa regulatory subunit B delta isoform (PP2A subunit B isoform B55-delta) (PP2A subunit B isoform PR55-delta) (PP2A subunit B isoform R2-delta) (PP2A subunit B isoform delta)	PPP2R2D	10	cell division [GO:0051301]; exit from mitosis [GO:0010458]; mitotic cell cycle [GO:0000278]; peptidyl-serine dephosphorylation [GO:0070262]	cytosol [GO:0005829]; protein phosphatase type 2A complex [GO:0000159]	protein phosphatase regulator activity [GO:0019888]		-0.269838	0.346863	0.822788	-0.198099	0.120409	0.332315	-0.080152	0.962878	1	-0.0645995	0.736752	1	0.0146295	0.869837	1	-0.00580728	0.999948	1
Q9H2F3	Q9H2F3	3BHS7_HUMAN	3 beta-hydroxysteroid dehydrogenase type 7 (3 beta-hydroxysteroid dehydrogenase type VII) (3-beta-HSD VII) (3-beta-hydroxy-Delta(5)-C27 steroid oxidoreductase) (C(27) 3-beta-HSD) (EC 1.1.1.-) (Cholest-5-ene-3-beta,7-alpha-diol 3-beta-dehydrogenase) (EC 1.1.1.181)	HSD3B7	16	B cell chemotaxis [GO:0035754]; bile acid biosynthetic process [GO:0006699]	endoplasmic reticulum membrane [GO:0005789]; integral component of membrane [GO:0016021]; lipid droplet [GO:0005811]	3-beta-hydroxy-delta5-steroid dehydrogenase activity [GO:0003854]; cholest-5-ene-3-beta,7-alpha-diol 3-beta-dehydrogenase activity [GO:0047016]; oxidoreductase activity [GO:0016491]; oxidoreductase activity, acting on the CH-OH group of donors, NAD or NADP as acceptor [GO:0016616]		-0.2985	0.861862	1	0.165892	0.923964	1	0.133871	0.250078	0.618606	0.404526	0.10295	0.269009	-0.664655	0.177092	0.982553	0.0890631	0.998255	1
Q9UBX1	Q9UBX1	CATF_HUMAN	Cathepsin F (CATSF) (EC 3.4.22.41)	CTSF	11	antigen processing and presentation of exogenous peptide antigen via MHC class II [GO:0019886]; proteolysis [GO:0006508]; proteolysis involved in cellular protein catabolic process [GO:0051603]	collagen-containing extracellular matrix [GO:0062023]; extracellular exosome [GO:0070062]; extracellular space [GO:0005615]; extracellular vesicle [GO:1903561]; lysosomal lumen [GO:0043202]; lysosome [GO:0005764]	cysteine-type endopeptidase activity [GO:0004197]		-3.78521	2.11135e-05	0.000298243	-0.489187	0.0542877	0.177093	3.68863	0.186195	0.499061	-0.420712	0.00631045	0.0254072	-1.30312	0.0752392	0.70056	-0.638422	0.187831	0.708863
P02768	P02768	ALBU_HUMAN	Albumin	ALB	4	cellular protein metabolic process [GO:0044267]; cellular response to starvation [GO:0009267]; high-density lipoprotein particle remodeling [GO:0034375]; maintenance of mitochondrion location [GO:0051659]; negative regulation of apoptotic process [GO:0043066]; negative regulation of programmed cell death [GO:0043069]; platelet degranulation [GO:0002576]; post-translational protein modification [G…	blood microparticle [GO:0072562]; cytoplasm [GO:0005737]; endoplasmic reticulum [GO:0005783]; endoplasmic reticulum lumen [GO:0005788]; extracellular exosome [GO:0070062]; extracellular region [GO:0005576]; extracellular space [GO:0005615]; Golgi apparatus [GO:0005794]; nucleus [GO:0005634]; platelet alpha granule lumen [GO:0031093]; protein-containing complex [GO:0032991]	antioxidant activity [GO:0016209]; chaperone binding [GO:0051087]; copper ion binding [GO:0005507]; DNA binding [GO:0003677]; enterobactin binding [GO:1903981]; exogenous protein binding [GO:0140272]; fatty acid binding [GO:0005504]; identical protein binding [GO:0042802]; pyridoxal phosphate binding [GO:0030170]; toxic substance binding [GO:0015643]; zinc ion binding [GO:0008270]		-3.12701	1.3888e-32	5.50331e-30	-1.60367	9.97795e-44	4.69525e-41	1.29847	4.21996e-06	6.14547e-05	-0.515877	2.75034e-15	9.00316e-14	0.813488	0.0455604	0.545348	-0.157945	0.999898	1
P02787	P02787	TRFE_HUMAN	Serotransferrin (Transferrin) (Beta-1 metal-binding globulin) (Siderophilin)	TF	3	actin filament organization [GO:0007015]; activation of JUN kinase activity [GO:0007257]; antibacterial humoral response [GO:0019731]; cellular iron ion homeostasis [GO:0006879]; cellular protein metabolic process [GO:0044267]; cellular response to iron ion [GO:0071281]; ERK1 and ERK2 cascade [GO:0070371]; iron ion homeostasis [GO:0055072]; iron ion transport [GO:0006826]; membrane organization […	apical plasma membrane [GO:0016324]; basal part of cell [GO:0045178]; basal plasma membrane [GO:0009925]; blood microparticle [GO:0072562]; cell surface [GO:0009986]; clathrin-coated pit [GO:0005905]; clathrin-coated vesicle membrane [GO:0030665]; cytoplasmic vesicle [GO:0031410]; early endosome [GO:0005769]; endocytic vesicle [GO:0030139]; endoplasmic reticulum lumen [GO:0005788]; endosome membr…	ferric iron binding [GO:0008199]; ferrous iron binding [GO:0008198]; iron chaperone activity [GO:0034986]; transferrin receptor binding [GO:1990459]		-3.08079	2.8718e-36	1.54441e-33	-1.40343	3.02041e-41	1.26337e-38	1.53043	5.09221e-13	2.68107e-11	-0.52449	7.83206e-19	3.90514e-17	0.863291	0.00674086	0.192973	-0.106753	1	1
O14682	O14682	ENC1_HUMAN	Ectoderm-neural cortex protein 1 (ENC-1) (Kelch-like protein 37) (Nuclear matrix protein NRP/B) (p53-induced gene 10 protein)	ENC1	5	multicellular organism development [GO:0007275]; negative regulation of translation [GO:0017148]; nervous system development [GO:0007399]; positive regulation of neuron projection development [GO:0010976]; proteasomal ubiquitin-independent protein catabolic process [GO:0010499]; protein ubiquitination [GO:0016567]	Cul3-RING ubiquitin ligase complex [GO:0031463]; cytoplasm [GO:0005737]; cytoskeleton [GO:0005856]; neuronal cell body [GO:0043025]; nuclear chromatin [GO:0000790]; nuclear matrix [GO:0016363]; nucleolus [GO:0005730]; nucleoplasm [GO:0005654]; nucleus [GO:0005634]	actin binding [GO:0003779]		-2.91991	0.00456862	0.0304669	1.04979	0.0450197	0.151929	4.4269	1.97702e-05	0.000243219	1.39948	5.41789e-08	6.49288e-07	0.823227	0.0646133	0.655	1.04954	0.000168619	0.00466739
Q9ULN7	Q9ULN7	PNM8B_HUMAN	Paraneoplastic antigen-like protein 8B (PNMA-like protein 2)	PNMA8B	19	0	0	0		-2.90855	0.00233136	0.0174829	-1.52367	0.000538185	0.00344265	0.745068	0.938402	1	-2.3125	0.000154116	0.000954229	-0.550304	0.843777	1	-1.253	0.0847567	0.445935
Q13541	Q13541	4EBP1_HUMAN	Eukaryotic translation initiation factor 4E-binding protein 1 (4E-BP1) (eIF4E-binding protein 1) (Phosphorylated heat- and acid-stable protein regulated by insulin 1) (PHAS-I)	EIF4EBP1	8	cellular response to dexamethasone stimulus [GO:0071549]; cellular response to hypoxia [GO:0071456]; G1/S transition of mitotic cell cycle [GO:0000082]; insulin receptor signaling pathway [GO:0008286]; IRES-dependent translational initiation of linear mRNA [GO:0002192]; lung development [GO:0030324]; negative regulation of protein-containing complex assembly [GO:0031333]; negative regulation of t…	cytoplasm [GO:0005737]; cytosol [GO:0005829]; glutamatergic synapse [GO:0098978]; nucleus [GO:0005634]; postsynaptic cytosol [GO:0099524]; protein-containing complex [GO:0032991]	eukaryotic initiation factor 4E binding [GO:0008190]; protein phosphatase 2A binding [GO:0051721]; translation repressor activity [GO:0030371]		0.0323271	0.91312	1	0.0795946	0.920023	1	0.0472675	0.999997	1	0.204862	0.0485691	0.146154	-0.028198	0.998799	1	0.00854865	0.986069	1
Q9ULJ3	Q9ULJ3	ZBT21_HUMAN	Zinc finger and BTB domain-containing protein 21 (Zinc finger protein 295)	ZBTB21	21	negative regulation of transcription, DNA-templated [GO:0045892]; negative regulation of transcription by RNA polymerase II [GO:0000122]; regulation of transcription by RNA polymerase II [GO:0006357]	cytosol [GO:0005829]; nucleoplasm [GO:0005654]; nucleus [GO:0005634]	DNA-binding transcription factor activity, RNA polymerase II-specific [GO:0000981]; DNA-binding transcription repressor activity, RNA polymerase II-specific [GO:0001227]; identical protein binding [GO:0042802]; metal ion binding [GO:0046872]; methyl-CpG binding [GO:0008327]; POZ domain binding [GO:0031208]; sequence-specific DNA binding [GO:0043565]		-2.41413	0.571156	1	0.0822973	0.622688	1	2.28727	0.590732	1	0.890781	0.00329542	0.0144503	0.131251	0.95306	1	0.111756	0.356321	1
Q9NRA8	Q9NRA8	4ET_HUMAN	Eukaryotic translation initiation factor 4E transporter (4E-T) (eIF4E transporter) (Eukaryotic translation initiation factor 4E nuclear import factor 1)	EIF4ENIF1	22	gene silencing by RNA [GO:0031047]; mRNA stabilization [GO:0048255]; negative regulation of neuron differentiation [GO:0045665]; negative regulation of translation [GO:0017148]; P-body assembly [GO:0033962]; positive regulation of miRNA mediated inhibition of translation [GO:1905618]; positive regulation of nuclear-transcribed mRNA poly(A) tail shortening [GO:0060213]; protein import into nucleus…	cytoplasm [GO:0005737]; cytosol [GO:0005829]; intracellular membrane-bounded organelle [GO:0043231]; membrane [GO:0016020]; nuclear speck [GO:0016607]; nucleus [GO:0005634]; P-body [GO:0000932]; PML body [GO:0016605]	kinase binding [GO:0019900]; mRNA binding [GO:0003729]; nuclear export signal receptor activity [GO:0005049]; RNA binding [GO:0003723]		-0.0721779	0.998853	1	0.116526	0.41964	0.825922	0.235248	0.042154	0.16556	0.166864	0.112153	0.287738	-0.0770668	0.998549	1	0.0382579	0.999844	1
P00738	P00738	HPT_HUMAN	Haptoglobin (Zonulin) [Cleaved into: Haptoglobin alpha chain; Haptoglobin beta chain]	HP	16	acute inflammatory response [GO:0002526]; acute-phase response [GO:0006953]; defense response [GO:0006952]; defense response to bacterium [GO:0042742]; negative regulation of hydrogen peroxide catabolic process [GO:2000296]; negative regulation of oxidoreductase activity [GO:0051354]; neutrophil degranulation [GO:0043312]; positive regulation of cell death [GO:0010942]; receptor-mediated endocyto…	blood microparticle [GO:0072562]; endocytic vesicle lumen [GO:0071682]; extracellular exosome [GO:0070062]; extracellular region [GO:0005576]; extracellular space [GO:0005615]; haptoglobin-hemoglobin complex [GO:0031838]; specific granule lumen [GO:0035580]; tertiary granule lumen [GO:1904724]	antioxidant activity [GO:0016209]; hemoglobin binding [GO:0030492]; serine-type endopeptidase activity [GO:0004252]		-2.40364	1.54306e-05	0.000226908	-1.26457	2.62606e-08	4.54519e-07	1.04611	0.00846818	0.0453943	-0.579291	5.15094e-08	6.21497e-07	0.660368	0.0191834	0.347375	-0.175347	0.958435	1
Q9H0P0	Q9H0P0	5NT3A_HUMAN	Cytosolic 5'-nucleotidase 3A (EC 3.1.3.5) (7-methylguanosine phosphate-specific 5'-nucleotidase) (7-methylguanosine nucleotidase) (EC 3.1.3.91) (Cytosolic 5'-nucleotidase 3) (Cytosolic 5'-nucleotidase III) (cN-III) (Pyrimidine 5'-nucleotidase 1) (P5'N-1) (P5N-1) (PN-I) (Uridine 5'-monophosphate hydrolase 1) (p36)	NT5C3A	7	defense response to virus [GO:0051607]; nucleotide metabolic process [GO:0009117]; pyrimidine nucleoside catabolic process [GO:0046135]; pyrimidine nucleoside metabolic process [GO:0006213]	cytoplasm [GO:0005737]; cytosol [GO:0005829]; endoplasmic reticulum [GO:0005783]	5'-nucleotidase activity [GO:0008253]; magnesium ion binding [GO:0000287]; nucleotide binding [GO:0000166]; phosphatase activity [GO:0016791]; tRNA 2'-phosphotransferase activity [GO:0000215]		-0.10514	0.224514	0.621069	0.0937794	0.998968	1	0.14046	0.543362	1	0.0347444	0.992148	1	0.0926947	0.997889	1	-0.0313582	0.999999	1
Q969T7	Q969T7	5NT3B_HUMAN	7-methylguanosine phosphate-specific 5'-nucleotidase (7-methylguanosine nucleotidase) (EC 3.1.3.91) (Cytosolic 5'-nucleotidase 3B) (Cytosolic 5'-nucleotidase III-like protein) (cN-III-like protein) (EC 3.1.3.5) (N(7)-methylguanylate 5'-phosphatase)	NT5C3B	17	exonucleolytic catabolism of deadenylated mRNA [GO:0043928]; nucleotide metabolic process [GO:0009117]	cytoplasm [GO:0005737]; cytosol [GO:0005829]	5'-nucleotidase activity [GO:0008253]; magnesium ion binding [GO:0000287]; nucleotide binding [GO:0000166]; phosphatase activity [GO:0016791]		-0.15217	0.0169418	0.0897008	-0.142183	0.2848	0.629275	0.00998629	0.999934	1	-0.126365	0.964078	1	0.0363084	0.999999	1	0.102801	0.537623	1
P49902	P49902	5NTC_HUMAN	Cytosolic purine 5'-nucleotidase (EC 3.1.3.5) (Cytosolic 5'-nucleotidase II)	NT5C2	10	adenosine metabolic process [GO:0046085]; drug metabolic process [GO:0017144]; IMP metabolic process [GO:0046040]; purine nucleotide catabolic process [GO:0006195]	cytosol [GO:0005829]	5'-nucleotidase activity [GO:0008253]; metal ion binding [GO:0046872]; nucleotide binding [GO:0000166]		-0.0286482	0.999188	1	-0.0553948	0.558528	0.983689	-0.0307171	0.999852	1	0.000601951	1	1	0.183526	0.979637	1	0.0873608	0.981196	1
O60243	O60243	H6ST1_HUMAN	Heparan-sulfate 6-O-sulfotransferase 1 (HS6ST-1) (EC 2.8.2.-)	HS6ST1	2	angiogenesis [GO:0001525]; glycosaminoglycan biosynthetic process [GO:0006024]; heparan sulfate proteoglycan biosynthetic process, enzymatic modification [GO:0015015]; labyrinthine layer blood vessel development [GO:0060716]; lung alveolus development [GO:0048286]; neuron development [GO:0048666]	Golgi membrane [GO:0000139]; integral component of plasma membrane [GO:0005887]; nuclear speck [GO:0016607]; nucleoplasm [GO:0005654]	heparan sulfate 6-O-sulfotransferase activity [GO:0017095]; sulfotransferase activity [GO:0008146]		-2.25576	0.00402076	0.0274205	-2.38349	0.0402583	0.138906	-0.12773	0.598202	1	-1.4716	0.000190557	0.00115516	-1.50007	0.897515	1	-3.22428	0.16771	0.669507
P52209	P52209	6PGD_HUMAN	6-phosphogluconate dehydrogenase, decarboxylating (EC 1.1.1.44)	PGD	1	D-gluconate catabolic process [GO:0046177]; oxidation-reduction process [GO:0055114]; pentose biosynthetic process [GO:0019322]; pentose-phosphate shunt [GO:0006098]; pentose-phosphate shunt, oxidative branch [GO:0009051]	cytosol [GO:0005829]; extracellular exosome [GO:0070062]; nucleus [GO:0005634]	NADP binding [GO:0050661]; phosphogluconate dehydrogenase (decarboxylating) activity [GO:0004616]		-0.0560573	0.107457	0.370273	-0.000673843	1	1	0.0866848	0.00438781	0.0256689	-0.0549754	0.769856	1	0.0181498	1	1	0.0274745	1	1
O95336	O95336	6PGL_HUMAN	6-phosphogluconolactonase (6PGL) (EC 3.1.1.31)	PGLS	19	carbohydrate metabolic process [GO:0005975]; pentose-phosphate shunt [GO:0006098]; pentose-phosphate shunt, oxidative branch [GO:0009051]	cytoplasm [GO:0005737]; cytosol [GO:0005829]; extracellular exosome [GO:0070062]	6-phosphogluconolactonase activity [GO:0017057]		-0.0823354	0.107917	0.371075	-0.0250028	0.895634	1	0.0507576	0.340767	0.754598	-0.050776	0.965404	1	0.0375856	0.994571	1	-0.0932594	0.944689	1
P36639	P36639	8ODP_HUMAN	7,8-dihydro-8-oxoguanine triphosphatase (EC 3.6.1.55) (2-hydroxy-dATP diphosphatase) (EC 3.6.1.56) (8-oxo-dGTPase) (Nucleoside diphosphate-linked moiety X motif 1) (Nudix motif 1)	NUDT1	7	aging [GO:0007568]; dATP catabolic process [GO:0046061]; dGTP catabolic process [GO:0006203]; DNA protection [GO:0042262]; DNA repair [GO:0006281]; male gonad development [GO:0008584]; nucleobase-containing small molecule catabolic process [GO:0034656]; purine nucleotide catabolic process [GO:0006195]; response to cadmium ion [GO:0046686]; response to oxidative stress [GO:0006979]	acrosomal vesicle [GO:0001669]; cytoplasm [GO:0005737]; cytosol [GO:0005829]; extracellular space [GO:0005615]; mitochondrial matrix [GO:0005759]; mitochondrion [GO:0005739]; nuclear membrane [GO:0031965]; nucleus [GO:0005634]; plasma membrane [GO:0005886]	8-oxo-7,8-dihydrodeoxyguanosine triphosphate pyrophosphatase activity [GO:0035539]; 8-oxo-7,8-dihydroguanosine triphosphate pyrophosphatase activity [GO:0008413]; ATP diphosphatase activity [GO:0047693]; dATP pyrophosphohydrolase activity [GO:0008828]; GTPase activity [GO:0003924]; GTP diphosphatase activity [GO:0036219]; metal ion binding [GO:0046872]; snoRNA binding [GO:0030515]		-0.117678	0.856558	1	-0.101766	0.714651	1	-0.0361439	0.975807	1	-0.230299	0.170007	0.394083	-0.008886	0.983544	1	-0.390752	0.0636876	0.369078
O00548	O00548	DLL1_HUMAN	Delta-like protein 1 (Drosophila Delta homolog 1) (Delta1) (H-Delta-1)	DLL1	6	astrocyte development [GO:0014002]; cell differentiation [GO:0030154]; cell fate determination [GO:0001709]; cerebellar molecular layer formation [GO:0021688]; cerebellar Purkinje cell layer structural organization [GO:0021693]; clathrin-dependent endocytosis [GO:0072583]; compartment pattern specification [GO:0007386]; determination of left/right symmetry [GO:0007368]; endothelial tip cell fate …	adherens junction [GO:0005912]; apical plasma membrane [GO:0016324]; cytoplasmic vesicle [GO:0031410]; extracellular region [GO:0005576]; integral component of plasma membrane [GO:0005887]; membrane raft [GO:0045121]; plasma membrane [GO:0005886]	calcium ion binding [GO:0005509]; Notch binding [GO:0005112]; scaffold protein binding [GO:0097110]; Tat protein binding [GO:0030957]		-2.2392	4.89953e-11	2.36465e-09	-1.77644	5.39883e-10	1.217e-08	0.316567	0.96729	1	-2.48129	1.5452e-09	2.42737e-08	-0.710431	0.0488568	0.569416	-1.58547	0.000932881	0.0178719
Q676U5	Q676U5	A16L1_HUMAN	Autophagy-related protein 16-1 (APG16-like 1)	ATG16L1	2	autophagosome assembly [GO:0000045]; macroautophagy [GO:0016236]; negative stranded viral RNA replication [GO:0039689]; protein transport [GO:0015031]	autophagosome [GO:0005776]; autophagosome membrane [GO:0000421]; axoneme [GO:0005930]; cytosol [GO:0005829]; phagophore assembly site membrane [GO:0034045]	GTPase binding [GO:0051020]; identical protein binding [GO:0042802]; ubiquitin-like protein transferase activity [GO:0019787]		0.170385	0.591614	1	0.294737	0.00715688	0.0325388	0.163393	0.171932	0.471418	0.231312	0.0635525	0.181176	0.0593059	0.9991	1	0.0360802	0.997244	1
P02763	P02763	A1AG1_HUMAN	Alpha-1-acid glycoprotein 1 (AGP 1) (Orosomucoid-1) (OMD 1)	ORM1	9	acute-phase response [GO:0006953]; inflammatory response [GO:0006954]; negative regulation of interleukin-6 production [GO:0032715]; negative regulation of tumor necrosis factor production [GO:0032720]; neutrophil degranulation [GO:0043312]; platelet degranulation [GO:0002576]; positive regulation of interleukin-1 beta production [GO:0032731]; positive regulation of interleukin-1 production [GO:0…	blood microparticle [GO:0072562]; collagen-containing extracellular matrix [GO:0062023]; extracellular exosome [GO:0070062]; extracellular region [GO:0005576]; extracellular space [GO:0005615]; platelet alpha granule lumen [GO:0031093]; specific granule lumen [GO:0035580]; tertiary granule lumen [GO:1904724]	0		-1.3168	0.0611031	0.240735	-1.32241	0.0074126	0.0334991	0.0951777	0.989046	1	-0.384135	0.399464	0.74151	1.14233	0.589337	1	-0.436908	0.627727	1
P19652	P19652	A1AG2_HUMAN	Alpha-1-acid glycoprotein 2 (AGP 2) (Orosomucoid-2) (OMD 2)	ORM2	9	acute-phase response [GO:0006953]; neutrophil degranulation [GO:0043312]; platelet degranulation [GO:0002576]; positive regulation of interleukin-1 beta production [GO:0032731]; positive regulation of interleukin-1 production [GO:0032732]; positive regulation of tumor necrosis factor secretion [GO:1904469]; regulation of immune system process [GO:0002682]	azurophil granule lumen [GO:0035578]; blood microparticle [GO:0072562]; collagen-containing extracellular matrix [GO:0062023]; extracellular exosome [GO:0070062]; extracellular region [GO:0005576]; extracellular space [GO:0005615]; platelet alpha granule lumen [GO:0031093]; specific granule lumen [GO:0035580]	0		-0.574052	0.207744	0.587788	-0.986541	0.430128	0.839408	0.466558	0.305381	0.70468	-0.411595	0.879896	1	1.1893	0.337511	1	-0.225743	0.89319	1
P04217	P04217	A1BG_HUMAN	Alpha-1B-glycoprotein (Alpha-1-B glycoprotein)	A1BG	19	neutrophil degranulation [GO:0043312]; platelet degranulation [GO:0002576]	blood microparticle [GO:0072562]; collagen-containing extracellular matrix [GO:0062023]; extracellular exosome [GO:0070062]; extracellular region [GO:0005576]; extracellular space [GO:0005615]; ficolin-1-rich granule lumen [GO:1904813]; platelet alpha granule lumen [GO:0031093]; secretory granule lumen [GO:0034774]	0		-2.09486	0.100483	0.351876	-0.536471	0.542313	0.966179	1.39797	0.174627	0.476365	0.0173039	0.999963	1	1.10368	0.12047	0.842172	0.106264	0.867713	1
P05067	P05067	A4_HUMAN	Amyloid-beta precursor protein (APP) (ABPP) (APPI) (Alzheimer disease amyloid protein) (Amyloid precursor protein) (Amyloid-beta A4 protein) (Cerebral vascular amyloid peptide) (CVAP) (PreA4) (Protease nexin-II) (PN-II) [Cleaved into: N-APP; Soluble APP-alpha (S-APP-alpha); Soluble APP-beta (S-APP-beta); C99 (Beta-secretase C-terminal fragment) (Beta-CTF); Amyloid-beta protein 42 (Abeta42) (Beta-…	APP	21	activation of MAPK activity [GO:0000187]; activation of MAPKKK activity [GO:0000185]; adenylate cyclase-activating G protein-coupled receptor signaling pathway [GO:0007189]; adenylate cyclase-inhibiting G protein-coupled receptor signaling pathway [GO:0007193]; adult locomotory behavior [GO:0008344]; amyloid fibril formation [GO:1990000]; antibacterial humoral response [GO:0019731]; antifungal hu…	amyloid-beta complex [GO:0106003]; apical part of cell [GO:0045177]; astrocyte projection [GO:0097449]; axon [GO:0030424]; cell-cell junction [GO:0005911]; cell surface [GO:0009986]; ciliary rootlet [GO:0035253]; clathrin-coated pit [GO:0005905]; COPII-coated ER to Golgi transport vesicle [GO:0030134]; cytoplasm [GO:0005737]; cytosol [GO:0005829]; dendritic shaft [GO:0043198]; dendritic spine [GO…	acetylcholine receptor activator activity [GO:0030549]; acetylcholine receptor binding [GO:0033130]; amylin binding [GO:0097645]; apolipoprotein binding [GO:0034185]; chaperone binding [GO:0051087]; chemoattractant activity [GO:0042056]; DNA binding [GO:0003677]; enzyme binding [GO:0019899]; ephrin receptor binding [GO:0046875]; frizzled binding [GO:0005109]; G protein-coupled receptor binding [G…		0.00639914	1	1	0.00951488	1	1	-0.0382172	0.999064	1	-0.0338621	0.997474	1	-0.0296127	0.403183	1	-0.0124628	1	1
Q96GX2	Q96GX2	A7L3B_HUMAN	Ataxin-7-like protein 3B	ATXN7L3B	12	regulation of gene expression [GO:0010468]	cytoplasm [GO:0005737]	0		-0.199733	0.0642816	0.250765	0.0633961	0.649573	1	0.312975	0.0263561	0.114615	-0.096443	0.611516	0.982908	-0.431554	0.12807	0.862304	-0.0887537	0.956702	1
Q9NRG9	Q9NRG9	AAAS_HUMAN	Aladin (Adracalin)	AAAS	12	fertilization [GO:0009566]; intracellular transport of virus [GO:0075733]; learning [GO:0007612]; microtubule bundle formation [GO:0001578]; mitotic spindle assembly [GO:0090307]; mRNA export from nucleus [GO:0006406]; nucleocytoplasmic transport [GO:0006913]; protein sumoylation [GO:0016925]; regulation of cellular response to heat [GO:1900034]; regulation of gene silencing by miRNA [GO:0060964]…	centrosome [GO:0005813]; cytosol [GO:0005829]; host cell [GO:0043657]; membrane [GO:0016020]; mitotic spindle [GO:0072686]; nuclear envelope [GO:0005635]; nuclear membrane [GO:0031965]; nuclear pore [GO:0005643]; nucleoplasm [GO:0005654]; nucleus [GO:0005634]; spindle pole [GO:0000922]	0		-0.0660983	0.999377	1	0.232285	0.0944522	0.275419	0.288874	0.427888	0.875663	-0.0802135	0.958742	1	0.0218965	1	1	-0.0492344	0.999898	1
P02790	P02790	HEMO_HUMAN	Hemopexin (Beta-1B-glycoprotein)	HPX	11	cellular iron ion homeostasis [GO:0006879]; heme metabolic process [GO:0042168]; heme transport [GO:0015886]; hemoglobin metabolic process [GO:0020027]; positive regulation of humoral immune response mediated by circulating immunoglobulin [GO:0002925]; positive regulation of immunoglobulin production [GO:0002639]; positive regulation of interferon-gamma-mediated signaling pathway [GO:0060335]; po…	blood microparticle [GO:0072562]; collagen-containing extracellular matrix [GO:0062023]; endocytic vesicle lumen [GO:0071682]; extracellular exosome [GO:0070062]; extracellular region [GO:0005576]; extracellular space [GO:0005615]	heme transmembrane transporter activity [GO:0015232]; metal ion binding [GO:0046872]		-2.15523	2.22864e-08	6.35583e-07	-1.11439	1.33118e-07	2.06648e-06	1.08833	0.0178837	0.0837875	-0.621411	6.75813e-06	5.53667e-05	0.736148	0.0988456	0.780093	-0.0940896	0.996997	1
Q86V21	Q86V21	AACS_HUMAN	Acetoacetyl-CoA synthetase (EC 6.2.1.16) (Acyl-CoA synthetase family member 1) (Protein sur-5 homolog)	AACS	12	adipose tissue development [GO:0060612]; cellular response to cholesterol [GO:0071397]; cellular response to glucose stimulus [GO:0071333]; cellular response to testosterone stimulus [GO:0071394]; fatty acid metabolic process [GO:0006631]; ketone body biosynthetic process [GO:0046951]; liver development [GO:0001889]; positive regulation of insulin secretion [GO:0032024]; response to drug [GO:0042…	cytosol [GO:0005829]	acetoacetate-CoA ligase activity [GO:0030729]; ATP binding [GO:0005524]; butyrate-CoA ligase activity [GO:0047760]		-0.261971	0.000766459	0.00677565	-0.00159648	1	1	0.279719	3.5073e-05	0.000401314	0.102707	0.298385	0.599077	0.209895	0.494162	1	0.0456355	0.989932	1
P01011	P01011	AACT_HUMAN	Alpha-1-antichymotrypsin (ACT) (Cell growth-inhibiting gene 24/25 protein) (Serpin A3) [Cleaved into: Alpha-1-antichymotrypsin His-Pro-less]	SERPINA3	14	acute-phase response [GO:0006953]; inflammatory response [GO:0006954]; maintenance of gastrointestinal epithelium [GO:0030277]; negative regulation of endopeptidase activity [GO:0010951]; neutrophil degranulation [GO:0043312]; platelet degranulation [GO:0002576]; regulation of lipid metabolic process [GO:0019216]	azurophil granule lumen [GO:0035578]; blood microparticle [GO:0072562]; collagen-containing extracellular matrix [GO:0062023]; extracellular exosome [GO:0070062]; extracellular region [GO:0005576]; extracellular space [GO:0005615]; nucleus [GO:0005634]; platelet alpha granule lumen [GO:0031093]; secretory granule lumen [GO:0034774]	DNA binding [GO:0003677]; serine-type endopeptidase inhibitor activity [GO:0004867]		2.99397	1.5052e-06	2.91327e-05	0.32574	0.0175569	0.0696816	-2.19502	1.06479e-05	0.000140645	0.803149	0.0903612	0.242139	-2.56303	0.859869	1	-0.0446533	0.814949	1
Q6PD74	Q6PD74	AAGAB_HUMAN	Alpha- and gamma-adaptin-binding protein p34	AAGAB	15	protein transport [GO:0015031]	cytoplasm [GO:0005737]; cytosol [GO:0005829]; nuclear speck [GO:0016607]	0		-0.269624	0.0141796	0.0777553	0.126443	0.386866	0.781098	0.40938	0.00186316	0.0124875	0.137291	0.908187	1	-0.159393	0.68978	1	0.0134663	0.998235	1
Q2M2I8	Q2M2I8	AAK1_HUMAN	AP2-associated protein kinase 1 (EC 2.7.11.1) (Adaptor-associated kinase 1)	AAK1	2	endocytosis [GO:0006897]; membrane organization [GO:0061024]; positive regulation of Notch signaling pathway [GO:0045747]; protein autophosphorylation [GO:0046777]; protein phosphorylation [GO:0006468]; protein stabilization [GO:0050821]; regulation of clathrin-dependent endocytosis [GO:2000369]; regulation of protein localization [GO:0032880]	cell leading edge [GO:0031252]; clathrin-coated pit [GO:0005905]; clathrin-coated vesicle [GO:0030136]; cytoplasm [GO:0005737]; cytosol [GO:0005829]; extrinsic component of plasma membrane [GO:0019897]; terminal bouton [GO:0043195]	AP-2 adaptor complex binding [GO:0035612]; ATP binding [GO:0005524]; Notch binding [GO:0005112]; protein serine/threonine kinase activity [GO:0004674]		-0.0577749	0.972124	1	0.0118831	1	1	0.0783239	0.996342	1	0.0608146	0.993561	1	-0.0337407	1	1	0.0140742	1	1
Q9Y478	Q9Y478	AAKB1_HUMAN	5'-AMP-activated protein kinase subunit beta-1 (AMPK subunit beta-1) (AMPKb)	PRKAB1	12	cell cycle arrest [GO:0007050]; fatty acid biosynthetic process [GO:0006633]; macroautophagy [GO:0016236]; nail development [GO:0035878]; positive regulation of cold-induced thermogenesis [GO:0120162]; positive regulation of gene expression [GO:0010628]; protein phosphorylation [GO:0006468]; regulation of catalytic activity [GO:0050790]; regulation of macroautophagy [GO:0016241]; regulation of si…	cytoplasm [GO:0005737]; cytosol [GO:0005829]; nucleoplasm [GO:0005654]; nucleotide-activated protein kinase complex [GO:0031588]; nucleus [GO:0005634]	protein kinase activity [GO:0004672]; protein kinase binding [GO:0019901]		-0.0786401	0.591138	1	-0.0541339	0.96228	1	-5.32507e-05	1	1	0.0317712	0.998637	1	0.0619355	0.987694	1	0.0227209	0.99967	1
O43741	O43741	AAKB2_HUMAN	5'-AMP-activated protein kinase subunit beta-2 (AMPK subunit beta-2)	PRKAB2	1	carnitine shuttle [GO:0006853]; cell cycle arrest [GO:0007050]; fatty acid biosynthetic process [GO:0006633]; macroautophagy [GO:0016236]; positive regulation of cold-induced thermogenesis [GO:0120162]; regulation of catalytic activity [GO:0050790]; regulation of fatty acid biosynthetic process [GO:0042304]; regulation of macroautophagy [GO:0016241]; regulation of signal transduction by p53 class…	cytoplasm [GO:0005737]; cytosol [GO:0005829]; nucleoplasm [GO:0005654]; nucleotide-activated protein kinase complex [GO:0031588]; nucleus [GO:0005634]	AMP-activated protein kinase activity [GO:0004679]; identical protein binding [GO:0042802]; protein kinase binding [GO:0019901]		-0.114984	0.463277	0.970509	0.0700361	0.940738	1	0.0811576	0.993827	1	0.071748	0.992288	1	-0.086257	1	1	-0.0731897	0.980216	1
P54619	P54619	AAKG1_HUMAN	5'-AMP-activated protein kinase subunit gamma-1 (AMPK gamma1) (AMPK subunit gamma-1) (AMPKg)	PRKAG1	12	cell cycle arrest [GO:0007050]; cellular response to glucose starvation [GO:0042149]; fatty acid biosynthetic process [GO:0006633]; import into nucleus [GO:0051170]; macroautophagy [GO:0016236]; positive regulation of gene expression [GO:0010628]; positive regulation of protein kinase activity [GO:0045860]; protein phosphorylation [GO:0006468]; regulation of catalytic activity [GO:0050790]; regul…	cytoplasm [GO:0005737]; cytosol [GO:0005829]; membrane [GO:0016020]; nucleoplasm [GO:0005654]; nucleotide-activated protein kinase complex [GO:0031588]; nucleus [GO:0005634]	ADP binding [GO:0043531]; AMP binding [GO:0016208]; ATP binding [GO:0005524]; cAMP-dependent protein kinase activity [GO:0004691]; cAMP-dependent protein kinase regulator activity [GO:0008603]; protein kinase activity [GO:0004672]; protein kinase binding [GO:0019901]; protein kinase regulator activity [GO:0019887]		-0.0302667	0.999953	1	-0.0547455	0.997101	1	-0.0228715	0.999768	1	0.0495855	0.841293	1	0.127973	0.793894	1	0.0424928	0.921339	1
Q9H7C9	Q9H7C9	AAMDC_HUMAN	Mth938 domain-containing protein (Adipogenesis associated Mth938 domain-containing protein)	AAMDC	11	positive regulation of fat cell differentiation [GO:0045600]	cytoplasm [GO:0005737]	0		-0.0932207	0.587231	1	-0.117804	0.107944	0.305042	-0.105033	0.638233	1	-0.148445	0.416497	0.763342	-0.117566	0.307096	1	-0.228567	0.0795944	0.429274
Q13685	Q13685	AAMP_HUMAN	Angio-associated migratory cell protein	AAMP	2	angiogenesis [GO:0001525]; cell differentiation [GO:0030154]; positive regulation of endothelial cell migration [GO:0010595]; smooth muscle cell migration [GO:0014909]	cell surface [GO:0009986]; cytosol [GO:0005829]; intercellular bridge [GO:0045171]; microtubule cytoskeleton [GO:0015630]; plasma membrane [GO:0005886]	heparin binding [GO:0008201]		-0.0336849	0.967286	1	-0.106209	0.487	0.906683	-0.0274713	0.998292	1	0.0174665	0.997431	1	0.0699934	0.298678	1	0.0375289	0.999166	1
Q13131	Q13131	AAPK1_HUMAN	5'-AMP-activated protein kinase catalytic subunit alpha-1 (AMPK subunit alpha-1) (EC 2.7.11.1) (Acetyl-CoA carboxylase kinase) (ACACA kinase) (EC 2.7.11.27) (Hydroxymethylglutaryl-CoA reductase kinase) (HMGCR kinase) (EC 2.7.11.31) (Tau-protein kinase PRKAA1) (EC 2.7.11.26)	PRKAA1	5	activation of MAPK activity [GO:0000187]; bile acid and bile salt transport [GO:0015721]; bile acid signaling pathway [GO:0038183]; CAMKK-AMPK signaling cascade [GO:0061762]; cell cycle arrest [GO:0007050]; cellular response to calcium ion [GO:0071277]; cellular response to drug [GO:0035690]; cellular response to ethanol [GO:0071361]; cellular response to glucose starvation [GO:0042149]; cellular…	apical plasma membrane [GO:0016324]; axon [GO:0030424]; cytoplasm [GO:0005737]; cytosol [GO:0005829]; dendrite [GO:0030425]; neuronal cell body [GO:0043025]; nuclear speck [GO:0016607]; nucleoplasm [GO:0005654]; nucleotide-activated protein kinase complex [GO:0031588]; nucleus [GO:0005634]	[acetyl-CoA carboxylase] kinase activity [GO:0050405]; [hydroxymethylglutaryl-CoA reductase (NADPH)] kinase activity [GO:0047322]; AMP-activated protein kinase activity [GO:0004679]; ATP binding [GO:0005524]; cAMP-dependent protein kinase activity [GO:0004691]; chromatin binding [GO:0003682]; histone serine kinase activity [GO:0035174]; metal ion binding [GO:0046872]; protein-containing complex b…		-0.0250262	0.999997	1	0.0149064	0.999996	1	0.0204965	0.996816	1	0.0157356	1	1	0.0447461	0.927534	1	-0.0136239	1	1
Q9Y312	Q9Y312	AAR2_HUMAN	Protein AAR2 homolog (AAR2 splicing factor homolog)	AAR2	20	spliceosomal tri-snRNP complex assembly [GO:0000244]	spliceosomal complex [GO:0005681]	0		-0.212614	0.000422918	0.00408224	-0.0790485	0.614064	1	0.134398	0.0680567	0.238992	-0.0807046	0.466983	0.826904	-0.140085	0.717465	1	0.111993	0.919746	1
Q9BTE6	Q9BTE6	AASD1_HUMAN	Alanyl-tRNA editing protein Aarsd1 (Alanyl-tRNA synthetase domain-containing protein 1)	AARSD1	17	alanyl-tRNA aminoacylation [GO:0006419]; regulation of translational fidelity [GO:0006450]	cytoplasm [GO:0005737]; nucleus [GO:0005634]	alanine-tRNA ligase activity [GO:0004813]; ATP binding [GO:0005524]; metal ion binding [GO:0046872]; nucleic acid binding [GO:0003676]; Ser-tRNA(Ala) hydrolase activity [GO:0002196]		-0.147418	0.287667	0.724363	0.0301494	0.993811	1	0.206793	0.0017121	0.0115642	0.0797847	0.41349	0.759494	-0.00189725	1	1	0.0727569	0.993088	1
Q96GV9	Q96GV9	MACIR_HUMAN	Macrophage immunometabolism regulator	MACIR	5	cilium assembly [GO:0060271]; inflammatory response [GO:0006954]; negative regulation of cytokine production involved in inflammatory response [GO:1900016]; negative regulation of fibroblast migration [GO:0010764]; negative regulation of inflammatory response [GO:0050728]; protein transport [GO:0015031]	ciliary transition zone [GO:0035869]; cytoplasm [GO:0005737]	0		-2.05534	0.0272671	0.130098	-1.42167	0.00122827	0.00704316	0.633668	0.72769	1	-0.875259	0.00358268	0.0155587	-2.96827	0.142704	0.899077	-2.0806	0.0789728	0.428376
P17174	P17174	AATC_HUMAN	Aspartate aminotransferase, cytoplasmic (cAspAT) (EC 2.6.1.1) (EC 2.6.1.3) (Cysteine aminotransferase, cytoplasmic) (Cysteine transaminase, cytoplasmic) (cCAT) (Glutamate oxaloacetate transaminase 1) (Transaminase A)	GOT1	10	2-oxoglutarate metabolic process [GO:0006103]; aspartate biosynthetic process [GO:0006532]; aspartate catabolic process [GO:0006533]; aspartate metabolic process [GO:0006531]; cellular amino acid biosynthetic process [GO:0008652]; cellular response to insulin stimulus [GO:0032869]; cellular response to mechanical stimulus [GO:0071260]; fatty acid homeostasis [GO:0055089]; gluconeogenesis [GO:0006…	axon terminus [GO:0043679]; cytoplasm [GO:0005737]; cytosol [GO:0005829]; extracellular exosome [GO:0070062]; lysosome [GO:0005764]; nucleoplasm [GO:0005654]; nucleus [GO:0005634]	carboxylic acid binding [GO:0031406]; L-aspartate:2-oxoglutarate aminotransferase activity [GO:0004069]; L-cysteine:2-oxoglutarate aminotransferase activity [GO:0047801]; phosphatidylserine decarboxylase activity [GO:0004609]; pyridoxal phosphate binding [GO:0030170]		0.0196595	0.987995	1	-0.0740908	0.334668	0.708382	-0.0936768	0.82763	1	0.0514464	0.981097	1	0.120304	0.191709	1	-0.062743	0.999197	1
O75129	O75129	ASTN2_HUMAN	Astrotactin-2	ASTN2	9	establishment of body hair planar orientation [GO:0048105]; negative regulation of protein localization to cell surface [GO:2000009]; neuron cell-cell adhesion [GO:0007158]; neuron migration [GO:0001764]; protein transport [GO:0015031]	cell cortex [GO:0005938]; cell pole [GO:0060187]; clathrin-coated vesicle [GO:0030136]; early endosome [GO:0005769]; endosome [GO:0005768]; integral component of membrane [GO:0016021]; late endosome [GO:0005770]; perikaryon [GO:0043204]	calcium ion binding [GO:0005509]; inositol 1,3,4,5 tetrakisphosphate binding [GO:0043533]		-1.87499	4.44085e-08	1.16906e-06	-1.75984	6.93407e-09	1.31503e-07	0.261742	0.95118	1	-1.30077	1.22402e-07	1.38789e-06	-0.131922	1	1	-1.53535	0.00878604	0.0965694
Q9H3S1	Q9H3S1	SEM4A_HUMAN	Semaphorin-4A (Semaphorin-B) (Sema B)	SEMA4A	1	angiogenesis [GO:0001525]; axon guidance [GO:0007411]; negative chemotaxis [GO:0050919]; negative regulation of angiogenesis [GO:0016525]; negative regulation of axon extension involved in axon guidance [GO:0048843]; neural crest cell migration [GO:0001755]; positive regulation of cell migration [GO:0030335]; positive regulation of excitatory synapse assembly [GO:1904891]; positive regulation of …	extracellular space [GO:0005615]; integral component of plasma membrane [GO:0005887]; plasma membrane [GO:0005886]	chemorepellent activity [GO:0045499]; semaphorin receptor binding [GO:0030215]		-1.85638	0.0542414	0.22039	-3.94828	0.0750752	0.22987	-2.0919	0.622225	1	-4.06733	0.0092625	0.0355259	-4.2144	0.343706	1	-7.264	0.106562	0.513312
Q8TAP4	Q8TAP4	LMO3_HUMAN	LIM domain only protein 3 (LMO-3) (Neuronal-specific transcription factor DAT1) (Rhombotin-3)	LMO3	12	negative regulation of ERK1 and ERK2 cascade [GO:0070373]; positive regulation of fat cell differentiation [GO:0045600]; positive regulation of glucocorticoid receptor signaling pathway [GO:2000324]; positive regulation of peroxisome proliferator activated receptor signaling pathway [GO:0035360]	cytoplasm [GO:0005737]	metal ion binding [GO:0046872]		-1.84427	2.37203e-05	0.000333191	-1.55041	8.27961e-06	8.27851e-05	-0.0823319	0.885193	1	-2.24752	2.57687e-05	0.000188362	0.0939176	0.973627	1	-0.825493	0.124513	0.560053
Q9NRW3	Q9NRW3	ABC3C_HUMAN	DNA dC->dU-editing enzyme APOBEC-3C (A3C) (EC 3.5.4.38) (APOBEC1-like) (Phorbolin I)	APOBEC3C	22	cytidine deamination [GO:0009972]; cytidine to uridine editing [GO:0016554]; defense response to virus [GO:0051607]; DNA cytosine deamination [GO:0070383]; DNA demethylation [GO:0080111]; innate immune response [GO:0045087]; negative regulation of single stranded viral RNA replication via double stranded DNA intermediate [GO:0045869]; negative regulation of transposition [GO:0010529]; negative re…	cytoplasm [GO:0005737]; nucleus [GO:0005634]; P-body [GO:0000932]	cytidine deaminase activity [GO:0004126]; deoxycytidine deaminase activity [GO:0047844]; RNA binding [GO:0003723]; zinc ion binding [GO:0008270]		-0.00455197	0.99996	1	-0.107508	0.860322	1	-0.117801	0.744595	1	-0.280692	0.268511	0.55478	-0.631857	0.110986	0.812857	-0.211272	0.612528	1
Q8IUX4	Q8IUX4	ABC3F_HUMAN	DNA dC->dU-editing enzyme APOBEC-3F (EC 3.5.4.38) (Apolipoprotein B mRNA-editing enzyme catalytic polypeptide-like 3F) (A3F)	APOBEC3F	22	base conversion or substitution editing [GO:0016553]; cytidine to uridine editing [GO:0016554]; defense response to virus [GO:0051607]; DNA cytosine deamination [GO:0070383]; DNA demethylation [GO:0080111]; innate immune response [GO:0045087]; negative regulation of single stranded viral RNA replication via double stranded DNA intermediate [GO:0045869]; negative regulation of transposition [GO:00…	apolipoprotein B mRNA editing enzyme complex [GO:0030895]; cytoplasm [GO:0005737]; nucleus [GO:0005634]; P-body [GO:0000932]; ribonucleoprotein complex [GO:1990904]	cytidine deaminase activity [GO:0004126]; deoxycytidine deaminase activity [GO:0047844]; identical protein binding [GO:0042802]; RNA binding [GO:0003723]; zinc ion binding [GO:0008270]		0.343286	0.238824	0.645872	0.044056	0.999799	1	-0.145214	0.0220054	0.0989718	0.22906	0.485483	0.84937	0.195133	0.859819	1	0.175522	0.9493	1
O95477	O95477	ABCA1_HUMAN	Phospholipid-transporting ATPase ABCA1 (EC 7.6.2.1) (ATP-binding cassette sub-family A member 1) (ATP-binding cassette transporter 1) (ABC-1) (ATP-binding cassette 1) (Cholesterol efflux regulatory protein)	ABCA1	9	adenylate cyclase-activating G protein-coupled receptor signaling pathway [GO:0007189]; cellular response to cholesterol [GO:0071397]; cellular response to cytokine stimulus [GO:0071345]; cellular response to drug [GO:0035690]; cellular response to lipopolysaccharide [GO:0071222]; cellular response to low-density lipoprotein particle stimulus [GO:0071404]; cellular response to retinoic acid [GO:0…	basolateral plasma membrane [GO:0016323]; endocytic vesicle [GO:0030139]; endoplasmic reticulum membrane [GO:0005789]; endosome [GO:0005768]; external side of plasma membrane [GO:0009897]; Golgi apparatus [GO:0005794]; integral component of plasma membrane [GO:0005887]; intracellular membrane-bounded organelle [GO:0043231]; membrane raft [GO:0045121]; perinuclear region of cytoplasm [GO:0048471];…	apolipoprotein A-I binding [GO:0034186]; apolipoprotein A-I receptor activity [GO:0034188]; apolipoprotein binding [GO:0034185]; ATPase activity [GO:0016887]; ATPase binding [GO:0051117]; ATPase-coupled transmembrane transporter activity [GO:0042626]; ATP binding [GO:0005524]; cholesterol binding [GO:0015485]; cholesterol transfer activity [GO:0120020]; floppase activity [GO:0140328]; high-densit…		0.0421844	0.999999	1	-0.579755	0.360212	0.746912	-0.218642	0.839649	1	-0.206301	0.837433	1	-0.411021	0.53156	1	-0.581407	0.162396	0.657003
Q9BZC7	Q9BZC7	ABCA2_HUMAN	ATP-binding cassette sub-family A member 2 (ATP-binding cassette transporter 2) (ATP-binding cassette 2)	ABCA2	9	cellular sphingolipid homeostasis [GO:0090156]; central nervous system myelin formation [GO:0032289]; ceramide translocation [GO:0099040]; cholesterol homeostasis [GO:0042632]; lipid metabolic process [GO:0006629]; lipid transport [GO:0006869]; locomotory behavior [GO:0007626]; negative regulation of cholesterol efflux [GO:0090370]; negative regulation of cholesterol esterification [GO:0150110]; …	ATP-binding cassette (ABC) transporter complex [GO:0043190]; cytoplasmic vesicle [GO:0031410]; endosome [GO:0005768]; endosome membrane [GO:0010008]; integral component of membrane [GO:0016021]; intracellular membrane-bounded organelle [GO:0043231]; lysosomal membrane [GO:0005765]; lysosome [GO:0005764]; membrane [GO:0016020]; microtubule organizing center [GO:0005815]; plasma membrane [GO:000588…	ATPase activity [GO:0016887]; ATPase-coupled transmembrane transporter activity [GO:0042626]; ATP binding [GO:0005524]; ceramide floppase activity [GO:0099038]; endopeptidase regulator activity [GO:0061135]; lipid transporter activity [GO:0005319]; nucleotide binding [GO:0000166]		-0.208347	0.534741	1	-0.366736	0.102003	0.292008	-0.0393651	1	1	-0.211889	0.274662	0.563776	-0.473595	0.260026	1	-0.545362	0.730025	1
Q96HU8	Q96HU8	DIRA2_HUMAN	GTP-binding protein Di-Ras2 (Distinct subgroup of the Ras family member 2)	DIRAS2	9	signal transduction [GO:0007165]	plasma membrane [GO:0005886]	GDP binding [GO:0019003]; GTPase activity [GO:0003924]; GTP binding [GO:0005525]		-1.80603	0.346718	0.822703	3.48855	0.00763329	0.0343932	5.29458	0.00303087	0.0188903	3.40175	0.00707404	0.0281206	-0.301542	0.676568	1	3.70494	0.107587	0.515648
Q8WWZ7	Q8WWZ7	ABCA5_HUMAN	ATP-binding cassette sub-family A member 5	ABCA5	17	cholesterol efflux [GO:0033344]; high-density lipoprotein particle remodeling [GO:0034375]; lipid transport [GO:0006869]; negative regulation of macrophage derived foam cell differentiation [GO:0010745]; reverse cholesterol transport [GO:0043691]; transmembrane transport [GO:0055085]	Golgi apparatus [GO:0005794]; Golgi membrane [GO:0000139]; integral component of membrane [GO:0016021]; intracellular membrane-bounded organelle [GO:0043231]; late endosome [GO:0005770]; late endosome membrane [GO:0031902]; lysosomal membrane [GO:0005765]; lysosome [GO:0005764]	ATPase activity [GO:0016887]; ATPase-coupled transmembrane transporter activity [GO:0042626]; ATP binding [GO:0005524]; lipid transporter activity [GO:0005319]		-1.3542	0.998984	1	-3.54464	0.0703173	0.21751	-2.19043	0.223914	0.571086	-0.889554	0.380693	0.71638	0.448457	0.690944	1	-1.03459	0.0269467	0.208918
Q9NP58	Q9NP58	ABCB6_HUMAN	ATP-binding cassette sub-family B member 6, mitochondrial (Mitochondrial ABC transporter 3) (Mt-ABC transporter 3) (P-glycoprotein-related protein) (Ubiquitously-expressed mammalian ABC half transporter)	ABCB6	2	brain development [GO:0007420]; cellular iron ion homeostasis [GO:0006879]; heme transport [GO:0015886]; porphyrin-containing compound biosynthetic process [GO:0006779]; skin development [GO:0043588]; transmembrane transport [GO:0055085]	ATP-binding cassette (ABC) transporter complex [GO:0043190]; cytosol [GO:0005829]; endoplasmic reticulum [GO:0005783]; endoplasmic reticulum membrane [GO:0005789]; endosome [GO:0005768]; endosome membrane [GO:0010008]; extracellular exosome [GO:0070062]; Golgi apparatus [GO:0005794]; Golgi membrane [GO:0000139]; integral component of mitochondrial outer membrane [GO:0031307]; mitochondrial envelo…	ATPase activity [GO:0016887]; ATPase-coupled heme transmembrane transporter activity [GO:0015439]; ATPase-coupled transmembrane transporter activity [GO:0042626]; ATP binding [GO:0005524]; efflux transmembrane transporter activity [GO:0015562]; heme binding [GO:0020037]		0.115358	0.0181604	0.0943613	-0.125717	0.0206281	0.0797435	-0.192673	2.14547e-06	3.35827e-05	-0.0102668	1	1	-0.0613944	0.976853	1	-0.0487269	0.989257	1
O75027	O75027	ABCB7_HUMAN	ATP-binding cassette sub-family B member 7, mitochondrial (ATP-binding cassette transporter 7) (ABC transporter 7 protein)	ABCB7	X	cellular iron ion homeostasis [GO:0006879]; transmembrane transport [GO:0055085]	integral component of membrane [GO:0016021]; mitochondrial inner membrane [GO:0005743]	ATPase activity [GO:0016887]; ATPase-coupled transmembrane transporter activity [GO:0042626]; ATP binding [GO:0005524]; heme transmembrane transporter activity [GO:0015232]		0.0441153	0.986432	1	-0.195218	0.664246	1	-0.253575	0.0253853	0.110991	-0.156684	0.92439	1	-0.187831	0.999785	1	-0.316542	0.256992	0.847521
Q9NRK6	Q9NRK6	ABCBA_HUMAN	ATP-binding cassette sub-family B member 10, mitochondrial (ATP-binding cassette transporter 10) (ABC transporter 10 protein) (Mitochondrial ATP-binding cassette 2) (M-ABC2)	ABCB10	1	mitochondrial transport [GO:0006839]	integral component of mitochondrial membrane [GO:0032592]; mitochondrial inner membrane [GO:0005743]	ATPase activity [GO:0016887]; ATPase-coupled transmembrane transporter activity [GO:0042626]; ATP binding [GO:0005524]; identical protein binding [GO:0042802]		0.088682	0.910607	1	-0.0260639	0.997171	1	-0.329183	0.00228512	0.0148766	-0.346209	0.181817	0.414316	-0.154437	0.897314	1	-0.45437	0.0205997	0.1748
P33897	P33897	ABCD1_HUMAN	ATP-binding cassette sub-family D member 1 (EC 7.6.2.4) (Adrenoleukodystrophy protein) (ALDP)	ABCD1	X	alpha-linolenic acid metabolic process [GO:0036109]; fatty acid beta-oxidation [GO:0006635]; fatty acid beta-oxidation using acyl-CoA oxidase [GO:0033540]; fatty acid elongation [GO:0030497]; fatty acid homeostasis [GO:0055089]; linoleic acid metabolic process [GO:0043651]; long-chain fatty acid catabolic process [GO:0042758]; long-chain fatty acid import into peroxisome [GO:0015910]; myelin main…	cytoplasm [GO:0005737]; cytosol [GO:0005829]; endoplasmic reticulum membrane [GO:0005789]; integral component of peroxisomal membrane [GO:0005779]; lysosomal membrane [GO:0005765]; membrane [GO:0016020]; mitochondrial membrane [GO:0031966]; perinuclear region of cytoplasm [GO:0048471]; peroxisomal membrane [GO:0005778]; peroxisome [GO:0005777]	ADP binding [GO:0043531]; ATPase activity [GO:0016887]; ATPase-coupled fatty-acyl-CoA transmembrane transporter activity [GO:0015607]; ATPase-coupled transmembrane transporter activity [GO:0042626]; ATP binding [GO:0005524]; enzyme binding [GO:0019899]; identical protein binding [GO:0042802]; long-chain fatty acid transporter activity [GO:0005324]; protein homodimerization activity [GO:0042803]		-0.283631	0.138607	0.446163	-0.529849	0.0130836	0.0543936	-0.180063	0.65721	1	-0.259027	0.596562	0.966749	-0.338178	0.787867	1	-0.669558	0.158367	0.646959
Q9NPA3	Q9NPA3	M1IP1_HUMAN	Mid1-interacting protein 1 (Gastrulation-specific G12-like protein) (Mid1-interacting G12-like protein) (Protein STRAIT11499) (Spot 14-related protein) (S14R) (Spot 14-R)	MID1IP1	X	carnitine shuttle [GO:0006853]; lipid metabolic process [GO:0006629]; negative regulation of microtubule depolymerization [GO:0007026]; positive regulation of fatty acid biosynthetic process [GO:0045723]; positive regulation of ligase activity [GO:0051351]; protein polymerization [GO:0051258]; regulation of lipid biosynthetic process [GO:0046890]	cytosol [GO:0005829]; microtubule [GO:0005874]; microtubule cytoskeleton [GO:0015630]; nucleus [GO:0005634]	identical protein binding [GO:0042802]; protein C-terminus binding [GO:0008022]		-1.7781	1.68457e-09	5.95453e-08	-0.412742	0.000485731	0.00316082	1.36536	1.36594e-07	2.83311e-06	-0.313181	0.00021054	0.00125111	-0.387243	0.104191	0.797212	-0.549713	0.0128064	0.123932
O14678	O14678	ABCD4_HUMAN	Lysosomal cobalamin transporter ABCD4 (ATP-binding cassette sub-family D member 4) (PMP70-related protein) (P70R) (Peroxisomal membrane protein 1-like) (PXMP1-L) (Peroxisomal membrane protein 69) (PMP69)	ABCD4	14	cellular response to leukemia inhibitory factor [GO:1990830]; cobalamin metabolic process [GO:0009235]; fatty acid beta-oxidation [GO:0006635]; long-chain fatty acid import into peroxisome [GO:0015910]; peroxisome organization [GO:0007031]; transmembrane transport [GO:0055085]; very long-chain fatty acid catabolic process [GO:0042760]	ATP-binding cassette (ABC) transporter complex [GO:0043190]; endoplasmic reticulum membrane [GO:0005789]; integral component of membrane [GO:0016021]; lysosomal membrane [GO:0005765]; peroxisomal membrane [GO:0005778]; peroxisome [GO:0005777]	ATPase activity [GO:0016887]; ATPase-coupled transmembrane transporter activity [GO:0042626]; ATP binding [GO:0005524]; long-chain fatty acid transporter activity [GO:0005324]		-0.347178	0.0572964	0.229827	-0.0834456	0.646737	1	0.333278	0.0418894	0.164864	-0.214247	0.41521	0.762095	0.0162007	0.99859	1	-0.51126	0.0161702	0.145978
O75711	O75711	SCRG1_HUMAN	Scrapie-responsive protein 1 (Scrapie-responsive gene 1 protein) (ScRG-1)	SCRG1	4	nervous system development [GO:0007399]	extracellular space [GO:0005615]; Golgi apparatus [GO:0005794]; neuron projection terminus [GO:0044306]	0		-1.76151	0.000342673	0.00337253	-0.858	0.0353275	0.124874	0.903507	0.0182332	0.0851072	-0.964884	0.00166999	0.0078929	-2.5485	0.205774	1	-1.54161	0.0447012	0.290635
Q8NE71	Q8NE71	ABCF1_HUMAN	ATP-binding cassette sub-family F member 1 (ATP-binding cassette 50) (TNF-alpha-stimulated ABC protein)	ABCF1	6	inflammatory response [GO:0006954]; positive regulation of translation [GO:0045727]; translation [GO:0006412]; translational initiation [GO:0006413]; transmembrane transport [GO:0055085]	cytoplasm [GO:0005737]; cytosol [GO:0005829]; membrane [GO:0016020]; nuclear envelope [GO:0005635]; nucleoplasm [GO:0005654]; polysomal ribosome [GO:0042788]; ribosome [GO:0005840]	ATPase activity [GO:0016887]; ATP binding [GO:0005524]; ribosome binding [GO:0043022]; RNA binding [GO:0003723]; translation activator activity [GO:0008494]; translation factor activity, RNA binding [GO:0008135]		-0.0732819	0.922644	1	0.0953155	0.656051	1	0.127582	0.359149	0.780667	0.101119	0.815167	1	0.0588923	0.971705	1	0.00678213	1	1
P58005	P58005	SESN3_HUMAN	Sestrin-3	SESN3	11	cellular response to amino acid starvation [GO:0034198]; cellular response to amino acid stimulus [GO:0071230]; cellular response to glucose starvation [GO:0042149]; cellular response to leucine [GO:0071233]; cellular response to leucine starvation [GO:1990253]; glucose homeostasis [GO:0042593]; negative regulation of TORC1 signaling [GO:1904262]; positive regulation of macroautophagy [GO:0016239…	cytoplasm [GO:0005737]; nucleus [GO:0005634]; TORC2 complex [GO:0031932]	leucine binding [GO:0070728]; oxidoreductase activity, acting on peroxide as acceptor [GO:0016684]		-1.69065	2.03259e-21	3.64366e-19	-2.00014	3.09636e-22	3.05181e-20	-0.303111	0.0356936	0.146447	-2.56546	3.65683e-29	4.66648e-27	-0.560778	0.000193599	0.0173525	-1.88693	3.10505e-11	9.7408e-09
Q9NUQ8	Q9NUQ8	ABCF3_HUMAN	ATP-binding cassette sub-family F member 3	ABCF3	3	defense response to virus [GO:0051607]	membrane [GO:0016020]	ATPase activity [GO:0016887]; ATP binding [GO:0005524]; cadherin binding [GO:0045296]		-0.256767	1.03395e-06	2.07589e-05	-0.00760143	1	1	0.307956	0.00156787	0.0107314	-0.0013066	1	1	0.0567121	0.99997	1	0.0486513	0.999702	1
Q8N2K0	Q8N2K0	ABD12_HUMAN	Lysophosphatidylserine lipase ABHD12 (EC 3.1.-.-) (2-arachidonoylglycerol hydrolase ABHD12) (Abhydrolase domain-containing protein 12) (hABHD12) (Monoacylglycerol lipase ABHD12) (EC 3.1.1.23) (Oxidized phosphatidylserine lipase ABHD12) (EC 3.1.-.-)	ABHD12	20	acylglycerol catabolic process [GO:0046464]; adult walking behavior [GO:0007628]; glycerophospholipid catabolic process [GO:0046475]; monoacylglycerol catabolic process [GO:0052651]; phosphatidylserine catabolic process [GO:0006660]; phospholipid catabolic process [GO:0009395]; protein depalmitoylation [GO:0002084]; regulation of inflammatory response [GO:0050727]; response to auditory stimulus […	AMPA glutamate receptor complex [GO:0032281]; dendrite cytoplasm [GO:0032839]; endoplasmic reticulum membrane [GO:0005789]; integral component of membrane [GO:0016021]; membrane [GO:0016020]; plasma membrane [GO:0005886]	acylglycerol lipase activity [GO:0047372]; lysophospholipase activity [GO:0004622]; palmitoyl-(protein) hydrolase activity [GO:0008474]; phospholipase activity [GO:0004620]		0.0927706	0.253584	0.670526	-0.148994	0.0353891	0.125033	-0.220577	5.64397e-05	0.000601039	-0.0442223	0.879232	1	-0.356542	0.739795	1	-0.212628	0.391224	1
P08910	P08910	ABHD2_HUMAN	Monoacylglycerol lipase ABHD2 (EC 3.1.1.23) (2-arachidonoylglycerol hydrolase) (Abhydrolase domain-containing protein 2) (Acetylesterase) (EC 3.1.1.6) (Lung alpha/beta hydrolase 2) (Progesterone-sensitive lipase) (EC 3.1.1.79) (Protein PHPS1-2)	ABHD2	15	acrosome reaction [GO:0007340]; acylglycerol catabolic process [GO:0046464]; cellular lipid metabolic process [GO:0044255]; medium-chain fatty acid biosynthetic process [GO:0051792]; medium-chain fatty acid catabolic process [GO:0051793]; negative regulation of cell migration [GO:0030336]; response to progesterone [GO:0032570]; response to wounding [GO:0009611]; sperm capacitation [GO:0048240]; s…	acrosomal vesicle [GO:0001669]; integral component of membrane [GO:0016021]; sperm flagellum [GO:0036126]; sperm plasma membrane [GO:0097524]	acetylesterase activity [GO:0008126]; acylglycerol lipase activity [GO:0047372]; hormone binding [GO:0042562]; hormone-sensitive lipase activity [GO:0033878]; short-chain carboxylesterase activity [GO:0034338]; steroid hormone receptor activity [GO:0003707]		0.75835	0.6361	1	0.388416	0.00862056	0.0381565	0.134501	0.87138	1	0.0709473	0.752055	1	-0.228583	0.477495	1	0.334295	0.297011	0.909761
P78414	P78414	IRX1_HUMAN	Iroquois-class homeodomain protein IRX-1 (Homeodomain protein IRXA1) (Iroquois homeobox protein 1)	IRX1	5	cell development [GO:0048468]; negative regulation of transcription by RNA polymerase II [GO:0000122]; neuron differentiation [GO:0030182]; proximal/distal pattern formation involved in metanephric nephron development [GO:0072272]; regulation of transcription by RNA polymerase II [GO:0006357]; specification of loop of Henle identity [GO:0072086]	nuclear chromatin [GO:0000790]; nucleus [GO:0005634]	DNA-binding transcription factor activity, RNA polymerase II-specific [GO:0000981]; DNA-binding transcription repressor activity, RNA polymerase II-specific [GO:0001227]; sequence-specific DNA binding [GO:0043565]; sequence-specific double-stranded DNA binding [GO:1990837]		-1.58207	6.69592e-05	0.000809206	-1.69937	5.76822e-06	6.03179e-05	-0.292428	0.265244	0.639252	-2.11956	8.63763e-06	6.96281e-05	-3.11396	0.0704249	0.678042	-1.87492	0.0484749	0.306438
Q8WTS1	Q8WTS1	ABHD5_HUMAN	1-acylglycerol-3-phosphate O-acyltransferase ABHD5 (EC 2.3.1.51) (Abhydrolase domain-containing protein 5) (Lipid droplet-binding protein CGI-58)	ABHD5	3	cell differentiation [GO:0030154]; fatty acid metabolic process [GO:0006631]; lipid homeostasis [GO:0055088]; negative regulation of sequestering of triglyceride [GO:0010891]; phosphatidic acid biosynthetic process [GO:0006654]; positive regulation of lipoprotein lipase activity [GO:0051006]; positive regulation of triglyceride catabolic process [GO:0010898]	cytosol [GO:0005829]; lipid droplet [GO:0005811]; mitochondrion [GO:0005739]	1-acylglycerol-3-phosphate O-acyltransferase activity [GO:0003841]; carboxylic ester hydrolase activity [GO:0052689]; lysophosphatidic acid acyltransferase activity [GO:0042171]		0.441249	0.150592	0.473407	-0.0394207	0.959667	1	-0.329806	0.0399375	0.159771	-0.407259	0.144381	0.348413	-0.300357	0.466077	1	-0.159568	0.741545	1
Q9BV23	Q9BV23	ABHD6_HUMAN	Monoacylglycerol lipase ABHD6 (EC 3.1.1.23) (2-arachidonoylglycerol hydrolase) (Abhydrolase domain-containing protein 6)	ABHD6	3	acylglycerol catabolic process [GO:0046464]; long-term synaptic depression [GO:0060292]; lysobisphosphatidic acid metabolic process [GO:2001311]; monoacylglycerol catabolic process [GO:0052651]; negative regulation of cell migration [GO:0030336]; negative regulation of cold-induced thermogenesis [GO:0120163]; phospholipid catabolic process [GO:0009395]; positive regulation of lipid biosynthetic p…	AMPA glutamate receptor complex [GO:0032281]; integral component of membrane [GO:0016021]; late endosome membrane [GO:0031902]; lysosomal membrane [GO:0005765]; mitochondrial membrane [GO:0031966]; mitochondrion [GO:0005739]; plasma membrane [GO:0005886]	acylglycerol lipase activity [GO:0047372]; phospholipase activity [GO:0004620]		-0.0874794	0.837113	1	-0.266056	0.00276103	0.014386	-0.180664	0.0531721	0.198676	-0.397997	0.124839	0.313304	-0.109589	0.957891	1	-0.42635	0.381376	1
Q9BUP0	Q9BUP0	EFHD1_HUMAN	EF-hand domain-containing protein D1 (EF-hand domain-containing protein 1) (Swiprosin-2)	EFHD1	2	neuron projection development [GO:0031175]; regulation of cellular hyperosmotic salinity response [GO:1900069]	mitochondrial inner membrane [GO:0005743]; mitochondrion [GO:0005739]	calcium ion binding [GO:0005509]; calcium ion sensor activity [GO:0061891]		-1.48232	6.94598e-06	0.000111744	-0.499574	0.282637	0.625956	0.911256	0.0858217	0.284148	-0.595669	0.00185723	0.00868516	-0.408994	0.834992	1	-1.92249	0.206746	0.751251
Q8NFV4	Q8NFV4	ABHDB_HUMAN	Protein ABHD11 (EC 3.-.-.-) (Alpha/beta hydrolase domain-containing protein 11) (Abhydrolase domain-containing protein 11) (Williams-Beuren syndrome chromosomal region 21 protein)	ABHD11	7	0	mitochondrion [GO:0005739]	hydrolase activity [GO:0016787]		-0.0746403	0.227061	0.625131	-0.0254468	0.98147	1	0.042766	0.967715	1	0.00952232	1	1	-0.0605574	0.940699	1	0.0111426	0.999962	1
Q7L211	Q7L211	ABHDD_HUMAN	Protein ABHD13 (EC 3.-.-.-) (Alpha/beta hydrolase domain-containing protein 13) (Abhydrolase domain-containing protein 13)	ABHD13	13	protein depalmitoylation [GO:0002084]	dendrite cytoplasm [GO:0032839]; integral component of membrane [GO:0016021]; membrane [GO:0016020]	palmitoyl-(protein) hydrolase activity [GO:0008474]		-1.07822	0.952774	1	-0.838332	0.966483	1	0.239884	0.622909	1	-0.0907095	0.707962	1	0.147973	0.987673	1	0.595364	0.793448	1
Q96IU4	Q96IU4	ABHEB_HUMAN	Protein ABHD14B (EC 3.-.-.-) (Alpha/beta hydrolase domain-containing protein 14B) (Abhydrolase domain-containing protein 14B) (CCG1-interacting factor B)	ABHD14B	3	3'-phosphoadenosine 5'-phosphosulfate metabolic process [GO:0050427]; positive regulation of transcription by RNA polymerase II [GO:0045944]	cytoplasm [GO:0005737]; cytosol [GO:0005829]; extracellular exosome [GO:0070062]; nucleolus [GO:0005730]; nucleoplasm [GO:0005654]; nucleus [GO:0005634]	hydrolase activity [GO:0016787]		-0.119975	0.179208	0.534994	-0.224474	0.00498354	0.0239491	-0.0783144	0.650938	1	-0.152596	0.0872217	0.235289	0.0228125	0.998731	1	-0.190548	0.167907	0.669581
O95870	O95870	ABHGA_HUMAN	Phosphatidylserine lipase ABHD16A (EC 3.1.-.-) (Alpha/beta hydrolase domain-containing protein 16A) (Abhydrolase domain-containing protein 16A) (HLA-B-associated transcript 5) (hBAT5) (Monoacylglycerol lipase ABHD16A) (EC 3.1.1.23) (Protein G5)	ABHD16A	6	monoacylglycerol catabolic process [GO:0052651]; phosphatidylserine catabolic process [GO:0006660]; prostaglandin catabolic process [GO:1905344]	integral component of membrane [GO:0016021]; membrane [GO:0016020]	acylglycerol lipase activity [GO:0047372]; palmitoyl-(protein) hydrolase activity [GO:0008474]; phospholipase activity [GO:0004620]		0.000730778	1	1	-0.0736546	0.739509	1	-0.0595949	0.723051	1	-0.00455787	1	1	-0.192929	0.128716	0.862825	-0.116182	0.307209	0.928534
Q8IZP0	Q8IZP0	ABI1_HUMAN	Abl interactor 1 (Abelson interactor 1) (Abi-1) (Abl-binding protein 4) (AblBP4) (Eps8 SH3 domain-binding protein) (Eps8-binding protein) (Nap1-binding protein) (Nap1BP) (Spectrin SH3 domain-binding protein 1) (e3B1)	ABI1	10	actin polymerization or depolymerization [GO:0008154]; dendrite morphogenesis [GO:0048813]; Fc-gamma receptor signaling pathway involved in phagocytosis [GO:0038096]; lamellipodium morphogenesis [GO:0072673]; megakaryocyte development [GO:0035855]; negative regulation of cell population proliferation [GO:0008285]; peptidyl-tyrosine phosphorylation [GO:0018108]; somitogenesis [GO:0001756]; transme…	aggresome [GO:0016235]; cell junction [GO:0030054]; cytoskeleton [GO:0005856]; cytosol [GO:0005829]; endoplasmic reticulum [GO:0005783]; extracellular exosome [GO:0070062]; filopodium tip [GO:0032433]; growth cone [GO:0030426]; lamellipodium [GO:0030027]; nucleus [GO:0005634]; plasma membrane [GO:0005886]; postsynaptic density [GO:0014069]; SCAR complex [GO:0031209]	cadherin binding [GO:0045296]; cytoskeletal protein binding [GO:0008092]; protein tyrosine kinase activator activity [GO:0030296]; SH3 domain binding [GO:0017124]		0.175332	0.24357	0.65371	0.0521127	0.979482	1	-0.0996349	0.667127	1	0.0313558	0.976171	1	-0.0640729	0.999078	1	-0.138734	0.985982	1
Q9NYB9	Q9NYB9	ABI2_HUMAN	Abl interactor 2 (Abelson interactor 2) (Abi-2) (Abl-binding protein 3) (AblBP3) (Arg-binding protein 1) (ArgBP1)	ABI2	2	actin polymerization or depolymerization [GO:0008154]; cell migration [GO:0016477]; cytoskeleton organization [GO:0007010]; lens fiber cell morphogenesis [GO:0070309]; peptidyl-tyrosine phosphorylation [GO:0018108]; positive regulation of Arp2/3 complex-mediated actin nucleation [GO:2000601]; Rac protein signal transduction [GO:0016601]; regulation of dendritic spine morphogenesis [GO:0061001]; v…	adherens junction [GO:0005912]; cytoplasm [GO:0005737]; cytoskeleton [GO:0005856]; cytosol [GO:0005829]; dendritic spine [GO:0043197]; filopodium tip [GO:0032433]; lamellipodium [GO:0030027]; nucleus [GO:0005634]; SCAR complex [GO:0031209]	cytoskeletal anchor activity [GO:0008093]; DNA binding [GO:0003677]; identical protein binding [GO:0042802]; kinase binding [GO:0019900]; proline-rich region binding [GO:0070064]; SH3 domain binding [GO:0017124]; ubiquitin protein ligase binding [GO:0031625]		0.117178	0.355279	0.835904	0.0207939	0.967978	1	-0.0636155	0.910109	1	0.0118504	0.99966	1	-0.0555616	0.983528	1	-0.055306	0.864117	1
P00519	P00519	ABL1_HUMAN	Tyrosine-protein kinase ABL1 (EC 2.7.10.2) (Abelson murine leukemia viral oncogene homolog 1) (Abelson tyrosine-protein kinase 1) (Proto-oncogene c-Abl) (p150)	ABL1	9	actin cytoskeleton organization [GO:0030036]; actin filament branching [GO:0090135]; activated T cell proliferation [GO:0050798]; activation of protein kinase C activity [GO:1990051]; alpha-beta T cell differentiation [GO:0046632]; autophagy [GO:0006914]; B-1 B cell homeostasis [GO:0001922]; B cell proliferation involved in immune response [GO:0002322]; B cell receptor signaling pathway [GO:00508…	actin cytoskeleton [GO:0015629]; cell leading edge [GO:0031252]; cytoplasm [GO:0005737]; cytosol [GO:0005829]; dendrite [GO:0030425]; mitochondrion [GO:0005739]; neuronal cell body [GO:0043025]; nuclear body [GO:0016604]; nuclear membrane [GO:0031965]; nucleolus [GO:0005730]; nucleoplasm [GO:0005654]; nucleus [GO:0005634]; perinuclear region of cytoplasm [GO:0048471]; postsynapse [GO:0098794]; pr…	actin filament binding [GO:0051015]; actin monomer binding [GO:0003785]; ATP binding [GO:0005524]; bubble DNA binding [GO:0000405]; DNA binding [GO:0003677]; ephrin receptor binding [GO:0046875]; four-way junction DNA binding [GO:0000400]; kinase activity [GO:0016301]; magnesium ion binding [GO:0000287]; manganese ion binding [GO:0030145]; mitogen-activated protein kinase binding [GO:0051019]; ne…		-0.0138449	1	1	0.0831915	0.997444	1	0.139864	0.733971	1	0.151061	0.882857	1	-0.108507	0.894614	1	-0.0618821	1	1
P42684	P42684	ABL2_HUMAN	Tyrosine-protein kinase ABL2 (EC 2.7.10.2) (Abelson murine leukemia viral oncogene homolog 2) (Abelson tyrosine-protein kinase 2) (Abelson-related gene protein) (Tyrosine-protein kinase ARG)	ABL2	1	cell adhesion [GO:0007155]; cellular protein modification process [GO:0006464]; cellular response to retinoic acid [GO:0071300]; exploration behavior [GO:0035640]; negative regulation of Rho protein signal transduction [GO:0035024]; peptidyl-tyrosine phosphorylation [GO:0018108]; positive regulation of cytosolic calcium ion concentration [GO:0007204]; positive regulation of neuron projection deve…	actin cytoskeleton [GO:0015629]; cytosol [GO:0005829]	actin filament binding [GO:0051015]; actin monomer binding [GO:0003785]; ATP binding [GO:0005524]; magnesium ion binding [GO:0000287]; manganese ion binding [GO:0030145]; non-membrane spanning protein tyrosine kinase activity [GO:0004715]; phosphotyrosine residue binding [GO:0001784]; protein kinase activity [GO:0004672]; protein tyrosine kinase activity [GO:0004713]		0.16944	0.841188	1	0.868075	0.0294001	0.107497	0.266225	0.930991	1	0.219828	0.217583	0.474973	0.184456	0.835196	1	0.0503663	1	1
O14639	O14639	ABLM1_HUMAN	Actin-binding LIM protein 1 (abLIM-1) (Actin-binding LIM protein family member 1) (Actin-binding double zinc finger protein) (LIMAB1) (Limatin)	ABLIM1	10	animal organ morphogenesis [GO:0009887]; cilium assembly [GO:0060271]; cytoskeleton organization [GO:0007010]; lamellipodium assembly [GO:0030032]; visual perception [GO:0007601]	actin cytoskeleton [GO:0015629]; cytoplasm [GO:0005737]; lamellipodium [GO:0030027]; stress fiber [GO:0001725]	actin binding [GO:0003779]; actin filament binding [GO:0051015]; metal ion binding [GO:0046872]		-0.216108	0.108358	0.371506	-0.198084	0.578413	1	0.0639309	0.999899	1	0.0447609	0.997422	1	-0.0830576	0.99992	1	-0.0723063	0.999996	1
Q12979	Q12979	ABR_HUMAN	Active breakpoint cluster region-related protein	ABR	17	actin cytoskeleton organization [GO:0030036]; activation of GTPase activity [GO:0090630]; brain development [GO:0007420]; G protein-coupled receptor signaling pathway [GO:0007186]; inner ear morphogenesis [GO:0042472]; modulation of chemical synaptic transmission [GO:0050804]; negative regulation of blood vessel remodeling [GO:0060313]; negative regulation of cellular extravasation [GO:0002692]; …	axon [GO:0030424]; cytosol [GO:0005829]; dendritic spine [GO:0043197]; glutamatergic synapse [GO:0098978]; membrane [GO:0016020]; plasma membrane [GO:0005886]; Schaffer collateral - CA1 synapse [GO:0098685]	GTPase activator activity [GO:0005096]; guanyl-nucleotide exchange factor activity [GO:0005085]		-0.0542792	0.0495394	0.20584	-0.0547593	1	1	0.102077	0.986532	1	0.0784266	0.352778	0.679301	-0.21376	0.00177239	0.0805527	-0.0829711	0.99879	1
Q9P1F3	Q9P1F3	ABRAL_HUMAN	Costars family protein ABRACL (ABRA C-terminal-like protein)	ABRACL	6	regulation of actin filament-based process [GO:0032970]	0	0		-0.305401	0.576591	1	-0.0413855	0.574426	0.99674	0.0419259	0.993246	1	-0.0392883	0.91559	1	-0.721484	0.0535753	0.598469	-0.0567455	0.71284	1
P06454	P06454	PTMA_HUMAN	Prothymosin alpha [Cleaved into: Prothymosin alpha, N-terminally processed; Thymosin alpha-1]	PTMA	2	histone exchange [GO:0043486]; negative regulation of apoptotic process [GO:0043066]; transcription, DNA-templated [GO:0006351]	cytosol [GO:0005829]; nucleoplasm [GO:0005654]; nucleus [GO:0005634]	activating transcription factor binding [GO:0033613]; histone binding [GO:0042393]		-1.45143	0.145568	0.46119	-0.512392	0.439682	0.85187	0.822144	0.59391	1	-1.91147	0.00346495	0.015132	0.485141	0.128974	0.862825	0.00342309	0.999955	1
Q9ULW3	Q9ULW3	ABT1_HUMAN	Activator of basal transcription 1 (hABT1) (Basal transcriptional activator)	ABT1	6	endonucleolytic cleavage in 5'-ETS of tricistronic rRNA transcript (SSU-rRNA, 5.8S rRNA, LSU-rRNA) [GO:0000480]; endonucleolytic cleavage in ITS1 to separate SSU-rRNA from 5.8S rRNA and LSU-rRNA from tricistronic rRNA transcript (SSU-rRNA, 5.8S rRNA, LSU-rRNA) [GO:0000447]; endonucleolytic cleavage to generate mature 5'-end of SSU-rRNA from (SSU-rRNA, 5.8S rRNA, LSU-rRNA) [GO:0000472]; regulation…	nucleolus [GO:0005730]; nucleus [GO:0005634]; transcription regulator complex [GO:0005667]	DNA binding [GO:0003677]; RNA binding [GO:0003723]; transcription coactivator activity [GO:0003713]		0.61673	0.425604	0.929611	0.467054	0.433386	0.844015	-0.149676	0.663564	1	0.789474	0.0915186	0.244776	-0.138326	0.753152	1	0.504799	0.435988	1
Q8N961	Q8N961	ABTB2_HUMAN	Ankyrin repeat and BTB/POZ domain-containing protein 2	ABTB2	11	cellular response to toxic substance [GO:0097237]	nucleoplasm [GO:0005654]	protein heterodimerization activity [GO:0046982]		1.62328	4.02474e-05	0.00052426	0.811403	0.00171559	0.00939396	-0.831343	0.0140928	0.06881	0.0956553	0.995459	1	-0.103819	0.968426	1	0.211466	0.962662	1
Q6UXK5	Q6UXK5	LRRN1_HUMAN	Leucine-rich repeat neuronal protein 1 (Neuronal leucine-rich repeat protein 1) (NLRR-1)	LRRN1	3	positive regulation of synapse assembly [GO:0051965]	extracellular matrix [GO:0031012]; extracellular space [GO:0005615]; integral component of membrane [GO:0016021]	0		-1.35719	0.000136818	0.00149814	-0.822729	0.0002496	0.00175466	0.25997	0.0891403	0.291672	-1.47899	0.000451811	0.00247396	-0.430621	0.212803	1	-0.295963	0.209246	0.757725
P42702	P42702	LIFR_HUMAN	Leukemia inhibitory factor receptor (LIF receptor) (LIF-R) (CD antigen CD118)	LIFR	5	cell surface receptor signaling pathway [GO:0007166]; ciliary neurotrophic factor-mediated signaling pathway [GO:0070120]; cytokine-mediated signaling pathway [GO:0019221]; leukemia inhibitory factor signaling pathway [GO:0048861]; oncostatin-M-mediated signaling pathway [GO:0038165]; positive regulation of cell population proliferation [GO:0008284]; regulation of cytokine-mediated signaling path…	external side of plasma membrane [GO:0009897]; extracellular exosome [GO:0070062]; integral component of plasma membrane [GO:0005887]; plasma membrane [GO:0005886]; receptor complex [GO:0043235]	ciliary neurotrophic factor receptor binding [GO:0005127]; cytokine binding [GO:0019955]; cytokine receptor activity [GO:0004896]; growth factor binding [GO:0019838]; leukemia inhibitory factor receptor activity [GO:0004923]		-1.35198	3.11176e-05	0.000423661	-1.44975	1.41864e-07	2.17093e-06	0.163024	0.804145	1	-1.10143	1.12894e-08	1.54261e-07	-0.213992	0.946018	1	-0.66713	0.15483	0.638715
Q9H845	Q9H845	ACAD9_HUMAN	Complex I assembly factor ACAD9, mitochondrial (Acyl-CoA dehydrogenase family member 9) (ACAD-9) (EC 1.3.8.-)	ACAD9	3	long-chain fatty acid metabolic process [GO:0001676]; medium-chain fatty acid metabolic process [GO:0051791]; mitochondrial respiratory chain complex I assembly [GO:0032981]	dendrite [GO:0030425]; mitochondrial inner membrane [GO:0005743]; mitochondrial membrane [GO:0031966]; mitochondrion [GO:0005739]; nucleus [GO:0005634]	fatty-acyl-CoA binding [GO:0000062]; flavin adenine dinucleotide binding [GO:0050660]; long-chain-acyl-CoA dehydrogenase activity [GO:0004466]; medium-chain-acyl-CoA dehydrogenase activity [GO:0070991]; very-long-chain-acyl-CoA dehydrogenase activity [GO:0017099]		-0.0117379	1	1	-0.101815	0.0455995	0.153336	-0.0960167	0.951201	1	-0.0961738	0.991677	1	0.0248894	1	1	-0.14698	0.945048	1
P01008	P01008	ANT3_HUMAN	Antithrombin-III (ATIII) (Serpin C1)	SERPINC1	1	acute inflammatory response to antigenic stimulus [GO:0002438]; blood coagulation [GO:0007596]; cellular protein metabolic process [GO:0044267]; lactation [GO:0007595]; negative regulation of endopeptidase activity [GO:0010951]; post-translational protein modification [GO:0043687]; regulation of blood coagulation, intrinsic pathway [GO:2000266]; response to nutrient [GO:0007584]	blood microparticle [GO:0072562]; collagen-containing extracellular matrix [GO:0062023]; endoplasmic reticulum lumen [GO:0005788]; extracellular exosome [GO:0070062]; extracellular region [GO:0005576]; extracellular space [GO:0005615]; plasma membrane [GO:0005886]	heparin binding [GO:0008201]; identical protein binding [GO:0042802]; protease binding [GO:0002020]; serine-type endopeptidase inhibitor activity [GO:0004867]		-1.34452	0.033185	0.15244	-0.840512	0.16359	0.42166	0.801066	0.433475	0.881825	-1.47405	0.0018406	0.00862483	1.85312	0.097874	0.778134	0.30698	0.895376	1
Q14624	Q14624	ITIH4_HUMAN	Inter-alpha-trypsin inhibitor heavy chain H4 (ITI heavy chain H4) (ITI-HC4) (Inter-alpha-inhibitor heavy chain 4) (Inter-alpha-trypsin inhibitor family heavy chain-related protein) (IHRP) (Plasma kallikrein sensitive glycoprotein 120) (Gp120) (PK-120) [Cleaved into: 70 kDa inter-alpha-trypsin inhibitor heavy chain H4; 35 kDa inter-alpha-trypsin inhibitor heavy chain H4]	ITIH4	3	acute-phase response [GO:0006953]; hyaluronan metabolic process [GO:0030212]; platelet degranulation [GO:0002576]; response to cytokine [GO:0034097]	blood microparticle [GO:0072562]; collagen-containing extracellular matrix [GO:0062023]; extracellular exosome [GO:0070062]; extracellular region [GO:0005576]; plasma membrane [GO:0005886]; platelet dense granule lumen [GO:0031089]	endopeptidase inhibitor activity [GO:0004866]; serine-type endopeptidase inhibitor activity [GO:0004867]		-1.32172	5.18253e-06	8.67095e-05	-0.843026	0.000219685	0.00156038	0.538812	0.250265	0.618799	-0.58037	4.76219e-06	4.02408e-05	0.83609	0.291428	1	-0.191058	0.830489	1
P49748	P49748	ACADV_HUMAN	Very long-chain specific acyl-CoA dehydrogenase, mitochondrial (VLCAD) (EC 1.3.8.9)	ACADVL	17	energy derivation by oxidation of organic compounds [GO:0015980]; epithelial cell differentiation [GO:0030855]; fatty acid beta-oxidation [GO:0006635]; fatty acid beta-oxidation using acyl-CoA dehydrogenase [GO:0033539]; IRE1-mediated unfolded protein response [GO:0036498]; negative regulation of fatty acid biosynthetic process [GO:0045717]; negative regulation of fatty acid oxidation [GO:0046322…	cytosol [GO:0005829]; mitochondrial inner membrane [GO:0005743]; mitochondrial matrix [GO:0005759]; mitochondrial membrane [GO:0031966]; mitochondrial nucleoid [GO:0042645]; mitochondrion [GO:0005739]; nucleolus [GO:0005730]; nucleoplasm [GO:0005654]	fatty-acyl-CoA binding [GO:0000062]; flavin adenine dinucleotide binding [GO:0050660]; long-chain-acyl-CoA dehydrogenase activity [GO:0004466]; very-long-chain-acyl-CoA dehydrogenase activity [GO:0017099]		-0.036934	0.999977	1	-0.0876169	0.00751275	0.0339113	-0.05046	0.586859	1	-0.0832449	0.0531948	0.156876	-0.0461122	0.738144	1	-0.0840851	0.869399	1
Q15057	Q15057	ACAP2_HUMAN	Arf-GAP with coiled-coil, ANK repeat and PH domain-containing protein 2 (Centaurin-beta-2) (Cnt-b2)	ACAP2	3	actin filament-based process [GO:0030029]; cellular response to nerve growth factor stimulus [GO:1990090]; endocytic recycling [GO:0032456]	endosome membrane [GO:0010008]; membrane [GO:0016020]; ruffle [GO:0001726]	GTPase activator activity [GO:0005096]; metal ion binding [GO:0046872]; phosphatidylinositol-3,5-bisphosphate binding [GO:0080025]; Rab GTPase binding [GO:0017137]		-0.114355	0.212926	0.597955	-0.0262302	0.999604	1	0.165424	0.38422	0.815344	-0.0619415	0.972147	1	-0.249257	0.0985302	0.780093	-0.204256	0.68624	1
O00400	O00400	ACATN_HUMAN	Acetyl-coenzyme A transporter 1 (AT-1) (Acetyl-CoA transporter 1) (Solute carrier family 33 member 1)	SLC33A1	3	BMP signaling pathway [GO:0030509]; SMAD protein signal transduction [GO:0060395]; transmembrane transport [GO:0055085]	endoplasmic reticulum membrane [GO:0005789]; Golgi membrane [GO:0000139]; integral component of plasma membrane [GO:0005887]; membrane [GO:0016020]	acetyl-CoA transmembrane transporter activity [GO:0008521]; solute:proton symporter activity [GO:0015295]		0.0327565	0.984718	1	-0.270462	0.446279	0.860225	-0.0544878	0.865281	1	-0.0672521	0.620226	0.991019	0.165238	0.997727	1	0.0953006	0.943316	1
Q5T8D3	Q5T8D3	ACBD5_HUMAN	Acyl-CoA-binding domain-containing protein 5	ACBD5	10	autophagy of peroxisome [GO:0030242]; fatty acid catabolic process [GO:0009062]	integral component of membrane [GO:0016021]; membrane [GO:0016020]; nucleoplasm [GO:0005654]; peroxisomal membrane [GO:0005778]; peroxisome [GO:0005777]	fatty-acyl-CoA binding [GO:0000062]; lipid binding [GO:0008289]		-0.0419878	0.999367	1	-0.216948	5.35362e-07	7.29078e-06	-0.202437	2.24943e-08	5.39362e-07	-0.132195	0.100988	0.264558	-0.113136	0.244613	1	-0.303383	0.00779863	0.0888289
Q9BR61	Q9BR61	ACBD6_HUMAN	Acyl-CoA-binding domain-containing protein 6	ACBD6	1	acyl-CoA metabolic process [GO:0006637]	cytosol [GO:0005829]	fatty-acyl-CoA binding [GO:0000062]; lipid binding [GO:0008289]		-0.0510958	0.985867	1	-0.0358681	0.995528	1	0.108652	0.529103	0.997443	0.0838782	0.934939	1	0.0796939	0.949315	1	-0.0757893	0.942039	1
Q8N6N7	Q8N6N7	ACBD7_HUMAN	Acyl-CoA-binding domain-containing protein 7	ACBD7	10	0	0	fatty-acyl-CoA binding [GO:0000062]; lipid binding [GO:0008289]		0.0361156	0.856159	1	-0.107459	0.746826	1	-0.143574	0.520755	0.988344	-0.221442	0.510137	0.87857	-0.218502	0.83452	1	0.177773	0.999203	1
Q96GR2	Q96GR2	ACBG1_HUMAN	Long-chain-fatty-acid--CoA ligase ACSBG1 (EC 6.2.1.3) (Acyl-CoA synthetase bubblegum family member 1) (hBG1) (hsBG) (hsBGM) (Lipidosin)	ACSBG1	15	long-chain fatty acid biosynthetic process [GO:0042759]; long-chain fatty acid metabolic process [GO:0001676]; long-chain fatty-acyl-CoA biosynthetic process [GO:0035338]; myelination [GO:0042552]; response to glucocorticoid [GO:0051384]; very long-chain fatty acid metabolic process [GO:0000038]	cytoplasm [GO:0005737]; cytoplasmic vesicle [GO:0031410]; cytosol [GO:0005829]; endoplasmic reticulum [GO:0005783]; plasma membrane [GO:0005886]	acyl-CoA ligase activity [GO:0003996]; ATP binding [GO:0005524]; CoA-ligase activity [GO:0016405]; decanoate-CoA ligase activity [GO:0102391]; long-chain fatty acid-CoA ligase activity [GO:0004467]; very long-chain fatty acid-CoA ligase activity [GO:0031957]		-0.330151	1.31845e-09	4.70456e-08	-0.328218	5.01873e-15	2.26264e-13	-0.0070459	1	1	-0.0994023	0.223798	0.485443	-0.2006	0.000167679	0.0161853	-0.244399	0.00611776	0.0742913
Q24JP5	Q24JP5	T132A_HUMAN	Transmembrane protein 132A (HSPA5-binding protein 1)	TMEM132A	11	cellular protein metabolic process [GO:0044267]; post-translational protein modification [GO:0043687]	endoplasmic reticulum [GO:0005783]; endoplasmic reticulum lumen [GO:0005788]; endoplasmic reticulum membrane [GO:0005789]; extracellular exosome [GO:0070062]; Golgi apparatus [GO:0005794]; Golgi membrane [GO:0000139]; integral component of membrane [GO:0016021]	0		-1.30206	3.45578e-10	1.37664e-08	-0.468855	4.63206e-07	6.4108e-06	0.450001	0.00267448	0.0169995	-0.59831	1.48482e-05	0.000114074	-0.208468	0.943884	1	-0.0984643	0.997074	1
Q6JQN1	Q6JQN1	ACD10_HUMAN	Acyl-CoA dehydrogenase family member 10 (ACAD-10) (EC 1.3.99.-)	ACAD10	12	fatty acid beta-oxidation [GO:0006635]	mitochondrial matrix [GO:0005759]; mitochondrion [GO:0005739]	acyl-CoA dehydrogenase activity [GO:0003995]; flavin adenine dinucleotide binding [GO:0050660]; hydrolase activity [GO:0016787]		-0.0283879	0.999999	1	-0.0310007	1	1	-0.133756	0.686214	1	-0.168863	0.653428	1	-0.0731458	0.999999	1	-0.0606672	1	1
Q709F0	Q709F0	ACD11_HUMAN	Acyl-CoA dehydrogenase family member 11 (ACAD-11) (EC 1.3.8.-)	ACAD11	3	fatty acid beta-oxidation [GO:0006635]; fatty acid beta-oxidation using acyl-CoA dehydrogenase [GO:0033539]	mitochondrial inner membrane [GO:0005743]; mitochondrial membrane [GO:0031966]; nucleus [GO:0005634]; peroxisome [GO:0005777]	acyl-CoA dehydrogenase activity [GO:0003995]; flavin adenine dinucleotide binding [GO:0050660]; long-chain-acyl-CoA dehydrogenase activity [GO:0004466]; medium-chain-acyl-CoA dehydrogenase activity [GO:0070991]; very-long-chain-acyl-CoA dehydrogenase activity [GO:0017099]		-0.0574324	0.994092	1	-0.110639	0.170568	0.434882	-0.0894271	0.826446	1	-0.0644721	0.997767	1	-0.0277868	0.99992	1	-0.120339	0.982148	1
Q33E94	Q33E94	RFX4_HUMAN	Transcription factor RFX4 (Regulatory factor X 4) (Testis development protein NYD-SP10)	RFX4	12	cilium assembly [GO:0060271]; negative regulation of smoothened signaling pathway involved in ventral spinal cord patterning [GO:0021914]; positive regulation of transcription by RNA polymerase II [GO:0045944]; regulation of protein processing [GO:0070613]; regulation of transcription by RNA polymerase II [GO:0006357]; telencephalon development [GO:0021537]	nuclear chromatin [GO:0000790]; nucleus [GO:0005634]	DNA-binding transcription activator activity, RNA polymerase II-specific [GO:0001228]; DNA-binding transcription factor activity [GO:0003700]; DNA-binding transcription factor activity, RNA polymerase II-specific [GO:0000981]; RNA polymerase II cis-regulatory region sequence-specific DNA binding [GO:0000978]; sequence-specific double-stranded DNA binding [GO:1990837]		-1.2542	0.0176095	0.0923271	-0.590293	0.0869338	0.258195	0.663908	0.275445	0.656067	-0.883702	0.0026843	0.0120441	-1.23677	0.0271476	0.421127	-0.724835	0.323748	0.956541
Q9UKV3	Q9UKV3	ACINU_HUMAN	Apoptotic chromatin condensation inducer in the nucleus (Acinus)	ACIN1	14	apoptotic chromosome condensation [GO:0030263]; erythrocyte differentiation [GO:0030218]; mRNA processing [GO:0006397]; negative regulation of mRNA splicing, via spliceosome [GO:0048025]; positive regulation of apoptotic process [GO:0043065]; positive regulation of monocyte differentiation [GO:0045657]; RNA splicing [GO:0008380]	ASAP complex [GO:0061574]; cytosol [GO:0005829]; nuclear speck [GO:0016607]; nucleolus [GO:0005730]; nucleoplasm [GO:0005654]; nucleus [GO:0005634]; plasma membrane [GO:0005886]	ATPase activity [GO:0016887]; enzyme binding [GO:0019899]; nucleic acid binding [GO:0003676]; RNA binding [GO:0003723]		0.146174	0.139771	0.447613	0.0741032	0.994644	1	-0.0292393	0.999388	1	-0.163963	0.358158	0.687069	-0.21548	0.108328	0.80817	-0.131085	0.0733595	0.409432
Q07912	Q07912	ACK1_HUMAN	Activated CDC42 kinase 1 (ACK-1) (EC 2.7.10.2) (EC 2.7.11.1) (Tyrosine kinase non-receptor protein 2)	TNK2	3	cell differentiation [GO:0030154]; cell surface receptor signaling pathway [GO:0007166]; endocytosis [GO:0006897]; innate immune response [GO:0045087]; peptidyl-tyrosine autophosphorylation [GO:0038083]; phosphorylation [GO:0016310]; positive regulation of peptidyl-tyrosine phosphorylation [GO:0050731]; regulation of cell population proliferation [GO:0042127]; regulation of clathrin-dependent end…	adherens junction [GO:0005912]; clathrin-coated pit [GO:0005905]; clathrin-coated vesicle [GO:0030136]; cytoophidium [GO:0097268]; cytoplasm [GO:0005737]; cytoplasmic vesicle membrane [GO:0030659]; cytosol [GO:0005829]; endosome [GO:0005768]; extrinsic component of cytoplasmic side of plasma membrane [GO:0031234]; Grb2-EGFR complex [GO:0070436]; membrane [GO:0016020]; nucleus [GO:0005634]; perinu…	ATP binding [GO:0005524]; epidermal growth factor receptor binding [GO:0005154]; GTPase inhibitor activity [GO:0005095]; identical protein binding [GO:0042802]; metal ion binding [GO:0046872]; non-membrane spanning protein tyrosine kinase activity [GO:0004715]; protein serine/threonine/tyrosine kinase activity [GO:0004712]; protein serine/threonine kinase activity [GO:0004674]; protein tyrosine k…		0.295971	0.861043	1	0.53491	0.420547	0.826818	0.0410031	0.985075	1	0.887431	0.0177504	0.0624993	0.0877233	0.998829	1	0.0970406	0.984142	1
P25106	P25106	ACKR3_HUMAN	Atypical chemokine receptor 3 (C-X-C chemokine receptor type 7) (CXC-R7) (CXCR-7) (Chemokine orphan receptor 1) (G-protein coupled receptor 159) (G-protein coupled receptor RDC1 homolog) (RDC-1)	ACKR3	2	angiogenesis [GO:0001525]; calcium-mediated signaling [GO:0019722]; cell adhesion [GO:0007155]; cell chemotaxis [GO:0060326]; chemokine-mediated signaling pathway [GO:0070098]; chemotaxis [GO:0006935]; G protein-coupled receptor signaling pathway [GO:0007186]; immune response [GO:0006955]; negative regulation of intrinsic apoptotic signaling pathway in response to DNA damage [GO:1902230]; positiv…	cell surface [GO:0009986]; clathrin-coated pit [GO:0005905]; early endosome [GO:0005769]; endosome [GO:0005768]; external side of plasma membrane [GO:0009897]; integral component of membrane [GO:0016021]; intracellular membrane-bounded organelle [GO:0043231]; nucleus [GO:0005634]; perinuclear region of cytoplasm [GO:0048471]; plasma membrane [GO:0005886]; recycling endosome [GO:0055037]	C-C chemokine binding [GO:0019957]; C-C chemokine receptor activity [GO:0016493]; chemokine binding [GO:0019956]; coreceptor activity [GO:0015026]; C-X-C chemokine binding [GO:0019958]; C-X-C chemokine receptor activity [GO:0016494]; scavenger receptor activity [GO:0005044]		-2.59311	0.566235	1	-0.53196	0.733827	1	2.06115	0.381321	0.812614	-2.81368	0.857654	1	-0.572786	0.984406	1	-0.83589	0.0855075	0.447047
O96019	O96019	ACL6A_HUMAN	Actin-like protein 6A (53 kDa BRG1-associated factor A) (Actin-related protein Baf53a) (ArpNbeta) (BRG1-associated factor 53A) (BAF53A) (INO80 complex subunit K)	ACTL6A	3	ATP-dependent chromatin remodeling [GO:0043044]; blastocyst formation [GO:0001825]; chromatin remodeling [GO:0006338]; DNA recombination [GO:0006310]; DNA repair [GO:0006281]; histone H2A acetylation [GO:0043968]; histone H4 acetylation [GO:0043967]; nervous system development [GO:0007399]; neural retina development [GO:0003407]; protein deubiquitination [GO:0016579]; regulation of growth [GO:004…	Ino80 complex [GO:0031011]; npBAF complex [GO:0071564]; NuA4 histone acetyltransferase complex [GO:0035267]; nuclear chromatin [GO:0000790]; nucleoplasm [GO:0005654]; nucleus [GO:0005634]; plasma membrane [GO:0005886]; protein-containing complex [GO:0032991]; SWI/SNF complex [GO:0016514]	chromatin binding [GO:0003682]; transcription coactivator activity [GO:0003713]		0.111027	0.115639	0.388507	0.0117448	0.999931	1	-0.167979	0.11434	0.350372	-0.118256	0.142016	0.344786	-0.025164	0.999797	1	-0.0975281	0.944877	1
Q96NH3	Q96NH3	BROMI_HUMAN	Protein broad-minded (TBC1 domain family member 32)	TBC1D32	6	cilium assembly [GO:0060271]; determination of left/right symmetry [GO:0007368]; embryonic digit morphogenesis [GO:0042733]; heart development [GO:0007507]; kidney development [GO:0001822]; lens development in camera-type eye [GO:0002088]; non-motile cilium assembly [GO:1905515]; protein localization to cilium [GO:0061512]; retinal pigment epithelium development [GO:0003406]; roof of mouth develo…	cilium [GO:0005929]; cytoplasm [GO:0005737]	0		-1.24733	0.0240523	0.117897	-0.465852	0.105315	0.299448	0.781482	0.169899	0.46719	-0.451191	0.00802887	0.031386	-1.35114	0.609686	1	-0.693103	0.677886	1
O43312	O43312	MTSS1_HUMAN	Protein MTSS 1 (Metastasis suppressor YGL-1) (Metastasis suppressor protein 1) (Missing in metastasis protein)	MTSS1	8	actin cytoskeleton organization [GO:0030036]; cell adhesion [GO:0007155]; cellular response to fluid shear stress [GO:0071498]; epithelial cell proliferation involved in renal tubule morphogenesis [GO:2001013]; glomerulus morphogenesis [GO:0072102]; microspike assembly [GO:0030035]; negative regulation of epithelial cell proliferation [GO:0050680]; nephron tubule epithelial cell differentiation […	actin cytoskeleton [GO:0015629]; cytoplasm [GO:0005737]; endocytic vesicle [GO:0030139]; ruffle [GO:0001726]	actin monomer binding [GO:0003785]; identical protein binding [GO:0042802]; signaling receptor binding [GO:0005102]		-1.22959	0.000327279	0.0032337	-2.49513	5.64253e-05	0.000470982	-0.480696	0.436423	0.886385	-3.08124	0.00387069	0.0166243	-2.35345	0.133562	0.874069	-2.56657	0.00905199	0.0984862
Q9H3M7	Q9H3M7	TXNIP_HUMAN	Thioredoxin-interacting protein (Thioredoxin-binding protein 2) (Vitamin D3 up-regulated protein 1)	TXNIP	1	cell cycle [GO:0007049]; cellular response to tumor cell [GO:0071228]; keratinocyte differentiation [GO:0030216]; negative regulation of cell division [GO:0051782]; negative regulation of transcription by RNA polymerase II [GO:0000122]; platelet-derived growth factor receptor signaling pathway [GO:0048008]; positive regulation of apoptotic process [GO:0043065]; protein import into nucleus [GO:000…	cytoplasm [GO:0005737]; cytosol [GO:0005829]; mitochondrial intermembrane space [GO:0005758]; nucleus [GO:0005634]	enzyme inhibitor activity [GO:0004857]; ubiquitin protein ligase binding [GO:0031625]		-1.20833	9.2249e-06	0.00014291	-1.11147	0.00141122	0.00796483	0.0968551	0.94001	1	-0.79541	0.000202863	0.00121123	0.119983	0.578503	1	-1.51022	0.0593638	0.349453
Q5JTW2	Q5JTW2	CEP78_HUMAN	Centrosomal protein of 78 kDa (Cep78)	CEP78	9	ciliary basal body-plasma membrane docking [GO:0097711]; cilium organization [GO:0044782]; G2/M transition of mitotic cell cycle [GO:0000086]; regulation of G2/M transition of mitotic cell cycle [GO:0010389]	centriole [GO:0005814]; centrosome [GO:0005813]; ciliary basal body [GO:0036064]; cytosol [GO:0005829]	0		-1.18296	2.16213e-09	7.43318e-08	-0.785121	1.90344e-08	3.39597e-07	0.250408	0.65022	1	-0.745187	2.05486e-09	3.15092e-08	-0.208009	0.765142	1	-1.12719	0.00664525	0.0785433
A6NE02	A6NE02	BTBDH_HUMAN	BTB/POZ domain-containing protein 17 (Galectin-3-binding protein-like)	BTBD17	17	negative regulation of viral genome replication [GO:0045071]; response to virus [GO:0009615]	extracellular region [GO:0005576]; plasma membrane [GO:0005886]	0		-1.16859	0.00150607	0.0119865	-1.59006	7.42818e-05	0.000600717	-0.159903	0.938473	1	-1.42316	0.000102248	0.000658536	-0.76205	0.169381	0.968313	-1.13964	0.00389692	0.0531521
Q86TX2	Q86TX2	ACOT1_HUMAN	Acyl-coenzyme A thioesterase 1 (Acyl-CoA thioesterase 1) (EC 3.1.2.-) (CTE-I) (CTE-Ib) (Inducible cytosolic acyl-coenzyme A thioester hydrolase) (Long chain acyl-CoA thioester hydrolase) (Long chain acyl-CoA hydrolase) (Palmitoyl-coenzyme A thioesterase) (EC 3.1.2.2)	ACOT1	14	acyl-CoA metabolic process [GO:0006637]; fatty acid metabolic process [GO:0006631]; long-chain fatty acid metabolic process [GO:0001676]; very long-chain fatty acid metabolic process [GO:0000038]	cytosol [GO:0005829]	acyl-CoA hydrolase activity [GO:0047617]; carboxylic ester hydrolase activity [GO:0052689]; myristoyl-CoA hydrolase activity [GO:0102991]; palmitoyl-CoA hydrolase activity [GO:0016290]		-0.107568	0.90567	1	-0.163507	0.0233094	0.0883481	-0.0119591	0.998803	1	-0.138839	0.07771	0.213688	0.135718	0.991903	1	-0.351155	0.0218204	0.181775
O14734	O14734	ACOT8_HUMAN	Acyl-coenzyme A thioesterase 8 (Acyl-CoA thioesterase 8) (EC 3.1.2.1) (EC 3.1.2.11) (EC 3.1.2.2) (EC 3.1.2.3) (EC 3.1.2.5) (Choloyl-coenzyme A thioesterase) (EC 3.1.2.27) (HIV-Nef-associated acyl-CoA thioesterase) (Peroxisomal acyl-CoA thioesterase 2) (PTE-2) (Peroxisomal acyl-coenzyme A thioester hydrolase 1) (PTE-1) (Peroxisomal long-chain acyl-CoA thioesterase 1) (Thioesterase II) (hACTE-III) …	ACOT8	20	acyl-CoA metabolic process [GO:0006637]; alpha-linolenic acid metabolic process [GO:0036109]; bile acid biosynthetic process [GO:0006699]; dicarboxylic acid catabolic process [GO:0043649]; fatty acid beta-oxidation using acyl-CoA oxidase [GO:0033540]; fatty acid catabolic process [GO:0009062]; negative regulation of CD4 production [GO:0045225]; peroxisome fission [GO:0016559]; protein targeting t…	cytosol [GO:0005829]; peroxisomal matrix [GO:0005782]	acetoacetyl-CoA hydrolase activity [GO:0047603]; acetyl-CoA hydrolase activity [GO:0003986]; acyl-CoA hydrolase activity [GO:0047617]; carboxylic ester hydrolase activity [GO:0052689]; choloyl-CoA hydrolase activity [GO:0033882]; CoA hydrolase activity [GO:0016289]; glutaryl-CoA hydrolase activity [GO:0044466]; hydroxymethylglutaryl-CoA hydrolase activity [GO:0047994]; medium-chain acyl-CoA hydro…		-0.00902165	0.999369	1	-0.0666125	0.513231	0.936302	-0.132927	0.252903	0.622461	-0.0763975	0.850243	1	0.0877464	0.752818	1	-0.160618	0.601876	1
Q9Y305	Q9Y305	ACOT9_HUMAN	Acyl-coenzyme A thioesterase 9, mitochondrial (Acyl-CoA thioesterase 9) (EC 3.1.2.-) (Acyl-CoA thioester hydrolase 9)	ACOT9	X	acyl-CoA metabolic process [GO:0006637]	mitochondrial matrix [GO:0005759]; mitochondrion [GO:0005739]	acetyl-CoA hydrolase activity [GO:0003986]; acyl-CoA hydrolase activity [GO:0047617]; carboxylic ester hydrolase activity [GO:0052689]		-0.0657481	0.806908	1	0.012558	0.999797	1	0.0783061	0.094306	0.303551	0.0316177	0.985361	1	0.00270191	1	1	0.0260252	0.998778	1
Q15506	Q15506	SP17_HUMAN	Sperm surface protein Sp17 (Cancer/testis antigen 22) (CT22) (Sp17-1) (Sperm autoantigenic protein 17) (Sperm protein 17)	SPA17	11	binding of sperm to zona pellucida [GO:0007339]; epithelial cilium movement involved in extracellular fluid movement [GO:0003351]; single fertilization [GO:0007338]; spermatogenesis [GO:0007283]	cilium [GO:0005929]; cytoplasm [GO:0005737]; external side of plasma membrane [GO:0009897]; extracellular region [GO:0005576]; motile cilium [GO:0031514]; sperm fibrous sheath [GO:0035686]; sperm principal piece [GO:0097228]	calmodulin binding [GO:0005516]		-1.12849	6.98093e-07	1.44406e-05	-1.18418	2.95754e-07	4.23333e-06	-0.0281641	0.990981	1	-1.26623	9.34066e-09	1.30233e-07	0.516502	0.406094	1	-1.10374	0.0104284	0.108297
O95206	O95206	PCDH8_HUMAN	Protocadherin-8 (Arcadlin)	PCDH8	13	cell adhesion [GO:0007155]; cell-cell signaling [GO:0007267]; chemical synaptic transmission [GO:0007268]; homophilic cell adhesion via plasma membrane adhesion molecules [GO:0007156]; morphogenesis of embryonic epithelium [GO:0016331]; regulation of synaptic membrane adhesion [GO:0099179]; somitogenesis [GO:0001756]	dendrite [GO:0030425]; glutamatergic synapse [GO:0098978]; integral component of plasma membrane [GO:0005887]; plasma membrane [GO:0005886]; postsynaptic membrane [GO:0045211]; presynaptic membrane [GO:0042734]	calcium ion binding [GO:0005509]		-1.07635	8.12834e-10	3.04469e-08	-1.26179	1.78102e-15	8.54095e-14	-0.155858	0.999997	1	-1.96127	6.57471e-24	4.80592e-22	-1.23616	0.00162312	0.0763778	-2.38671	1.38748e-07	1.33928e-05
O15254	O15254	ACOX3_HUMAN	Peroxisomal acyl-coenzyme A oxidase 3 (EC 1.3.3.6) (Branched-chain acyl-CoA oxidase) (BRCACox) (Pristanoyl-CoA oxidase)	ACOX3	4	fatty acid beta-oxidation using acyl-CoA oxidase [GO:0033540]; lipid homeostasis [GO:0055088]; protein targeting to peroxisome [GO:0006625]	cytosol [GO:0005829]; membrane [GO:0016020]; peroxisomal matrix [GO:0005782]; peroxisome [GO:0005777]	acyl-CoA oxidase activity [GO:0003997]; FAD binding [GO:0071949]; fatty acid binding [GO:0005504]; flavin adenine dinucleotide binding [GO:0050660]; pristanoyl-CoA oxidase activity [GO:0016402]		-0.0343427	0.784333	1	-0.0475999	0.829223	1	-0.070587	0.991794	1	-0.0955307	0.653576	1	-0.0779398	0.635834	1	-0.0886536	0.985992	1
P13798	P13798	ACPH_HUMAN	Acylamino-acid-releasing enzyme (AARE) (EC 3.4.19.1) (Acyl-peptide hydrolase) (APH) (Acylaminoacyl-peptidase) (Oxidized protein hydrolase) (OPH)	APEH	3	amyloid-beta metabolic process [GO:0050435]; neutrophil degranulation [GO:0043312]; proteolysis [GO:0006508]; translational termination [GO:0006415]	cytosol [GO:0005829]; extracellular exosome [GO:0070062]; extracellular region [GO:0005576]; ficolin-1-rich granule lumen [GO:1904813]; nuclear membrane [GO:0031965]	identical protein binding [GO:0042802]; omega peptidase activity [GO:0008242]; RNA binding [GO:0003723]; serine-type endopeptidase activity [GO:0004252]		0.090049	0.00098832	0.00842702	-0.044029	0.722021	1	-0.126013	2.27814e-07	4.39797e-06	-0.0650601	0.329789	0.644929	-0.103684	0.983832	1	-0.0251073	0.999784	1
O14561	O14561	ACPM_HUMAN	Acyl carrier protein, mitochondrial (ACP) (CI-SDAP) (NADH-ubiquinone oxidoreductase 9.6 kDa subunit)	NDUFAB1	16	fatty acid biosynthetic process [GO:0006633]; mitochondrial electron transport, NADH to ubiquinone [GO:0006120]; mitochondrial respiratory chain complex I assembly [GO:0032981]; protein lipoylation [GO:0009249]	mitochondrial inner membrane [GO:0005743]; mitochondrial matrix [GO:0005759]; mitochondrial membrane [GO:0031966]; mitochondrial respiratory chain complex I [GO:0005747]; mitochondrion [GO:0005739]; nucleoplasm [GO:0005654]	acyl binding [GO:0000035]; acyl carrier activity [GO:0000036]; calcium ion binding [GO:0005509]; fatty acid binding [GO:0005504]; NADH dehydrogenase (ubiquinone) activity [GO:0008137]		-0.070833	0.932781	1	-0.0904373	0.623324	1	-0.0959059	0.868014	1	0.365137	0.0145343	0.0523835	-0.769412	0.0432222	0.52645	0.0011623	0.999894	1
Q9HA90	Q9HA90	EFCC1_HUMAN	EF-hand and coiled-coil domain-containing protein 1 (Coiled-coil domain-containing protein 48)	EFCC1	3	0	cytosol [GO:0005829]	calcium ion binding [GO:0005509]		-1.07183	3.33348e-07	7.36005e-06	-1.20778	4.10387e-06	4.46503e-05	-0.179399	0.397176	0.832732	-1.0702	1.89808e-05	0.000142764	-0.980973	0.105362	0.802091	-0.822725	0.187789	0.708863
Q9NR19	Q9NR19	ACSA_HUMAN	Acetyl-coenzyme A synthetase, cytoplasmic (EC 6.2.1.1) (Acetate--CoA ligase) (Acetyl-CoA synthetase) (ACS) (AceCS) (Acetyl-CoA synthetase 1) (AceCS1) (Acyl-CoA synthetase short-chain family member 2) (Acyl-activating enzyme) (Propionate--CoA ligase) (EC 6.2.1.17)	ACSS2	20	acetate biosynthetic process [GO:0019413]; acetyl-CoA biosynthetic process from acetate [GO:0019427]; ethanol oxidation [GO:0006069]; lipid biosynthetic process [GO:0008610]; propionate biosynthetic process [GO:0019542]	cytoplasm [GO:0005737]; cytosol [GO:0005829]; intracellular membrane-bounded organelle [GO:0043231]; mitochondrial matrix [GO:0005759]; nucleoplasm [GO:0005654]	acetate-CoA ligase activity [GO:0003987]; AMP binding [GO:0016208]; ATP binding [GO:0005524]; propionate-CoA ligase activity [GO:0050218]		-0.0804605	0.333713	0.803228	-0.0342315	0.940173	1	0.0473169	0.985268	1	-0.0542083	0.711903	1	0.0331079	0.999979	1	0.0551813	0.841837	1
Q8N126	Q8N126	CADM3_HUMAN	Cell adhesion molecule 3 (Brain immunoglobulin receptor) (Immunoglobulin superfamily member 4B) (IgSF4B) (Nectin-like protein 1) (NECL-1) (Synaptic cell adhesion molecule 3) (SynCAM3) (TSLC1-like protein 1) (TSLL1)	CADM3	1	adherens junction organization [GO:0034332]; heterophilic cell-cell adhesion via plasma membrane cell adhesion molecules [GO:0007157]; homophilic cell adhesion via plasma membrane adhesion molecules [GO:0007156]; protein localization [GO:0008104]	cell-cell junction [GO:0005911]; integral component of presynaptic membrane [GO:0099056]; parallel fiber to Purkinje cell synapse [GO:0098688]; plasma membrane [GO:0005886]	protein homodimerization activity [GO:0042803]		-1.06564	5.95896e-06	9.81729e-05	-0.0285027	0.963837	1	1.03714	1.27407e-05	0.000164254	0.427459	0.00562643	0.0230852	0.0459819	0.478631	1	0.198321	0.75129	1
Q4G176	Q4G176	ACSF3_HUMAN	Malonate--CoA ligase ACSF3, mitochondrial (EC 6.2.1.n3) (Acyl-CoA synthetase family member 3)	ACSF3	16	fatty acid biosynthetic process [GO:0006633]; fatty acid metabolic process [GO:0006631]; long-chain fatty-acyl-CoA biosynthetic process [GO:0035338]; malonate catabolic process [GO:0090410]	mitochondrial matrix [GO:0005759]; mitochondrion [GO:0005739]	acid-thiol ligase activity [GO:0016878]; ATP binding [GO:0005524]; CoA-ligase activity [GO:0016405]; malonyl-CoA synthetase activity [GO:0090409]; very long-chain fatty acid-CoA ligase activity [GO:0031957]		-0.0804086	0.631575	1	-0.158837	0.00658296	0.0301479	-0.0156075	1	1	-0.163049	0.084497	0.229088	0.0036138	1	1	-0.148114	0.181859	0.693273
Q6ZMT9	Q6ZMT9	DTHD1_HUMAN	Death domain-containing protein 1	DTHD1	4	signal transduction [GO:0007165]	0	0		-0.974306	3.40245e-08	9.28151e-07	-0.885836	6.08418e-05	0.000505605	0.106574	0.98785	1	-0.578793	1.95912e-08	2.5608e-07	-0.286963	0.063211	0.651939	-0.523963	0.346433	0.991212
Q9NV79	Q9NV79	PCMD2_HUMAN	Protein-L-isoaspartate O-methyltransferase domain-containing protein 2	PCMTD2	20	0	cytoplasm [GO:0005737]	protein-L-isoaspartate (D-aspartate) O-methyltransferase activity [GO:0004719]		-0.968611	0.000147767	0.00159848	-0.757486	0.000926171	0.00553863	0.244239	0.337277	0.749949	-0.934256	0.000165105	0.00101475	-0.627523	0.0611166	0.638986	-0.529286	0.264708	0.859786
P55058	P55058	PLTP_HUMAN	Phospholipid transfer protein (Lipid transfer protein II)	PLTP	20	ceramide transport [GO:0035627]; flagellated sperm motility [GO:0030317]; glycolipid transport [GO:0046836]; high-density lipoprotein particle remodeling [GO:0034375]; lipid metabolic process [GO:0006629]; lipid transport [GO:0006869]; phospholipid transport [GO:0015914]; positive regulation of cholesterol efflux [GO:0010875]; vitamin E biosynthetic process [GO:0010189]	extracellular region [GO:0005576]; extracellular space [GO:0005615]; high-density lipoprotein particle [GO:0034364]; nucleus [GO:0005634]	ceramide binding [GO:0097001]; ceramide transfer activity [GO:0120017]; cerebroside transfer activity [GO:0140340]; cholesterol transfer activity [GO:0120020]; diacylglyceride transfer activity [GO:0140337]; diacylglycerol binding [GO:0019992]; high-density lipoprotein particle binding [GO:0008035]; low-density lipoprotein particle binding [GO:0030169]; phosphatidic acid binding [GO:0070300]; pho…		-0.959829	6.83035e-09	2.14274e-07	-1.03086	3.99145e-12	1.20689e-10	-0.113869	0.906048	1	-1.18983	1.93162e-13	5.21261e-12	-0.177131	0.950835	1	-0.406823	0.294383	0.909109
Q9H6R3	Q9H6R3	ACSS3_HUMAN	Acyl-CoA synthetase short-chain family member 3, mitochondrial (EC 6.2.1.1) (Acetate--CoA ligase 3) (Acyl-CoA synthetase short-chain family member 3) (Propionate--CoA ligase) (EC 6.2.1.17)	ACSS3	12	ketone body biosynthetic process [GO:0046951]	mitochondrial matrix [GO:0005759]	acetate-CoA ligase activity [GO:0003987]; ATP binding [GO:0005524]; butyrate-CoA ligase activity [GO:0047760]; propionate-CoA ligase activity [GO:0050218]		0.305763	1.69125e-18	2.05792e-16	0.201045	7.60755e-10	1.67968e-08	-0.0957511	0.0016035	0.0109454	0.089914	0.148178	0.354845	-0.0528758	0.999996	1	-0.057187	0.999983	1
P60709	P60709	ACTB_HUMAN	Actin, cytoplasmic 1 (Beta-actin) [Cleaved into: Actin, cytoplasmic 1, N-terminally processed]	ACTB	7	adherens junction assembly [GO:0034333]; apical protein localization [GO:0045176]; ATP-dependent chromatin remodeling [GO:0043044]; axonogenesis [GO:0007409]; cell junction assembly [GO:0034329]; cell motility [GO:0048870]; cellular response to cytochalasin B [GO:0072749]; ephrin receptor signaling pathway [GO:0048013]; establishment or maintenance of cell polarity [GO:0007163]; Fc-gamma receptor…	actin cytoskeleton [GO:0015629]; actin filament [GO:0005884]; adherens junction [GO:0005912]; apical junction complex [GO:0043296]; axon [GO:0030424]; blood microparticle [GO:0072562]; cell-cell junction [GO:0005911]; cytoplasm [GO:0005737]; cytoplasmic ribonucleoprotein granule [GO:0036464]; cytoskeleton [GO:0005856]; cytosol [GO:0005829]; dense body [GO:0097433]; extracellular exosome [GO:00700…	ATP binding [GO:0005524]; identical protein binding [GO:0042802]; kinesin binding [GO:0019894]; nitric-oxide synthase binding [GO:0050998]; protein kinase binding [GO:0019901]; structural constituent of cytoskeleton [GO:0005200]; structural constituent of postsynaptic actin cytoskeleton [GO:0098973]; Tat protein binding [GO:0030957]; tau protein binding [GO:0048156]		-0.0813847	0.965377	1	0.0436987	0.965694	1	0.123282	0.456988	0.912467	0.0854448	0.0784286	0.215428	-0.00190704	1	1	0.0111343	0.999972	1
Q562R1	Q562R1	ACTBL_HUMAN	Beta-actin-like protein 2 (Kappa-actin)	ACTBL2	5	axonogenesis [GO:0007409]; cell motility [GO:0048870]	actin filament [GO:0005884]; axon [GO:0030424]; cytoplasm [GO:0005737]; extracellular exosome [GO:0070062]; extracellular space [GO:0005615]; glutamatergic synapse [GO:0098978]; membrane [GO:0016020]; NuA4 histone acetyltransferase complex [GO:0035267]; synapse [GO:0045202]	ATP binding [GO:0005524]; protein kinase binding [GO:0019901]; structural constituent of postsynaptic actin cytoskeleton [GO:0098973]		-0.0425534	0.49537	1	0.00257517	0.999072	1	0.125811	0.382804	0.814203	0.0922087	0.538694	0.909174	-0.0767365	0.990165	1	-1.2345	0.214839	0.767689
P68032	P68032	ACTC_HUMAN	Actin, alpha cardiac muscle 1 (Alpha-cardiac actin) [Cleaved into: Actin, alpha cardiac muscle 1, intermediate form]	ACTC1	15	actin filament-based movement [GO:0030048]; actin filament organization [GO:0007015]; actin-myosin filament sliding [GO:0033275]; actomyosin structure organization [GO:0031032]; cardiac muscle contraction [GO:0060048]; cardiac muscle tissue morphogenesis [GO:0055008]; cardiac myofibril assembly [GO:0055003]; heart contraction [GO:0060047]; mesenchyme migration [GO:0090131]; muscle filament slidin…	actin cytoskeleton [GO:0015629]; actin filament [GO:0005884]; blood microparticle [GO:0072562]; cell body [GO:0044297]; cytoplasm [GO:0005737]; cytosol [GO:0005829]; dynactin complex [GO:0005869]; extracellular exosome [GO:0070062]; extracellular space [GO:0005615]; filopodium [GO:0030175]; focal adhesion [GO:0005925]; glutamatergic synapse [GO:0098978]; I band [GO:0031674]; lamellipodium [GO:003…	ATPase activity [GO:0016887]; ATP binding [GO:0005524]; myosin binding [GO:0017022]		-0.0682276	0.810593	1	0.0464583	0.479585	0.89926	0.121584	0.666242	1	0.153329	0.0146595	0.0527588	-0.110113	1	1	0.0739159	0.892079	1
P63261	P63261	ACTG_HUMAN	Actin, cytoplasmic 2 (Gamma-actin) [Cleaved into: Actin, cytoplasmic 2, N-terminally processed]	ACTG1	17	angiogenesis [GO:0001525]; cell junction assembly [GO:0034329]; cellular response to interferon-gamma [GO:0071346]; ephrin receptor signaling pathway [GO:0048013]; Fc-gamma receptor signaling pathway involved in phagocytosis [GO:0038096]; maintenance of blood-brain barrier [GO:0035633]; membrane organization [GO:0061024]; morphogenesis of a polarized epithelium [GO:0001738]; platelet aggregation …	actin filament [GO:0005884]; apical junction complex [GO:0043296]; basal body patch [GO:0120220]; blood microparticle [GO:0072562]; cell-cell junction [GO:0005911]; cytoskeleton [GO:0005856]; cytosol [GO:0005829]; dense body [GO:0097433]; extracellular exosome [GO:0070062]; extracellular space [GO:0005615]; filamentous actin [GO:0031941]; focal adhesion [GO:0005925]; membrane [GO:0016020]; myofib…	ATP binding [GO:0005524]; identical protein binding [GO:0042802]; profilin binding [GO:0005522]; structural constituent of cytoskeleton [GO:0005200]; structural constituent of postsynaptic actin cytoskeleton [GO:0098973]; ubiquitin protein ligase binding [GO:0031625]		0.177045	0.982223	1	0.964101	0.00163883	0.00905931	0.787056	0.00129784	0.00914074	1.10732	0.0393835	0.122884	0.326521	0.960719	1	1.16928	0.0169964	0.151978
O75071	O75071	EFC14_HUMAN	EF-hand calcium-binding domain-containing protein 14	EFCAB14	1	0	0	calcium ion binding [GO:0005509]		-0.957835	0.186819	0.547938	-1.26025	0.0249019	0.0933193	-0.302413	0.631723	1	-0.899818	0.00576252	0.0235793	-6.83795	0.114338	0.821907	-0.334859	0.579817	1
Q9Y5V3	Q9Y5V3	MAGD1_HUMAN	Melanoma-associated antigen D1 (MAGE tumor antigen CCF) (MAGE-D1 antigen) (Neurotrophin receptor-interacting MAGE homolog)	MAGED1	X	circadian regulation of gene expression [GO:0032922]; negative regulation of epithelial cell proliferation [GO:0050680]; negative regulation of protein localization to nucleus [GO:1900181]; negative regulation of transcription, DNA-templated [GO:0045892]; positive regulation of apoptotic signaling pathway [GO:2001235]; positive regulation of branching involved in ureteric bud morphogenesis [GO:00…	chromatin [GO:0000785]; cytoplasm [GO:0005737]; nucleus [GO:0005634]; plasma membrane [GO:0005886]; protein-containing complex [GO:0032991]	identical protein binding [GO:0042802]; transcription coactivator activity [GO:0003713]		-0.954504	2.1932e-12	1.25095e-10	-0.517858	1.20685e-09	2.61855e-08	0.56631	0.000513681	0.00412754	-0.447756	4.29622e-09	6.28082e-08	-0.262904	0.0883859	0.749389	-0.371976	0.0012996	0.0228081
P68133	P68133	ACTS_HUMAN	Actin, alpha skeletal muscle (Alpha-actin-1) [Cleaved into: Actin, alpha skeletal muscle, intermediate form]	ACTA1	1	cellular response to organonitrogen compound [GO:0071417]; mesenchyme migration [GO:0090131]; muscle contraction [GO:0006936]; muscle filament sliding [GO:0030049]; positive regulation of gene expression [GO:0010628]; response to extracellular stimulus [GO:0009991]; response to lithium ion [GO:0010226]; response to mechanical stimulus [GO:0009612]; response to steroid hormone [GO:0048545]; skelet…	actin cytoskeleton [GO:0015629]; actin filament [GO:0005884]; blood microparticle [GO:0072562]; cell body [GO:0044297]; cytosol [GO:0005829]; dynactin complex [GO:0005869]; extracellular exosome [GO:0070062]; extracellular space [GO:0005615]; filopodium [GO:0030175]; lamellipodium [GO:0030027]; sarcomere [GO:0030017]; stress fiber [GO:0001725]; striated muscle thin filament [GO:0005865]	ADP binding [GO:0043531]; ATP binding [GO:0005524]; myosin binding [GO:0017022]; structural constituent of cytoskeleton [GO:0005200]		-0.12097	0.842517	1	0.0363536	0.666462	1	0.157324	0.208819	0.543074	-0.0406227	0.898807	1	-0.935342	0.990616	1	-0.0175088	0.95392	1
Q96KG7	Q96KG7	MEG10_HUMAN	Multiple epidermal growth factor-like domains protein 10 (Multiple EGF-like domains protein 10)	MEGF10	5	apoptotic cell clearance [GO:0043277]; apoptotic process involved in development [GO:1902742]; engulfment of apoptotic cell [GO:0043652]; homotypic cell-cell adhesion [GO:0034109]; muscle cell development [GO:0055001]; muscle cell proliferation [GO:0033002]; myoblast development [GO:0048627]; myoblast migration [GO:0051451]; positive regulation of cell-cell adhesion [GO:0022409]; positive regulat…	cell projection [GO:0042995]; integral component of membrane [GO:0016021]; phagocytic cup [GO:0001891]; plasma membrane [GO:0005886]	complement component C1q complex binding [GO:0001849]; Notch binding [GO:0005112]; scavenger receptor activity [GO:0005044]		-0.937272	5.77493e-09	1.82687e-07	-1.86277	6.17262e-11	1.58074e-09	-0.894234	0.0572284	0.209977	-1.57966	4.07618e-15	1.31715e-13	-0.731446	0.686457	1	-2.05089	0.000816926	0.0160173
O94812	O94812	BAIP3_HUMAN	BAI1-associated protein 3 (BAP3) (Brain-specific angiogenesis inhibitor I-associated protein 3)	BAIAP3	16	dense core granule maturation [GO:1990502]; exocytosis [GO:0006887]; G protein-coupled receptor signaling pathway [GO:0007186]; positive regulation of insulin secretion involved in cellular response to glucose stimulus [GO:0035774]; positive regulation of neurotransmitter secretion [GO:0001956]; regulation of dense core granule exocytosis [GO:1905413]; regulation of synaptic transmission, GABAerg…	cytosol [GO:0005829]; late endosome membrane [GO:0031902]; plasma membrane [GO:0005886]; presynapse [GO:0098793]; recycling endosome membrane [GO:0055038]; trans-Golgi network membrane [GO:0032588]	calcium ion binding [GO:0005509]; phospholipid binding [GO:0005543]; SNARE binding [GO:0000149]; syntaxin binding [GO:0019905]		-0.93501	0.000351627	0.00344713	-2.03875	2.01863e-07	2.95513e-06	-1.32282	0.00444347	0.0258339	-2.02714	9.04202e-09	1.26303e-07	-1.38361	0.268839	1	-0.671147	0.30683	0.928132
Q03154	Q03154	ACY1_HUMAN	Aminoacylase-1 (ACY-1) (EC 3.5.1.14) (N-acyl-L-amino-acid amidohydrolase)	ACY1	3	cellular amino acid metabolic process [GO:0006520]; xenobiotic metabolic process [GO:0006805]	cytosol [GO:0005829]; extracellular exosome [GO:0070062]	aminoacylase activity [GO:0004046]; identical protein binding [GO:0042802]; metal ion binding [GO:0046872]		-0.061883	0.951921	1	-0.167058	0.0124756	0.052357	-0.164009	0.426519	0.874526	-0.136789	0.189438	0.427671	-0.147478	0.194164	1	-0.179165	0.1849	0.702021
P81274	P81274	GPSM2_HUMAN	G-protein-signaling modulator 2 (Mosaic protein LGN)	GPSM2	1	cell division [GO:0051301]; establishment of mitotic spindle orientation [GO:0000132]; G protein-coupled receptor signaling pathway [GO:0007186]; maintenance of centrosome location [GO:0051661]; mitotic spindle organization [GO:0007052]; positive regulation of protein localization to cell cortex [GO:1904778]; positive regulation of spindle assembly [GO:1905832]; Ran protein signal transduction [G…	cell cortex [GO:0005938]; cell cortex region [GO:0099738]; centrosome [GO:0005813]; cytoplasm [GO:0005737]; cytosol [GO:0005829]; lateral cell cortex [GO:0097575]; lateral plasma membrane [GO:0016328]; mitotic spindle pole [GO:0097431]; protein-containing complex [GO:0032991]	dynein complex binding [GO:0070840]; GDP-dissociation inhibitor activity [GO:0005092]; G-protein alpha-subunit binding [GO:0001965]; identical protein binding [GO:0042802]; nucleotide binding [GO:0000166]; protein C-terminus binding [GO:0008022]; protein domain specific binding [GO:0019904]; protein self-association [GO:0043621]		-0.933502	2.50076e-08	6.99934e-07	-1.34153	1.31813e-09	2.83549e-08	-0.233945	0.923408	1	-1.40402	5.08031e-10	8.75278e-09	-0.439602	0.447125	1	-0.953931	0.0935012	0.473017
P14621	P14621	ACYP2_HUMAN	Acylphosphatase-2 (EC 3.6.1.7) (Acylphosphatase, muscle type isozyme) (Acylphosphate phosphohydrolase 2)	ACYP2	2	phosphate-containing compound metabolic process [GO:0006796]	0	acylphosphatase activity [GO:0003998]; identical protein binding [GO:0042802]		-0.00965356	0.729118	1	-0.539621	0.278661	0.620171	-0.559499	0.957881	1	-0.268218	0.234769	0.502723	0.0380588	0.572797	1	-0.0641575	0.403653	1
P00813	P00813	ADA_HUMAN	Adenosine deaminase (EC 3.5.4.4) (Adenosine aminohydrolase)	ADA	20	adenosine catabolic process [GO:0006154]; aging [GO:0007568]; cell adhesion [GO:0007155]; dATP catabolic process [GO:0046061]; deoxyadenosine catabolic process [GO:0006157]; embryonic digestive tract development [GO:0048566]; germinal center B cell differentiation [GO:0002314]; histamine secretion [GO:0001821]; hypoxanthine salvage [GO:0043103]; inosine biosynthetic process [GO:0046103]; liver de…	cell junction [GO:0030054]; cell surface [GO:0009986]; cytoplasmic vesicle lumen [GO:0060205]; cytosol [GO:0005829]; dendrite cytoplasm [GO:0032839]; external side of plasma membrane [GO:0009897]; extracellular space [GO:0005615]; lysosome [GO:0005764]; membrane [GO:0016020]; neuronal cell body [GO:0043025]; plasma membrane [GO:0005886]	adenosine deaminase activity [GO:0004000]; purine nucleoside binding [GO:0001883]; zinc ion binding [GO:0008270]		0.0607868	0.998372	1	-0.122384	0.0738716	0.226827	-0.0882891	0.906923	1	-0.179168	0.267167	0.553256	-0.0698078	0.763915	1	-0.11557	0.948885	1
O14672	O14672	ADA10_HUMAN	Disintegrin and metalloproteinase domain-containing protein 10 (ADAM 10) (EC 3.4.24.81) (CDw156) (Kuzbanian protein homolog) (Mammalian disintegrin-metalloprotease) (CD antigen CD156c)	ADAM10	15	adherens junction organization [GO:0034332]; amyloid-beta formation [GO:0034205]; amyloid precursor protein catabolic process [GO:0042987]; cell-cell signaling [GO:0007267]; cellular protein metabolic process [GO:0044267]; cochlea development [GO:0090102]; constitutive protein ectodomain proteolysis [GO:0051089]; extracellular matrix disassembly [GO:0022617]; integrin-mediated signaling pathway […	adherens junction [GO:0005912]; axon [GO:0030424]; cell surface [GO:0009986]; clathrin-coated vesicle [GO:0030136]; cytoplasm [GO:0005737]; dendritic spine [GO:0043197]; endoplasmic reticulum lumen [GO:0005788]; extracellular exosome [GO:0070062]; focal adhesion [GO:0005925]; glutamatergic synapse [GO:0098978]; Golgi apparatus [GO:0005794]; Golgi-associated vesicle [GO:0005798]; Golgi membrane [G…	endopeptidase activity [GO:0004175]; integrin binding [GO:0005178]; metal ion binding [GO:0046872]; metalloendopeptidase activity [GO:0004222]; metalloendopeptidase activity involved in amyloid precursor protein catabolic process [GO:1902945]; metallopeptidase activity [GO:0008237]; protein homodimerization activity [GO:0042803]; protein kinase binding [GO:0019901]; SH3 domain binding [GO:0017124…		0.309882	2.43578e-06	4.47293e-05	-0.0539503	0.960588	1	-0.313796	2.04631e-08	4.93803e-07	-0.285983	0.0313747	0.1016	0.0938059	0.953035	1	0.0139533	1	1
Q96IU2	Q96IU2	ZBED3_HUMAN	Zinc finger BED domain-containing protein 3 (Axin-interacting protein)	ZBED3	5	negative regulation of protein phosphorylation [GO:0001933]; positive regulation of canonical Wnt signaling pathway [GO:0090263]; positive regulation of transcription by RNA polymerase II [GO:0045944]; protein stabilization [GO:0050821]; Wnt signaling pathway [GO:0016055]	cytosol [GO:0005829]; extracellular region [GO:0005576]; membrane [GO:0016020]; nuclear chromatin [GO:0000790]	DNA binding [GO:0003677]; DNA-binding transcription factor activity, RNA polymerase II-specific [GO:0000981]; metal ion binding [GO:0046872]		-0.926241	0.0288585	0.135967	-0.357071	0.0120842	0.0509701	0.251848	0.748428	1	-1.00111	0.0111083	0.0414647	0.626149	0.567731	1	0.582078	0.839846	1
Q13444	Q13444	ADA15_HUMAN	Disintegrin and metalloproteinase domain-containing protein 15 (ADAM 15) (EC 3.4.24.-) (Metalloprotease RGD disintegrin protein) (Metalloproteinase-like, disintegrin-like, and cysteine-rich protein 15) (MDC-15) (Metargidin)	ADAM15	1	angiogenesis [GO:0001525]; cardiac epithelial to mesenchymal transition [GO:0060317]; cell-matrix adhesion [GO:0007160]; cellular response to phorbol 13-acetate 12-myristate [GO:1904628]; collagen catabolic process [GO:0030574]; extracellular matrix disassembly [GO:0022617]; extracellular matrix organization [GO:0030198]; immune response to tumor cell [GO:0002418]; innate immune response [GO:0045…	acrosomal vesicle [GO:0001669]; adherens junction [GO:0005912]; cell surface [GO:0009986]; extracellular exosome [GO:0070062]; extracellular space [GO:0005615]; integral component of membrane [GO:0016021]; motile cilium [GO:0031514]; plasma membrane [GO:0005886]	integrin binding [GO:0005178]; metal ion binding [GO:0046872]; metalloendopeptidase activity [GO:0004222]; metallopeptidase activity [GO:0008237]; SH3 domain binding [GO:0017124]		-0.166491	0.430758	0.935065	-0.222529	0.233814	0.546504	-0.267396	0.410312	0.849625	0.0871829	0.780509	1	-0.51097	0.742175	1	0.131468	0.889746	1
P78536	P78536	ADA17_HUMAN	Disintegrin and metalloproteinase domain-containing protein 17 (ADAM 17) (EC 3.4.24.86) (Snake venom-like protease) (TNF-alpha convertase) (TNF-alpha-converting enzyme) (CD antigen CD156b)	ADAM17	2	B cell differentiation [GO:0030183]; cell adhesion [GO:0007155]; cell adhesion mediated by integrin [GO:0033627]; cell motility [GO:0048870]; cellular response to high density lipoprotein particle stimulus [GO:0071403]; defense response to Gram-positive bacterium [GO:0050830]; epidermal growth factor receptor signaling pathway [GO:0007173]; germinal center formation [GO:0002467]; membrane protein…	actin cytoskeleton [GO:0015629]; apical plasma membrane [GO:0016324]; cell surface [GO:0009986]; cytoplasm [GO:0005737]; cytosol [GO:0005829]; integral component of plasma membrane [GO:0005887]; membrane [GO:0016020]; membrane raft [GO:0045121]; plasma membrane [GO:0005886]	endopeptidase activity [GO:0004175]; integrin binding [GO:0005178]; interleukin-6 receptor binding [GO:0005138]; metal ion binding [GO:0046872]; metalloendopeptidase activity [GO:0004222]; metallopeptidase activity [GO:0008237]; Notch binding [GO:0005112]; PDZ domain binding [GO:0030165]; peptidase activity [GO:0008233]; SH3 domain binding [GO:0017124]		0.30391	0.0154594	0.0837969	0.240002	0.00566605	0.0266957	-0.125269	0.963331	1	-0.0524877	0.997322	1	-0.115063	0.945192	1	-0.0405829	1	1
Q96M32	Q96M32	KAD7_HUMAN	Adenylate kinase 7 (AK 7) (EC 2.7.4.3) (EC 2.7.4.6) (ATP-AMP transphosphorylase 7)	AK7	14	cell projection organization [GO:0030030]; nucleobase-containing small molecule interconversion [GO:0015949]; nucleoside diphosphate phosphorylation [GO:0006165]; nucleoside triphosphate biosynthetic process [GO:0009142]; purine nucleotide metabolic process [GO:0006163]	cytoplasm [GO:0005737]; cytosol [GO:0005829]; motile cilium [GO:0031514]	adenylate kinase activity [GO:0004017]; ATP binding [GO:0005524]; cytidylate kinase activity [GO:0004127]; nucleoside diphosphate kinase activity [GO:0004550]		-0.920852	7.569e-05	0.000900269	-0.683401	0.00751282	0.0339113	0.00585869	0.979616	1	-0.544261	0.00743414	0.0293352	0.976911	0.639028	1	-0.483265	0.97554	1
Q6DHV7	Q6DHV7	ADAL_HUMAN	Adenosine deaminase-like protein (EC 3.5.4.-) (Adenosine deaminase-like protein isoform 1) (N6-mAMP deaminase) (HsMAPDA) (N6-methyl-AMP aminohydrolase)	ADAL	15	adenosine catabolic process [GO:0006154]; drug metabolic process [GO:0017144]; inosine biosynthetic process [GO:0046103]; nucleotide metabolic process [GO:0009117]; purine-containing compound salvage [GO:0043101]	cytosol [GO:0005829]	adenosine deaminase activity [GO:0004000]; metal ion binding [GO:0046872]		-0.111478	0.468294	0.975862	-0.155732	0.12642	0.345032	-0.044254	0.989516	1	-0.22328	0.245333	0.520062	0.50156	0.865625	1	-0.449313	0.83444	1
Q9P2E7	Q9P2E7	PCD10_HUMAN	Protocadherin-10	PCDH10	4	cell adhesion [GO:0007155]; homophilic cell adhesion via plasma membrane adhesion molecules [GO:0007156]	integral component of plasma membrane [GO:0005887]	calcium ion binding [GO:0005509]		-0.920398	1.70358e-09	5.99357e-08	-0.710337	1.12924e-10	2.74259e-09	0.168209	0.0738103	0.253752	-0.559495	1.03787e-09	1.66969e-08	-0.141159	0.65412	1	-0.561927	0.00149887	0.0252461
Q15049	Q15049	MLC1_HUMAN	Membrane protein MLC1	MLC1	22	caveolin-mediated endocytosis [GO:0072584]; cellular response to cholesterol [GO:0071397]; ion transport [GO:0006811]; positive regulation of intracellular transport [GO:0032388]; protein transport [GO:0015031]; regulation of response to osmotic stress [GO:0047484]; vesicle-mediated transport [GO:0016192]	apical plasma membrane [GO:0016324]; astrocyte end-foot [GO:0097450]; basolateral plasma membrane [GO:0016323]; caveola [GO:0005901]; cell-cell junction [GO:0005911]; cytoplasm [GO:0005737]; cytoplasmic vesicle [GO:0031410]; early endosome [GO:0005769]; endoplasmic reticulum [GO:0005783]; endosome [GO:0005768]; integral component of membrane [GO:0016021]; lysosome [GO:0005764]; membrane raft [GO:…	identical protein binding [GO:0042802]; protein-containing complex binding [GO:0044877]		-0.904517	2.74628e-13	1.78248e-11	-0.749092	8.35037e-11	2.05457e-09	0.189583	0.0158587	0.0760996	-0.673321	8.10288e-14	2.31964e-12	-0.302699	0.0119121	0.26772	-0.636277	7.7113e-06	0.000374737
Q9BUB4	Q9BUB4	ADAT1_HUMAN	tRNA-specific adenosine deaminase 1 (hADAT1) (EC 3.5.4.34) (tRNA-specific adenosine-37 deaminase)	ADAT1	16	tRNA processing [GO:0008033]	0	metal ion binding [GO:0046872]; RNA binding [GO:0003723]; tRNA-specific adenosine deaminase activity [GO:0008251]		-0.553289	0.924133	1	-1.39728	0.518149	0.941168	-0.843992	0.713906	1	-0.0532042	0.803892	1	-0.0558718	0.955011	1	-0.378738	0.918625	1
Q08462	Q08462	ADCY2_HUMAN	Adenylate cyclase type 2 (EC 4.6.1.1) (ATP pyrophosphate-lyase 2) (Adenylate cyclase type II) (Adenylyl cyclase 2)	ADCY2	5	activation of adenylate cyclase activity [GO:0007190]; activation of protein kinase A activity [GO:0034199]; adenylate cyclase-activating G protein-coupled receptor signaling pathway [GO:0007189]; adenylate cyclase-inhibiting G protein-coupled receptor signaling pathway [GO:0007193]; adenylate cyclase-modulating G protein-coupled receptor signaling pathway [GO:0007188]; cAMP biosynthetic process …	cytoplasm [GO:0005737]; dendrite [GO:0030425]; integral component of plasma membrane [GO:0005887]; membrane [GO:0016020]; membrane raft [GO:0045121]; plasma membrane [GO:0005886]	adenylate cyclase activity [GO:0004016]; adenylate cyclase binding [GO:0008179]; ATP binding [GO:0005524]; magnesium ion binding [GO:0000287]; manganese ion binding [GO:0030145]		-0.208912	0.852163	1	-0.599003	0.0561938	0.181999	-0.296171	0.152356	0.431236	-0.392807	0.290296	0.586435	-0.583007	0.727658	1	-0.453602	0.761076	1
O43306	O43306	ADCY6_HUMAN	Adenylate cyclase type 6 (EC 4.6.1.1) (ATP pyrophosphate-lyase 6) (Adenylate cyclase type VI) (Adenylyl cyclase 6) (Ca(2+)-inhibitable adenylyl cyclase)	ADCY6	12	activation of adenylate cyclase activity [GO:0007190]; activation of protein kinase A activity [GO:0034199]; adenylate cyclase-activating G protein-coupled receptor signaling pathway [GO:0007189]; adenylate cyclase-inhibiting G protein-coupled receptor signaling pathway [GO:0007193]; cAMP biosynthetic process [GO:0006171]; cellular response to catecholamine stimulus [GO:0071870]; cellular respons…	cilium [GO:0005929]; integral component of plasma membrane [GO:0005887]; intrinsic component of plasma membrane [GO:0031226]; membrane [GO:0016020]; plasma membrane [GO:0005886]; stereocilium [GO:0032420]	adenylate cyclase activity [GO:0004016]; ATP binding [GO:0005524]; metal ion binding [GO:0046872]; protein kinase binding [GO:0019901]; protein kinase C binding [GO:0005080]		-0.02352	0.97567	1	0.219208	0.404524	0.80547	0.234689	0.63368	1	0.47327	0.434739	0.785117	-0.371086	0.542395	1	0.143721	0.987429	1
P35611	P35611	ADDA_HUMAN	Alpha-adducin (Erythrocyte adducin subunit alpha)	ADD1	4	actin cytoskeleton organization [GO:0030036]; actin filament bundle assembly [GO:0051017]; barbed-end actin filament capping [GO:0051016]; cell morphogenesis [GO:0000902]; cellular response to calcium ion [GO:0071277]; cell volume homeostasis [GO:0006884]; erythrocyte differentiation [GO:0030218]; hemoglobin metabolic process [GO:0020027]; homeostasis of number of cells within a tissue [GO:004887…	adherens junction [GO:0005912]; cytoplasm [GO:0005737]; cytoskeleton [GO:0005856]; cytosol [GO:0005829]; F-actin capping protein complex [GO:0008290]; focal adhesion [GO:0005925]; nuclear body [GO:0016604]; nucleoplasm [GO:0005654]; nucleus [GO:0005634]; plasma membrane [GO:0005886]; plasma membrane raft [GO:0044853]; postsynaptic density [GO:0014069]	actin binding [GO:0003779]; actin filament binding [GO:0051015]; cadherin binding [GO:0045296]; calmodulin binding [GO:0005516]; protein heterodimerization activity [GO:0046982]; protein homodimerization activity [GO:0042803]; RNA binding [GO:0003723]; spectrin binding [GO:0030507]; structural constituent of cytoskeleton [GO:0005200]; structural molecule activity [GO:0005198]; transcription facto…		-0.129743	0.248406	0.661566	-0.138425	0.0667415	0.208591	-0.0550337	0.999976	1	-0.162781	0.0711471	0.197736	-0.0386472	1	1	-0.150099	0.318498	0.946319
P35612	P35612	ADDB_HUMAN	Beta-adducin (Erythrocyte adducin subunit beta)	ADD2	2	actin cytoskeleton organization [GO:0030036]; actin filament bundle assembly [GO:0051017]; barbed-end actin filament capping [GO:0051016]; hemopoiesis [GO:0030097]; leukocyte migration [GO:0050900]; leukocyte tethering or rolling [GO:0050901]; positive regulation of protein binding [GO:0032092]; protein-containing complex assembly [GO:0065003]; synapse assembly [GO:0007416]; transmembrane transpo…	cytoplasmic vesicle [GO:0031410]; cytoskeleton [GO:0005856]; cytosol [GO:0005829]; F-actin capping protein complex [GO:0008290]; plasma membrane raft [GO:0044853]; postsynaptic density [GO:0014069]	actin binding [GO:0003779]; actin filament binding [GO:0051015]; calmodulin binding [GO:0005516]; protein heterodimerization activity [GO:0046982]; protein homodimerization activity [GO:0042803]; protein kinase binding [GO:0019901]; spectrin binding [GO:0030507]; structural constituent of cytoskeleton [GO:0005200]; structural molecule activity [GO:0005198]		0.118974	0.999988	1	-0.397307	0.97758	1	-0.440342	0.968637	1	-0.127229	0.980556	1	-0.505924	0.912836	1	-0.192128	0.897467	1
P33991	P33991	MCM4_HUMAN	DNA replication licensing factor MCM4 (EC 3.6.4.12) (CDC21 homolog) (P1-CDC21)	MCM4	8	DNA replication [GO:0006260]; DNA strand elongation involved in DNA replication [GO:0006271]; DNA unwinding involved in DNA replication [GO:0006268]; double-strand break repair via break-induced replication [GO:0000727]; G1/S transition of mitotic cell cycle [GO:0000082]; mitotic DNA replication initiation [GO:1902975]; pre-replicative complex assembly involved in nuclear cell cycle DNA replicati…	CMG complex [GO:0071162]; MCM complex [GO:0042555]; membrane [GO:0016020]; nuclear chromosome, telomeric region [GO:0000784]; nucleoplasm [GO:0005654]; nucleus [GO:0005634]	ATP binding [GO:0005524]; DNA helicase activity [GO:0003678]; DNA replication origin binding [GO:0003688]; single-stranded DNA binding [GO:0003697]		-0.891998	2.6351e-06	4.76916e-05	-0.535724	0.00798459	0.0356349	0.409911	0.0149492	0.0721954	-0.623065	0.000395484	0.00219688	0.349921	0.37415	1	0.228825	0.37207	1
Q9H4F8	Q9H4F8	SMOC1_HUMAN	SPARC-related modular calcium-binding protein 1 (Secreted modular calcium-binding protein 1) (SMOC-1)	SMOC1	14	cell differentiation [GO:0030154]; extracellular matrix organization [GO:0030198]; eye development [GO:0001654]; limb development [GO:0060173]; regulation of osteoblast differentiation [GO:0045667]	basement membrane [GO:0005604]; extracellular space [GO:0005615]	calcium ion binding [GO:0005509]; extracellular matrix binding [GO:0050840]; heparin binding [GO:0008201]		-0.891476	3.3897e-10	1.36844e-08	-2.51512	5.95638e-19	4.08073e-17	-1.59085	3.83116e-07	7.15752e-06	-2.73922	7.08105e-16	2.51477e-14	-0.939737	4.83318e-07	0.000191521	-2.11911	1.54905e-10	3.84287e-08
Q9H496	Q9H496	IFG15_HUMAN	Torsin-1A-interacting protein 2, isoform IFRG15 (15 kDa interferon-responsive protein) (IFRG15)	TOR1AIP2	1	0	0	0		-0.891153	3.39286e-05	0.000452923	-0.189992	0.0649951	0.204099	0.735468	0.00237134	0.0153912	-0.322525	0.00359519	0.0155923	0.119043	0.794471	1	0.0457335	0.846994	1
Q9H2P0	Q9H2P0	ADNP_HUMAN	Activity-dependent neuroprotector homeobox protein (Activity-dependent neuroprotective protein)	ADNP	20	activation of protein kinase activity [GO:0032147]; cellular response to extracellular stimulus [GO:0031668]; cGMP-mediated signaling [GO:0019934]; estrous cycle [GO:0044849]; negative regulation of gene expression [GO:0010629]; negative regulation of neuron apoptotic process [GO:0043524]; negative regulation of protein binding [GO:0032091]; negative regulation of synaptic transmission [GO:005080…	axon [GO:0030424]; cytoplasm [GO:0005737]; dendrite [GO:0030425]; extracellular space [GO:0005615]; neuronal cell body [GO:0043025]; nuclear chromatin [GO:0000790]	beta-tubulin binding [GO:0048487]; chromatin binding [GO:0003682]; copper ion binding [GO:0005507]; DNA binding [GO:0003677]; DNA-binding transcription factor activity, RNA polymerase II-specific [GO:0000981]; peptide binding [GO:0042277]		0.0406552	1	1	0.126574	0.999763	1	0.185659	0.997632	1	-0.106743	0.930686	1	0.148464	0.977747	1	-0.104277	0.992235	1
Q9BRR6	Q9BRR6	ADPGK_HUMAN	ADP-dependent glucokinase (ADP-GK) (ADPGK) (EC 2.7.1.147) (RbBP-35)	ADPGK	15	canonical glycolysis [GO:0061621]; glucose metabolic process [GO:0006006]	endoplasmic reticulum [GO:0005783]; endoplasmic reticulum membrane [GO:0005789]; extracellular region [GO:0005576]; membrane [GO:0016020]	ADP-specific glucokinase activity [GO:0043843]; metal ion binding [GO:0046872]		0.245643	0.351224	0.828956	0.118721	0.743593	1	-0.281785	0.00624063	0.0344682	0.0548812	0.876598	1	0.127943	0.536355	1	0.161683	0.68777	1
Q9NRN7	Q9NRN7	ADPPT_HUMAN	L-aminoadipate-semialdehyde dehydrogenase-phosphopantetheinyl transferase (EC 2.7.8.7) (4'-phosphopantetheinyl transferase) (Alpha-aminoadipic semialdehyde dehydrogenase-phosphopantetheinyl transferase) (AASD-PPT) (LYS5 ortholog)	AASDHPPT	11	lysine biosynthetic process via aminoadipic acid [GO:0019878]; pantothenate metabolic process [GO:0015939]	cytosol [GO:0005829]; extracellular exosome [GO:0070062]	holo-[acyl-carrier-protein] synthase activity [GO:0008897]; magnesium ion binding [GO:0000287]		0.0814385	0.85785	1	0.00415585	1	1	-0.0865775	0.253216	0.623028	-0.0253299	0.824222	1	-0.0390811	0.987301	1	-0.10242	0.927431	1
Q9NX46	Q9NX46	ADPRS_HUMAN	ADP-ribose glycohydrolase ARH3 (ADP-ribosylhydrolase 3) (O-acetyl-ADP-ribose deacetylase ARH3) (EC 3.5.1.-) (Poly(ADP-ribose) glycohydrolase ARH3) (EC 3.2.1.143) ([Protein ADP-ribosylarginine] hydrolase-like protein 2) ([Protein ADP-ribosylserine] hydrolase) (EC 3.2.2.-)	ADPRS	1	cellular response to superoxide [GO:0071451]; DNA repair [GO:0006281]; peptidyl-serine ADP-deribosylation [GO:0140290]	mitochondrial matrix [GO:0005759]; mitochondrion [GO:0005739]; nuclear body [GO:0016604]; nucleoplasm [GO:0005654]; nucleus [GO:0005634]; site of DNA damage [GO:0090734]	ADP-ribosylserine hydrolase activity [GO:0140292]; hydrolase activity, hydrolyzing O-glycosyl compounds [GO:0004553]; magnesium ion binding [GO:0000287]; O-acetyl-ADP-ribose deacetylase activity [GO:0061463]; poly(ADP-ribose) glycohydrolase activity [GO:0004649]		0.00287481	1	1	0.0185145	0.999992	1	-0.000431496	1	1	-0.0468434	0.698575	1	0.0334886	0.99468	1	-0.00851495	0.999775	1
Q16186	Q16186	ADRM1_HUMAN	Proteasomal ubiquitin receptor ADRM1 (110 kDa cell membrane glycoprotein) (Gp110) (Adhesion-regulating molecule 1) (ARM-1) (Proteasome regulatory particle non-ATPase 13) (hRpn13) (Rpn13 homolog)	ADRM1	20	proteasome assembly [GO:0043248]; protein deubiquitination [GO:0016579]; transcription elongation from RNA polymerase II promoter [GO:0006368]; ubiquitin-dependent protein catabolic process [GO:0006511]	cytosol [GO:0005829]; nucleoplasm [GO:0005654]; plasma membrane [GO:0005886]; proteasome complex [GO:0000502]; proteasome regulatory particle, lid subcomplex [GO:0008541]	endopeptidase activator activity [GO:0061133]; protease binding [GO:0002020]; proteasome binding [GO:0070628]; ubiquitin binding [GO:0043130]		-0.12456	0.739475	1	0.0991481	0.26915	0.604724	0.14818	0.230701	0.584367	-0.0447945	0.552841	0.924379	0.115335	0.994698	1	0.135639	0.0935456	0.473017
P49736	P49736	MCM2_HUMAN	DNA replication licensing factor MCM2 (EC 3.6.4.12) (Minichromosome maintenance protein 2 homolog) (Nuclear protein BM28)	MCM2	3	apoptotic process [GO:0006915]; cellular response to interleukin-4 [GO:0071353]; cochlea development [GO:0090102]; DNA replication [GO:0006260]; DNA replication initiation [GO:0006270]; DNA unwinding involved in DNA replication [GO:0006268]; double-strand break repair via break-induced replication [GO:0000727]; G1/S transition of mitotic cell cycle [GO:0000082]; mitotic DNA replication initiation…	chromatin [GO:0000785]; CMG complex [GO:0071162]; cytoplasm [GO:0005737]; MCM complex [GO:0042555]; microtubule cytoskeleton [GO:0015630]; nuclear chromosome, telomeric region [GO:0000784]; nuclear origin of replication recognition complex [GO:0005664]; nucleoplasm [GO:0005654]; nucleus [GO:0005634]	ATP binding [GO:0005524]; DNA binding [GO:0003677]; DNA helicase activity [GO:0003678]; DNA replication origin binding [GO:0003688]; enzyme binding [GO:0019899]; histone binding [GO:0042393]; metal ion binding [GO:0046872]; single-stranded DNA binding [GO:0003697]		-0.884142	5.31793e-13	3.32998e-11	-0.435923	2.27689e-06	2.6097e-05	0.454487	9.85943e-07	1.69093e-05	-0.440023	2.08956e-08	2.72137e-07	0.298726	0.234155	1	0.393306	0.284312	0.890613
Q9NUS5	Q9NUS5	AP5S1_HUMAN	AP-5 complex subunit sigma-1 (Adaptor-related protein complex 5 sigma subunit) (Sigma5)	AP5S1	20	double-strand break repair via homologous recombination [GO:0000724]; endosomal transport [GO:0016197]; protein transport [GO:0015031]	AP-type membrane coat adaptor complex [GO:0030119]; cytosol [GO:0005829]; late endosome [GO:0005770]; late endosome membrane [GO:0031902]; lysosomal membrane [GO:0005765]; lysosome [GO:0005764]; nucleoplasm [GO:0005654]	0		-0.853919	0.0432243	0.185433	-0.168788	0.952968	1	0.827334	0.148851	0.424408	-0.47147	0.00572804	0.0234638	-0.0508374	0.993087	1	-0.466979	0.529672	1
Q9HBL0	Q9HBL0	TENS1_HUMAN	Tensin-1	TNS1	2	cell-substrate junction assembly [GO:0007044]; fibroblast migration [GO:0010761]	cell surface [GO:0009986]; cytoplasm [GO:0005737]; cytoskeleton [GO:0005856]; focal adhesion [GO:0005925]	actin binding [GO:0003779]; RNA binding [GO:0003723]		-0.85081	7.83966e-05	0.000925153	-0.0582695	0.999985	1	0.818782	7.43951e-07	1.3273e-05	0.404515	0.000601832	0.00317766	-0.232857	0.930196	1	0.143238	0.971001	1
Q8N371	Q8N371	KDM8_HUMAN	Bifunctional peptidase and arginyl-hydroxylase JMJD5 (EC 1.14.11.-) (EC 3.4.-.-) (JmjC domain-containing protein 5) (Jumonji C domain-containing protein 5) (L-arginine (3R)-hydroxylase KDM8)	KDM8	16	circadian regulation of gene expression [GO:0032922]; G2/M transition of mitotic cell cycle [GO:0000086]; histone H3-K36 demethylation [GO:0070544]; negative regulation of transcription, DNA-templated [GO:0045892]; positive regulation of transcription, DNA-templated [GO:0045893]; protein destabilization [GO:0031648]	chromosome [GO:0005694]; cytosol [GO:0005829]; nucleoplasm [GO:0005654]; nucleus [GO:0005634]	2-oxoglutarate-dependent dioxygenase activity [GO:0016706]; aminopeptidase activity [GO:0004177]; chromatin binding [GO:0003682]; endopeptidase activity [GO:0004175]; histone demethylase activity (H3-K36 specific) [GO:0051864]; metal ion binding [GO:0046872]; methylated histone binding [GO:0035064]		-0.8351	0.0269952	0.128882	-0.198261	0.359579	0.746626	0.534551	0.164139	0.45484	-0.400161	2.24854e-05	0.000166955	0.1189	0.942233	1	-0.0942999	0.407889	1
P10109	P10109	ADX_HUMAN	Adrenodoxin, mitochondrial (Adrenal ferredoxin) (Ferredoxin-1) (Hepatoredoxin)	FDX1	11	C21-steroid hormone biosynthetic process [GO:0006700]; cellular response to cAMP [GO:0071320]; cellular response to forskolin [GO:1904322]; cholesterol metabolic process [GO:0008203]; hormone biosynthetic process [GO:0042446]; small molecule metabolic process [GO:0044281]; sterol metabolic process [GO:0016125]	mitochondrial matrix [GO:0005759]; mitochondrion [GO:0005739]	2 iron, 2 sulfur cluster binding [GO:0051537]; electron transfer activity [GO:0009055]; iron ion binding [GO:0005506]		0.622121	0.600705	1	0.745721	0.345453	0.723684	0.123599	0.874738	1	0.574512	0.537848	0.908243	0.432383	0.282317	1	0.343334	0.7808	1
Q8IUX7	Q8IUX7	AEBP1_HUMAN	Adipocyte enhancer-binding protein 1 (AE-binding protein 1) (Aortic carboxypeptidase-like protein)	AEBP1	7	negative regulation of transcription by RNA polymerase II [GO:0000122]; peptide metabolic process [GO:0006518]; protein processing [GO:0016485]; regulation of collagen fibril organization [GO:1904026]	collagen-containing extracellular matrix [GO:0062023]; cytoplasm [GO:0005737]; extracellular exosome [GO:0070062]; extracellular region [GO:0005576]; extracellular space [GO:0005615]; nucleus [GO:0005634]	calmodulin binding [GO:0005516]; collagen binding [GO:0005518]; DNA-binding transcription repressor activity, RNA polymerase II-specific [GO:0001227]; metallocarboxypeptidase activity [GO:0004181]; RNA polymerase II transcription regulatory region sequence-specific DNA binding [GO:0000977]; zinc ion binding [GO:0008270]		0.610222	1.32088e-05	0.000198105	0.184684	0.809585	1	-0.482828	0.000129997	0.00125803	0.267887	0.090372	0.242139	-0.0549467	0.999681	1	0.0694784	0.999958	1
Q96SZ5	Q96SZ5	AEDO_HUMAN	2-aminoethanethiol dioxygenase (EC 1.13.11.19) (Cysteamine dioxygenase)	ADO	10	sulfur amino acid catabolic process [GO:0000098]	cytosol [GO:0005829]	cysteamine dioxygenase activity [GO:0047800]; metal ion binding [GO:0046872]		0.1726	0.30769	0.757553	0.124284	6.17788e-05	0.000512826	0.0714028	0.957315	1	0.193044	0.162827	0.381077	0.12366	0.984403	1	0.132396	0.0075227	0.086339
P55198	P55198	AF17_HUMAN	Protein AF-17 (ALL1-fused gene from chromosome 17 protein)	MLLT6	17	negative regulation of histone H3-K79 methylation [GO:2001161]; negative regulation of urine volume [GO:0035811]; positive regulation of sodium ion transport [GO:0010765]; positive regulation of transcription by RNA polymerase II [GO:0045944]; regulation of transcription, DNA-templated [GO:0006355]; renal potassium excretion [GO:0036359]; renal sodium excretion [GO:0035812]	nucleus [GO:0005634]	histone binding [GO:0042393]; metal ion binding [GO:0046872]; nucleosome binding [GO:0031491]		0.374798	0.860075	1	-0.328677	0.99256	1	-0.703475	0.526357	0.995464	0.348638	0.727824	1	3.26234	0.231456	1	2.3754	0.630801	1
Q8TBC5	Q8TBC5	ZSC18_HUMAN	Zinc finger and SCAN domain-containing protein 18 (Zinc finger protein 447)	ZSCAN18	19	regulation of transcription by RNA polymerase II [GO:0006357]	nucleus [GO:0005634]	DNA-binding transcription factor activity, RNA polymerase II-specific [GO:0000981]; metal ion binding [GO:0046872]; RNA polymerase II cis-regulatory region sequence-specific DNA binding [GO:0000978]		-0.783271	1.21647e-11	6.23048e-10	-0.892166	4.84082e-14	1.93864e-12	-0.117293	0.366435	0.790167	-0.935243	9.29567e-16	3.25521e-14	-0.2276	0.481964	1	-0.6254	0.00137588	0.0235968
P42568	P42568	AF9_HUMAN	Protein AF-9 (ALL1-fused gene from chromosome 9 protein) (Myeloid/lymphoid or mixed-lineage leukemia translocated to chromosome 3 protein) (YEATS domain-containing protein 3)	MLLT3	9	anterior/posterior pattern specification [GO:0009952]; hematopoietic stem cell differentiation [GO:0060218]; negative regulation of canonical Wnt signaling pathway [GO:0090090]; positive regulation of transcription, DNA-templated [GO:0045893]; positive regulation of Wnt signaling pathway, planar cell polarity pathway [GO:2000096]; regulation of chromatin organization [GO:1902275]; regulation of s…	chromosome [GO:0005694]; cytosol [GO:0005829]; extracellular exosome [GO:0070062]; nucleoplasm [GO:0005654]; nucleus [GO:0005634]; transcription elongation factor complex [GO:0008023]	chromatin binding [GO:0003682]; DNA binding [GO:0003677]; histone binding [GO:0042393]; lysine-acetylated histone binding [GO:0070577]; modification-dependent protein binding [GO:0140030]		-0.357961	0.634912	1	-0.609909	0.718597	1	-0.251948	0.937242	1	0.116951	0.862983	1	-0.565344	0.339003	1	-0.683099	0.66188	1
P55196	P55196	AFAD_HUMAN	Afadin (ALL1-fused gene from chromosome 6 protein) (Protein AF-6) (Afadin adherens junction formation factor)	AFDN	6	adherens junction organization [GO:0034332]; bicellular tight junction assembly [GO:0070830]; cell adhesion [GO:0007155]; cell-cell adhesion mediated by cadherin [GO:0044331]; cell-cell signaling [GO:0007267]; establishment of endothelial intestinal barrier [GO:0090557]; establishment of protein localization to plasma membrane [GO:0061951]; negative regulation of cell migration [GO:0030336]; pore…	adherens junction [GO:0005912]; cell-cell contact zone [GO:0044291]; cell-cell junction [GO:0005911]; cell junction [GO:0030054]; cytosol [GO:0005829]; nuclear speck [GO:0016607]; nucleoplasm [GO:0005654]; plasma membrane [GO:0005886]; pore complex [GO:0046930]; tight junction [GO:0070160]	actin filament binding [GO:0051015]; cadherin binding [GO:0045296]; cell adhesion molecule binding [GO:0050839]; protein C-terminus binding [GO:0008022]; Ras GTPase binding [GO:0017016]		-0.119888	0.465216	0.972947	-0.0590834	0.999759	1	0.0187304	0.999838	1	-0.00975684	1	1	0.00834642	1	1	-0.0448175	1	1
P43652	P43652	AFAM_HUMAN	Afamin (Alpha-albumin) (Alpha-Alb)	AFM	4	protein stabilization [GO:0050821]; protein transport within extracellular region [GO:0071693]; vitamin transport [GO:0051180]	blood microparticle [GO:0072562]; cytoplasm [GO:0005737]; extracellular exosome [GO:0070062]; extracellular region [GO:0005576]; extracellular space [GO:0005615]	fatty acid binding [GO:0005504]; vitamin E binding [GO:0008431]; zinc ion binding [GO:0008270]		-1.50139	0.462659	0.969756	-0.884968	0.502146	0.92352	0.772165	0.982633	1	-0.600977	0.368084	0.700885	0.759117	0.140664	0.893721	-0.341402	0.931546	1
O60260	O60260	PRKN_HUMAN	E3 ubiquitin-protein ligase parkin (Parkin) (EC 2.3.2.31) (Parkin RBR E3 ubiquitin-protein ligase) (Parkinson juvenile disease protein 2) (Parkinson disease protein 2)	PRKN	6	adult locomotory behavior [GO:0008344]; aggresome assembly [GO:0070842]; autophagy of mitochondrion [GO:0000422]; cellular protein catabolic process [GO:0044257]; cellular protein metabolic process [GO:0044267]; cellular response to dopamine [GO:1903351]; cellular response to manganese ion [GO:0071287]; cellular response to toxic substance [GO:0097237]; cellular response to unfolded protein [GO:0…	aggresome [GO:0016235]; cytoplasm [GO:0005737]; cytosol [GO:0005829]; endoplasmic reticulum [GO:0005783]; Golgi apparatus [GO:0005794]; Lewy body [GO:0097413]; mitochondrion [GO:0005739]; neuron projection [GO:0043005]; nuclear speck [GO:0016607]; nucleus [GO:0005634]; Parkin-FBXW7-Cul1 ubiquitin ligase complex [GO:1990452]; perinuclear region of cytoplasm [GO:0048471]; presynapse [GO:0098793]; u…	actin binding [GO:0003779]; beta-catenin binding [GO:0008013]; chaperone binding [GO:0051087]; cullin family protein binding [GO:0097602]; enzyme binding [GO:0019899]; F-box domain binding [GO:1990444]; G protein-coupled receptor binding [GO:0001664]; heat shock protein binding [GO:0031072]; histone deacetylase binding [GO:0042826]; Hsp70 protein binding [GO:0030544]; identical protein binding [G…		-0.765859	0.335606	0.806504	-1.17966	0.0883852	0.261577	-0.413799	0.89095	1	-0.664359	0.00285922	0.0126929	0.254827	0.932411	1	-0.59496	0.116766	0.541621
Q9UHB7	Q9UHB7	AFF4_HUMAN	AF4/FMR2 family member 4 (ALL1-fused gene from chromosome 5q31 protein) (Protein AF-5q31) (Major CDK9 elongation factor-associated protein)	AFF4	5	regulation of gene expression [GO:0010468]; spermatid development [GO:0007286]; transcription by RNA polymerase II [GO:0006366]; transcription elongation from RNA polymerase II promoter [GO:0006368]	fibrillar center [GO:0001650]; nucleoplasm [GO:0005654]; nucleus [GO:0005634]; super elongation complex [GO:0032783]; transcriptionally active chromatin [GO:0035327]; transcription elongation factor complex [GO:0008023]	0		0.186923	0.76659	1	0.317846	0.0116252	0.0493939	-0.0242029	0.999962	1	0.0535679	0.997384	1	-0.159163	0.772431	1	0.147233	0.997056	1
Q8NB90	Q8NB90	AFG2H_HUMAN	ATPase family protein 2 homolog (EC 3.6.4.10) (Spermatogenesis-associated factor protein) (Spermatogenesis-associated protein 5)	SPATA5	4	brain development [GO:0007420]; cell differentiation [GO:0030154]; spermatogenesis [GO:0007283]	cytoplasm [GO:0005737]; mitochondrion [GO:0005739]	ATPase activity [GO:0016887]; ATP binding [GO:0005524]		-0.14635	0.710921	1	-0.0487594	0.996589	1	0.0679413	0.998595	1	-0.104925	0.954253	1	0.0590376	0.999997	1	0.0618367	0.999986	1
Q9Y4W6	Q9Y4W6	AFG32_HUMAN	AFG3-like protein 2 (EC 3.4.24.-) (Paraplegin-like protein)	AFG3L2	18	axonogenesis [GO:0007409]; calcium import into the mitochondrion [GO:0036444]; cristae formation [GO:0042407]; membrane protein proteolysis [GO:0033619]; mitochondrial calcium ion homeostasis [GO:0051560]; mitochondrial calcium ion transmembrane transport [GO:0006851]; mitochondrial fusion [GO:0008053]; mitochondrial protein processing [GO:0034982]; muscle fiber development [GO:0048747]; myelinat…	m-AAA complex [GO:0005745]; mitochondrial inner membrane [GO:0005743]; mitochondrion [GO:0005739]	ATP binding [GO:0005524]; ATP-dependent peptidase activity [GO:0004176]; metalloendopeptidase activity [GO:0004222]; metallopeptidase activity [GO:0008237]; unfolded protein binding [GO:0051082]; zinc ion binding [GO:0008270]		-0.0010543	1	1	-0.0699034	0.956875	1	-0.0829472	0.754189	1	-0.121165	0.96914	1	-0.263287	0.234898	1	-0.460117	0.00631322	0.0756352
Q6ULP2	Q6ULP2	AFTIN_HUMAN	Aftiphilin	AFTPH	2	intracellular transport [GO:0046907]; protein transport [GO:0015031]	AP-1 adaptor complex [GO:0030121]; cytoplasm [GO:0005737]; cytosol [GO:0005829]; Golgi apparatus [GO:0005794]; intracellular membrane-bounded organelle [GO:0043231]; nucleoplasm [GO:0005654]; trans-Golgi network membrane [GO:0032588]	clathrin binding [GO:0030276]		0.0517189	0.98786	1	0.379585	0.00225449	0.0120043	0.275657	0.00530917	0.0301454	0.202954	0.233435	0.500865	0.0430624	0.985326	1	0.271216	0.896429	1
Q5I7T1	Q5I7T1	AG10B_HUMAN	Putative Dol-P-Glc:Glc(2)Man(9)GlcNAc(2)-PP-Dol alpha-1,2-glucosyltransferase (EC 2.4.1.256) (Alpha-1,2-glucosyltransferase ALG10-A) (Alpha-2-glucosyltransferase ALG10-B) (Asparagine-linked glycosylation protein 10 homolog B) (Potassium channel regulator 1)	ALG10B	12	dolichol-linked oligosaccharide biosynthetic process [GO:0006488]; positive regulation of inward rectifier potassium channel activity [GO:1901980]; positive regulation of protein glycosylation [GO:0060050]; protein glycosylation [GO:0006486]; protein N-linked glycosylation [GO:0006487]	endoplasmic reticulum [GO:0005783]; integral component of membrane [GO:0016021]; plasma membrane [GO:0005886]	dolichyl pyrophosphate Glc2Man9GlcNAc2 alpha-1,2-glucosyltransferase activity [GO:0106073]; transferase activity [GO:0016740]		-0.051066	0.823758	1	0.039	0.987609	1	0.126869	0.66726	1	-0.305932	0.0186531	0.0651085	0.168052	0.349922	1	0.221576	0.931121	1
P06280	P06280	AGAL_HUMAN	Alpha-galactosidase A (EC 3.2.1.22) (Alpha-D-galactosidase A) (Alpha-D-galactoside galactohydrolase) (Galactosylgalactosylglucosylceramidase GLA) (EC 3.2.1.47) (Melibiase) (Agalsidase)	GLA	X	glycoside catabolic process [GO:0016139]; glycosphingolipid catabolic process [GO:0046479]; glycosphingolipid metabolic process [GO:0006687]; glycosylceramide catabolic process [GO:0046477]; negative regulation of nitric oxide biosynthetic process [GO:0045019]; negative regulation of nitric-oxide synthase activity [GO:0051001]; neutrophil degranulation [GO:0043312]; oligosaccharide metabolic proc…	azurophil granule lumen [GO:0035578]; cytoplasm [GO:0005737]; extracellular exosome [GO:0070062]; extracellular region [GO:0005576]; Golgi apparatus [GO:0005794]; lysosomal lumen [GO:0043202]; lysosome [GO:0005764]	alpha-galactosidase activity [GO:0004557]; catalytic activity [GO:0003824]; galactoside binding [GO:0016936]; galactosylgalactosylglucosylceramidase activity [GO:0017041]; hydrolase activity [GO:0016787]; protein homodimerization activity [GO:0042803]; raffinose alpha-galactosidase activity [GO:0052692]; signaling receptor binding [GO:0005102]		0.108111	0.94694	1	0.00134968	0.999939	1	-0.191248	0.486878	0.948247	-0.420464	0.524077	0.89271	-0.290224	0.925803	1	0.251039	0.722353	1
Q9UPQ3	Q9UPQ3	AGAP1_HUMAN	Arf-GAP with GTPase, ANK repeat and PH domain-containing protein 1 (AGAP-1) (Centaurin-gamma-2) (Cnt-g2) (GTP-binding and GTPase-activating protein 1) (GGAP1)	AGAP1	2	protein transport [GO:0015031]	cytoplasm [GO:0005737]; nucleus [GO:0005634]	GTPase activator activity [GO:0005096]; GTPase activity [GO:0003924]; GTP binding [GO:0005525]; metal ion binding [GO:0046872]; phospholipid binding [GO:0005543]		0.128198	0.925672	1	-0.079891	0.867718	1	-0.208089	0.713349	1	0.189831	0.975301	1	0.0517959	0.998105	1	0.0864999	0.930636	1
Q96P47	Q96P47	AGAP3_HUMAN	Arf-GAP with GTPase, ANK repeat and PH domain-containing protein 3 (AGAP-3) (CRAM-associated GTPase) (CRAG) (Centaurin-gamma-3) (Cnt-g3) (MR1-interacting protein) (MRIP-1)	AGAP3	7	cellular response to reactive oxygen species [GO:0034614]; proteasome-mediated ubiquitin-dependent protein catabolic process [GO:0043161]; signal transduction [GO:0007165]	cell periphery [GO:0071944]; cytoplasm [GO:0005737]; membrane [GO:0016020]; nucleus [GO:0005634]	GTPase activator activity [GO:0005096]; GTPase activity [GO:0003924]; GTP binding [GO:0005525]; metal ion binding [GO:0046872]; polyubiquitin modification-dependent protein binding [GO:0031593]		-0.0936462	0.95628	1	-0.043468	0.9995	1	-0.059628	0.988914	1	0.145237	0.614028	0.984597	0.332588	0.464661	1	0.564722	0.0400852	0.270431
P52594	P52594	AGFG1_HUMAN	Arf-GAP domain and FG repeat-containing protein 1 (HIV-1 Rev-binding protein) (Nucleoporin-like protein RIP) (Rev-interacting protein) (Rev/Rex activation domain-binding protein)	AGFG1	2	acrosome assembly [GO:0001675]; intermediate filament organization [GO:0045109]; membrane organization [GO:0061024]; mRNA export from nucleus [GO:0006406]; multicellular organism development [GO:0007275]; spermatid nucleus differentiation [GO:0007289]	cell projection [GO:0042995]; cytoplasmic vesicle [GO:0031410]; cytosol [GO:0005829]; intracellular membrane-bounded organelle [GO:0043231]; neuronal cell body [GO:0043025]; nuclear pore [GO:0005643]	DNA binding [GO:0003677]; GTPase activator activity [GO:0005096]; metal ion binding [GO:0046872]; RNA binding [GO:0003723]		-0.166963	0.024356	0.119153	-0.130839	0.0174991	0.0695253	0.032248	0.706334	1	0.0345236	0.801324	1	0.0638519	0.019424	0.347375	0.0463784	0.930642	1
O95081	O95081	AGFG2_HUMAN	Arf-GAP domain and FG repeat-containing protein 2 (HIV-1 Rev-binding protein-like protein) (Rev/Rex activation domain-binding protein related) (RAB-R)	AGFG2	7	0	membrane [GO:0016020]	GTPase activator activity [GO:0005096]; metal ion binding [GO:0046872]		-0.267697	0.000137967	0.00150763	-0.289449	0.311039	0.672355	-0.0161001	0.923432	1	0.00579089	0.992454	1	-0.00633213	0.998073	1	-0.101097	0.835668	1
Q8N302	Q8N302	AGGF1_HUMAN	Angiogenic factor with G patch and FHA domains 1 (Angiogenic factor VG5Q) (hVG5Q) (G patch domain-containing protein 7) (Vasculogenesis gene on 5q protein)	AGGF1	5	angiogenesis [GO:0001525]; cell adhesion [GO:0007155]; positive regulation of angiogenesis [GO:0045766]; positive regulation of endothelial cell proliferation [GO:0001938]; vasculogenesis [GO:0001570]	cytoplasm [GO:0005737]; extracellular region [GO:0005576]; perinuclear region of cytoplasm [GO:0048471]	nucleic acid binding [GO:0003676]		-0.354704	0.157928	0.489519	0.292301	0.717609	1	0.505597	0.452051	0.90552	0.151096	0.955912	1	0.155775	0.560833	1	0.0691828	0.999584	1
Q53H12	Q53H12	AGK_HUMAN	Acylglycerol kinase, mitochondrial (hAGK) (EC 2.7.1.107) (EC 2.7.1.138) (EC 2.7.1.94) (Multiple substrate lipid kinase) (HsMuLK) (MuLK) (Multi-substrate lipid kinase)	AGK	7	ceramide biosynthetic process [GO:0046513]; glycerophospholipid biosynthetic process [GO:0046474]; phosphorylation [GO:0016310]; protein insertion into mitochondrial inner membrane [GO:0045039]; sphingolipid metabolic process [GO:0006665]; sphingosine biosynthetic process [GO:0046512]	cytoplasm [GO:0005737]; cytosol [GO:0005829]; integral component of mitochondrial inner membrane [GO:0031305]; intracellular membrane-bounded organelle [GO:0043231]; membrane [GO:0016020]; mitochondrial inner membrane [GO:0005743]; mitochondrial intermembrane space [GO:0005758]; mitochondrial membrane [GO:0031966]; mitochondrial outer membrane [GO:0005741]; mitochondrion [GO:0005739]; TIM22 mitoc…	acylglycerol kinase activity [GO:0047620]; ATP binding [GO:0005524]; ceramide kinase activity [GO:0001729]; D-erythro-sphingosine kinase activity [GO:0017050]; diacylglycerol kinase activity [GO:0004143]; dihydroceramide kinase activity [GO:0102773]; lipid kinase activity [GO:0001727]; NAD+ kinase activity [GO:0003951]		0.10604	0.130601	0.427149	-0.0469691	0.774421	1	-0.146718	0.000698878	0.005419	-0.0512055	0.986207	1	-0.136018	0.0297593	0.441928	-0.250306	0.0218735	0.181973
O95394	O95394	AGM1_HUMAN	Phosphoacetylglucosamine mutase (PAGM) (EC 5.4.2.3) (Acetylglucosamine phosphomutase) (N-acetylglucosamine-phosphate mutase) (Phosphoglucomutase-3) (PGM 3)	PGM3	6	carbohydrate metabolic process [GO:0005975]; glucosamine metabolic process [GO:0006041]; glucose 1-phosphate metabolic process [GO:0019255]; hemopoiesis [GO:0030097]; protein N-linked glycosylation [GO:0006487]; protein O-linked glycosylation [GO:0006493]; spermatogenesis [GO:0007283]; UDP-N-acetylglucosamine biosynthetic process [GO:0006048]	cytosol [GO:0005829]	magnesium ion binding [GO:0000287]; phosphoacetylglucosamine mutase activity [GO:0004610]; phosphoglucomutase activity [GO:0004614]		-0.0281196	0.999201	1	-0.000806614	1	1	0.0426273	0.994819	1	-0.000772993	1	1	0.00659949	1	1	0.00102822	1	1
O15488	O15488	GLYG2_HUMAN	Glycogenin-2 (GN-2) (GN2) (EC 2.4.1.186)	GYG2	X	glycogen biosynthetic process [GO:0005978]	cytoplasm [GO:0005737]; cytosol [GO:0005829]	glycogenin glucosyltransferase activity [GO:0008466]; metal ion binding [GO:0046872]; UDP-alpha-D-glucose:glucosyl-glycogenin alpha-D-glucosyltransferase activity [GO:0102751]		-0.753728	0.000570536	0.00527711	-1.15287	1.27889e-05	0.000123763	-0.488303	0.0109126	0.0560825	-1.18014	5.1692e-08	6.22703e-07	-0.245952	0.644456	1	-1.12831	0.00372667	0.0514828
Q9UKV8	Q9UKV8	AGO2_HUMAN	Protein argonaute-2 (Argonaute2) (hAgo2) (EC 3.1.26.n2) (Argonaute RISC catalytic component 2) (Eukaryotic translation initiation factor 2C 2) (eIF-2C 2) (eIF2C 2) (PAZ Piwi domain protein) (PPD) (Protein slicer)	AGO2	8	gene silencing by RNA [GO:0031047]; miRNA loading onto RISC involved in gene silencing by miRNA [GO:0035280]; miRNA mediated inhibition of translation [GO:0035278]; miRNA metabolic process [GO:0010586]; mRNA cleavage involved in gene silencing by miRNA [GO:0035279]; mRNA cleavage involved in gene silencing by siRNA [GO:0090625]; negative regulation of amyloid precursor protein biosynthetic proces…	cell junction [GO:0030054]; cytoplasm [GO:0005737]; cytosol [GO:0005829]; dendrite [GO:0030425]; extracellular exosome [GO:0070062]; membrane [GO:0016020]; mRNA cap binding complex [GO:0005845]; nucleoplasm [GO:0005654]; nucleus [GO:0005634]; P-body [GO:0000932]; polysome [GO:0005844]; ribonucleoprotein complex [GO:1990904]; RISC complex [GO:0016442]; RISC-loading complex [GO:0070578]	core promoter sequence-specific DNA binding [GO:0001046]; double-stranded RNA binding [GO:0003725]; endoribonuclease activity [GO:0004521]; endoribonuclease activity, cleaving miRNA-paired mRNA [GO:0090624]; endoribonuclease activity, cleaving siRNA-paired mRNA [GO:0070551]; metal ion binding [GO:0046872]; miRNA binding [GO:0035198]; mRNA cap binding [GO:0098808]; protein C-terminus binding [GO:0…		0.0844746	0.982938	1	0.0152095	1	1	0.00913356	0.999999	1	0.122301	0.741167	1	0.170892	0.974057	1	-0.0354199	0.991929	1
Q9H9G7	Q9H9G7	AGO3_HUMAN	Protein argonaute-3 (Argonaute3) (hAgo3) (EC 3.1.26.n2) (Argonaute RISC catalytic component 3) (Eukaryotic translation initiation factor 2C 3) (eIF-2C 3) (eIF2C 3)	AGO3	1	miRNA loading onto RISC involved in gene silencing by miRNA [GO:0035280]; miRNA mediated inhibition of translation [GO:0035278]; mRNA catabolic process [GO:0006402]; negative regulation of gene expression [GO:0010629]; positive regulation of gene expression [GO:0010628]; positive regulation of NIK/NF-kappaB signaling [GO:1901224]; post-transcriptional gene silencing by RNA [GO:0035194]; pre-miRNA…	condensed nuclear chromosome [GO:0000794]; cytoplasm [GO:0005737]; cytoplasmic ribonucleoprotein granule [GO:0036464]; cytosol [GO:0005829]; membrane [GO:0016020]; nucleoplasm [GO:0005654]; P-body [GO:0000932]; RISC complex [GO:0016442]; RISC-loading complex [GO:0070578]	double-stranded RNA binding [GO:0003725]; endoribonuclease activity [GO:0004521]; endoribonuclease activity, cleaving miRNA-paired mRNA [GO:0090624]; metal ion binding [GO:0046872]; miRNA binding [GO:0035198]; RNA binding [GO:0003723]; single-stranded RNA binding [GO:0003727]		-0.108891	0.827591	1	-0.262138	0.121759	0.335552	-0.253977	0.166098	0.458919	-0.166131	0.880886	1	0.407989	0.891132	1	-0.0881764	0.999893	1
Q8IWK6	Q8IWK6	AGRA3_HUMAN	Adhesion G protein-coupled receptor A3 (G-protein coupled receptor 125)	ADGRA3	4	cell surface receptor signaling pathway [GO:0007166]; G protein-coupled receptor signaling pathway [GO:0007186]	external side of plasma membrane [GO:0009897]; integral component of membrane [GO:0016021]; plasma membrane [GO:0005886]	G protein-coupled receptor activity [GO:0004930]		0.0129017	0.99683	1	-0.841502	0.0124213	0.0521876	-0.602571	0.160717	0.44828	-0.0868533	0.640677	1	-0.598646	0.598153	1	-0.404507	0.449486	1
O14514	O14514	AGRB1_HUMAN	Adhesion G protein-coupled receptor B1 (Brain-specific angiogenesis inhibitor 1) [Cleaved into: Vasculostatin-40 (Vstat40); Vasculostatin-120 (Vstat120)]	ADGRB1	8	adenylate cyclase-activating G protein-coupled receptor signaling pathway [GO:0007189]; apoptotic cell clearance [GO:0043277]; axonogenesis [GO:0007409]; cell adhesion [GO:0007155]; cell surface receptor signaling pathway [GO:0007166]; defense response to Gram-negative bacterium [GO:0050829]; engulfment of apoptotic cell [GO:0043652]; G protein-coupled receptor signaling pathway [GO:0007186]; inn…	cell-cell junction [GO:0005911]; dendrite [GO:0030425]; dendritic spine [GO:0043197]; extracellular space [GO:0005615]; focal adhesion [GO:0005925]; glutamatergic synapse [GO:0098978]; integral component of membrane [GO:0016021]; integral component of plasma membrane [GO:0005887]; perinuclear region of cytoplasm [GO:0048471]; phagocytic cup [GO:0001891]; plasma membrane [GO:0005886]; postsynaptic…	G protein-coupled receptor activity [GO:0004930]; lipopolysaccharide binding [GO:0001530]; PDZ domain binding [GO:0030165]; phosphatidylserine binding [GO:0001786]		-0.230071	0.988888	1	-0.375781	0.226606	0.53383	-0.341861	0.764417	1	0.192575	0.59942	0.969295	-0.299713	0.457541	1	0.242422	0.976648	1
O60241	O60241	AGRB2_HUMAN	Adhesion G protein-coupled receptor B2 (Brain-specific angiogenesis inhibitor 2)	ADGRB2	1	adenylate cyclase-activating G protein-coupled receptor signaling pathway [GO:0007189]; calcineurin-NFAT signaling cascade [GO:0033173]; cell surface receptor signaling pathway [GO:0007166]; G protein-coupled receptor signaling pathway [GO:0007186]; negative regulation of angiogenesis [GO:0016525]; peripheral nervous system development [GO:0007422]; positive regulation of synapse assembly [GO:005…	centrosome [GO:0005813]; integral component of membrane [GO:0016021]; integral component of plasma membrane [GO:0005887]; plasma membrane [GO:0005886]	G protein-coupled receptor activity [GO:0004930]		-0.315828	0.436202	0.941831	-0.374736	0.591874	1	-0.305748	0.909056	1	-0.134789	0.955911	1	-0.200546	0.556865	1	-0.407225	0.770963	1
P48066	P48066	S6A11_HUMAN	Sodium- and chloride-dependent GABA transporter 3 (GAT-3) (Solute carrier family 6 member 11)	SLC6A11	3	brain development [GO:0007420]; monocarboxylic acid transport [GO:0015718]; neurotransmitter uptake [GO:0001504]; response to drug [GO:0042493]; sodium ion transmembrane transport [GO:0035725]	cytoplasm [GO:0005737]; GABA-ergic synapse [GO:0098982]; integral component of membrane [GO:0016021]; integral component of postsynaptic membrane [GO:0099055]; integral component of presynaptic membrane [GO:0099056]; neuron projection [GO:0043005]; plasma membrane [GO:0005886]	gamma-aminobutyric acid:sodium symporter activity [GO:0005332]; monocarboxylic acid transmembrane transporter activity [GO:0008028]; neurotransmitter binding [GO:0042165]		-0.744227	6.51983e-05	0.000789193	-0.968751	2.62813e-06	2.97104e-05	-0.261748	0.222463	0.568735	-1.03918	7.82186e-09	1.10282e-07	-0.0842292	0.638382	1	-0.559649	0.000104402	0.00316952
O60242	O60242	AGRB3_HUMAN	Adhesion G protein-coupled receptor B3 (Brain-specific angiogenesis inhibitor 3)	ADGRB3	6	adenylate cyclase-activating G protein-coupled receptor signaling pathway [GO:0007189]; cell surface receptor signaling pathway [GO:0007166]; G protein-coupled receptor signaling pathway [GO:0007186]; maintenance of synapse structure [GO:0099558]; motor learning [GO:0061743]; myoblast fusion [GO:0007520]; negative regulation of angiogenesis [GO:0016525]; neuron remodeling [GO:0016322]; positive r…	integral component of membrane [GO:0016021]; integral component of plasma membrane [GO:0005887]; plasma membrane [GO:0005886]; postsynapse [GO:0098794]; synaptic cleft [GO:0043083]	G protein-coupled receptor activity [GO:0004930]; GTPase activator activity [GO:0005096]		-0.74292	0.136768	0.441563	-0.735133	0.00601697	0.0280159	-0.0865042	0.994107	1	-0.564124	0.013342	0.0485978	-0.292819	0.281388	1	-0.793032	0.0258451	0.204184
Q9Y6H5	Q9Y6H5	SNCAP_HUMAN	Synphilin-1 (Sph1) (Alpha-synuclein-interacting protein)	SNCAIP	5	cell death [GO:0008219]; cellular protein metabolic process [GO:0044267]; dopamine metabolic process [GO:0042417]; regulation of inclusion body assembly [GO:0090083]; regulation of neurotransmitter secretion [GO:0046928]	cytoplasm [GO:0005737]; cytoplasmic ribonucleoprotein granule [GO:0036464]; cytosol [GO:0005829]; neuronal cell body [GO:0043025]; nucleoplasm [GO:0005654]; presynaptic membrane [GO:0042734]; synaptic vesicle [GO:0008021]	identical protein binding [GO:0042802]; ubiquitin protein ligase binding [GO:0031625]		-0.740427	2.26008e-16	2.10075e-14	-0.734364	1.46933e-19	1.08457e-17	0.112372	0.881698	1	-0.639831	1.8586e-16	7.06737e-15	-0.36907	0.00713195	0.199967	-0.74222	7.15413e-08	7.27884e-06
Q86SQ4	Q86SQ4	AGRG6_HUMAN	Adhesion G-protein coupled receptor G6 (Developmentally regulated G-protein-coupled receptor) (G-protein coupled receptor 126) (Vascular inducible G protein-coupled receptor) [Cleaved into: ADGRG6 N-terminal fragment (ADGRG6-NTF); ADGRG6 C-terminal fragment (ADGRG6-CTF)]	ADGRG6	6	adenylate cyclase-activating G protein-coupled receptor signaling pathway [GO:0007189]; cAMP-mediated signaling [GO:0019933]; cell surface receptor signaling pathway [GO:0007166]; G protein-coupled receptor signaling pathway [GO:0007186]; heart trabecula formation [GO:0060347]; mitochondrion organization [GO:0007005]; myelination [GO:0042552]; myelination in peripheral nervous system [GO:0022011]…	cell surface [GO:0009986]; cytoplasm [GO:0005737]; integral component of membrane [GO:0016021]; integral component of plasma membrane [GO:0005887]; plasma membrane [GO:0005886]	collagen binding [GO:0005518]; extracellular matrix binding [GO:0050840]; G protein-coupled receptor activity [GO:0004930]; laminin binding [GO:0043236]		2.76555	0.232855	0.634745	2.83632	0.3672	0.757149	0.0707759	0.824137	1	3.23513	0.0200656	0.0694913	-0.328741	0.570953	1	1.01331	0.140837	0.604886
O00468	O00468	AGRIN_HUMAN	Agrin [Cleaved into: Agrin N-terminal 110 kDa subunit; Agrin C-terminal 110 kDa subunit; Agrin C-terminal 90 kDa fragment (C90); Agrin C-terminal 22 kDa fragment (C22)]	AGRN	1	animal organ morphogenesis [GO:0009887]; clustering of voltage-gated sodium channels [GO:0045162]; extracellular matrix organization [GO:0030198]; glycosaminoglycan biosynthetic process [GO:0006024]; glycosaminoglycan catabolic process [GO:0006027]; G protein-coupled acetylcholine receptor signaling pathway [GO:0007213]; neuromuscular junction development [GO:0007528]; positive regulation of filo…	basement membrane [GO:0005604]; collagen-containing extracellular matrix [GO:0062023]; cytosol [GO:0005829]; extracellular exosome [GO:0070062]; extracellular region [GO:0005576]; Golgi lumen [GO:0005796]; integral component of membrane [GO:0016021]; lysosomal lumen [GO:0043202]; plasma membrane [GO:0005886]; synapse [GO:0045202]	calcium ion binding [GO:0005509]; chondroitin sulfate binding [GO:0035374]; dystroglycan binding [GO:0002162]; heparan sulfate proteoglycan binding [GO:0043395]; laminin binding [GO:0043236]; sialic acid binding [GO:0033691]; structural constituent of cytoskeleton [GO:0005200]		0.211437	4.61535e-06	7.85362e-05	0.000316869	1	1	-0.244356	3.58505e-09	1.03417e-07	-0.0136205	1	1	-0.0985159	0.625759	1	-0.0758123	0.999936	1
O94910	O94910	AGRL1_HUMAN	Adhesion G protein-coupled receptor L1 (Calcium-independent alpha-latrotoxin receptor 1) (CIRL-1) (Latrophilin-1) (Lectomedin-2)	ADGRL1	19	adenylate cyclase-activating G protein-coupled receptor signaling pathway [GO:0007189]; calcium-mediated signaling using intracellular calcium source [GO:0035584]; cell surface receptor signaling pathway [GO:0007166]; G protein-coupled receptor signaling pathway [GO:0007186]; heterophilic cell-cell adhesion via plasma membrane cell adhesion molecules [GO:0007157]; positive regulation of synapse a…	axon [GO:0030424]; growth cone [GO:0030426]; integral component of membrane [GO:0016021]; integral component of plasma membrane [GO:0005887]; neuron projection [GO:0043005]; plasma membrane [GO:0005886]; postsynaptic density [GO:0014069]; presynaptic membrane [GO:0042734]; synapse [GO:0045202]	carbohydrate binding [GO:0030246]; cell adhesion molecule binding [GO:0050839]; G protein-coupled receptor activity [GO:0004930]; latrotoxin receptor activity [GO:0016524]		0.525055	0.302743	0.748802	-1.1701	0.100275	0.288266	-1.79256	0.0288355	0.122796	-0.75897	0.383197	0.720012	-1.73896	0.205262	1	-0.446191	0.940034	1
O95490	O95490	AGRL2_HUMAN	Adhesion G protein-coupled receptor L2 (Calcium-independent alpha-latrotoxin receptor 2) (CIRL-2) (Latrophilin homolog 1) (Latrophilin-2) (Lectomedin-1)	ADGRL2	1	adenylate cyclase-activating G protein-coupled receptor signaling pathway [GO:0007189]; brain development [GO:0007420]; cell surface receptor signaling pathway [GO:0007166]; G protein-coupled receptor signaling pathway [GO:0007186]	integral component of membrane [GO:0016021]; integral component of plasma membrane [GO:0005887]; neuron projection [GO:0043005]	carbohydrate binding [GO:0030246]; G protein-coupled receptor activity [GO:0004930]; latrotoxin receptor activity [GO:0016524]		0.01994	0.999914	1	0.16434	0.0848622	0.253744	0.0719767	0.999995	1	0.129389	0.705759	1	-0.291718	0.421425	1	0.210603	0.368651	1
Q9HAR2	Q9HAR2	AGRL3_HUMAN	Adhesion G protein-coupled receptor L3 (Calcium-independent alpha-latrotoxin receptor 3) (CIRL-3) (Latrophilin-3) (Lectomedin-3)	ADGRL3	4	adenylate cyclase-activating G protein-coupled receptor signaling pathway [GO:0007189]; brain development [GO:0007420]; cell-cell adhesion via plasma-membrane adhesion molecules [GO:0098742]; cell surface receptor signaling pathway [GO:0007166]; G protein-coupled receptor signaling pathway [GO:0007186]; locomotion involved in locomotory behavior [GO:0031987]; neuron migration [GO:0001764]; positi…	axon [GO:0030424]; cell-cell junction [GO:0005911]; glutamatergic synapse [GO:0098978]; integral component of membrane [GO:0016021]; integral component of plasma membrane [GO:0005887]	calcium ion binding [GO:0005509]; carbohydrate binding [GO:0030246]; G protein-coupled receptor activity [GO:0004930]		0.161863	0.451557	0.958801	-0.0786498	0.936533	1	-0.250599	0.124234	0.372206	-0.00986372	1	1	0.138871	0.999535	1	0.101795	0.979657	1
Q9NQX4	Q9NQX4	MYO5C_HUMAN	Unconventional myosin-Vc	MYO5C	15	actin filament organization [GO:0007015]; vesicle transport along actin filament [GO:0030050]	actin cytoskeleton [GO:0015629]; cytoplasm [GO:0005737]; extracellular exosome [GO:0070062]; myosin complex [GO:0016459]; vesicle [GO:0031982]	actin-dependent ATPase activity [GO:0030898]; actin filament binding [GO:0051015]; ATP binding [GO:0005524]; calmodulin binding [GO:0005516]; microfilament motor activity [GO:0000146]		-0.734558	2.95612e-10	1.21621e-08	-0.563671	7.94716e-05	0.000635857	0.116498	0.999984	1	-0.409643	5.87264e-06	4.87487e-05	-0.349283	0.161158	0.955399	-0.507542	0.00128976	0.0226884
Q5TGY3	Q5TGY3	AHDC1_HUMAN	AT-hook DNA-binding motif-containing protein 1	AHDC1	1	0	0	DNA binding [GO:0003677]		-0.732317	0.000320222	0.0031723	-0.708731	0.0201878	0.0784326	0.204418	0.7309	1	-1.31379	2.39276e-06	2.14466e-05	-0.0592995	0.978277	1	-1.30829	0.0467564	0.299344
P47972	P47972	NPTX2_HUMAN	Neuronal pentraxin-2 (NP2) (Neuronal pentraxin II) (NP-II)	NPTX2	7	associative learning [GO:0008306]; chemical synaptic transmission [GO:0007268]	extracellular region [GO:0005576]; synapse [GO:0045202]	carbohydrate binding [GO:0030246]; metal ion binding [GO:0046872]		-0.731355	2.81499e-09	9.37792e-08	-0.692381	7.28409e-11	1.81596e-09	0.0571833	0.928757	1	-0.668833	2.21893e-12	5.17224e-11	-0.422277	0.00418209	0.139373	-0.478774	0.00374228	0.0515094
O95433	O95433	AHSA1_HUMAN	Activator of 90 kDa heat shock protein ATPase homolog 1 (AHA1) (p38)	AHSA1	14	positive regulation of ATPase activity [GO:0032781]; protein folding [GO:0006457]; viral process [GO:0016032]	cytosol [GO:0005829]; endoplasmic reticulum [GO:0005783]; extracellular exosome [GO:0070062]	ATPase activator activity [GO:0001671]; cadherin binding [GO:0045296]; chaperone binding [GO:0051087]; Hsp90 protein binding [GO:0051879]		0.0119054	0.999778	1	0.0315533	0.9737	1	0.0748341	0.474692	0.934857	0.0305217	0.988232	1	0.147207	0.0868272	0.746281	0.10074	0.256044	0.845878
Q96BJ3	Q96BJ3	AIDA_HUMAN	Axin interactor, dorsalization-associated protein (Axin interaction partner and dorsalization antagonist)	AIDA	1	determination of ventral identity [GO:0048264]; dorsal/ventral pattern formation [GO:0009953]; negative regulation of JNK cascade [GO:0046329]; negative regulation of JUN kinase activity [GO:0043508]; negative regulation of protein-containing complex assembly [GO:0031333]	cytoplasm [GO:0005737]; membrane [GO:0016020]	phosphatidylinositol binding [GO:0035091]; protein domain specific binding [GO:0019904]		0.0212488	0.991744	1	0.0311199	0.984194	1	-0.0363282	0.999846	1	-0.0411053	0.970459	1	-0.164846	0.979239	1	-0.100153	0.307059	0.928451
Q9NX70	Q9NX70	MED29_HUMAN	Mediator of RNA polymerase II transcription subunit 29 (Intersex-like protein) (Mediator complex subunit 29)	MED29	19	0	mediator complex [GO:0016592]; nucleoplasm [GO:0005654]	0		-0.720479	0.000482384	0.00456839	-0.340148	0.0008867	0.00533224	0.418259	0.0115098	0.0585844	-0.328092	0.00303739	0.0133891	-0.235704	0.393454	1	-0.335044	0.0626517	0.364412
Q99689	Q99689	FEZ1_HUMAN	Fasciculation and elongation protein zeta-1 (Zygin I) (Zygin-1)	FEZ1	11	axon guidance [GO:0007411]; cell adhesion [GO:0007155]; cellular response to growth factor stimulus [GO:0071363]; establishment of cell polarity [GO:0030010]; establishment of mitochondrion localization [GO:0051654]; hippocampus development [GO:0021766]; mitochondrion morphogenesis [GO:0070584]; negative regulation of autophagosome assembly [GO:1902902]; nervous system development [GO:0007399]; p…	axon [GO:0030424]; centrosome [GO:0005813]; cytoplasm [GO:0005737]; dendrite [GO:0030425]; Golgi apparatus [GO:0005794]; growth cone [GO:0030426]; microtubule [GO:0005874]; mitochondrion [GO:0005739]; neuronal cell body [GO:0043025]; plasma membrane [GO:0005886]	gamma-tubulin binding [GO:0043015]; protein kinase C binding [GO:0005080]; protein N-terminus binding [GO:0047485]		-0.719034	6.72525e-06	0.000109598	-1.03093	4.7723e-05	0.00040281	0.0880708	0.807024	1	-0.835966	2.81221e-10	5.07748e-09	-0.522457	0.0127866	0.276441	-0.778851	0.00099829	0.0188085
Q12904	Q12904	AIMP1_HUMAN	Aminoacyl tRNA synthase complex-interacting multifunctional protein 1 (Multisynthase complex auxiliary component p43) [Cleaved into: Endothelial monocyte-activating polypeptide 2 (EMAP-2) (Endothelial monocyte-activating polypeptide II) (EMAP-II) (Small inducible cytokine subfamily E member 1)]	AIMP1	4	angiogenesis [GO:0001525]; apoptotic process [GO:0006915]; cell-cell signaling [GO:0007267]; defense response to virus [GO:0051607]; inflammatory response [GO:0006954]; leukocyte migration [GO:0050900]; negative regulation of endothelial cell proliferation [GO:0001937]; positive regulation of glucagon secretion [GO:0070094]; tRNA aminoacylation for protein translation [GO:0006418]	aminoacyl-tRNA synthetase multienzyme complex [GO:0017101]; cell surface [GO:0009986]; cytosol [GO:0005829]; endoplasmic reticulum [GO:0005783]; extracellular space [GO:0005615]; Golgi apparatus [GO:0005794]; membrane [GO:0016020]; nucleus [GO:0005634]	cytokine activity [GO:0005125]; GTPase binding [GO:0051020]; protein homodimerization activity [GO:0042803]; tRNA binding [GO:0000049]		-0.074485	0.921241	1	-0.0316562	0.998614	1	0.0168299	0.99276	1	-0.0444414	0.923735	1	-0.0666523	0.88013	1	-0.00254316	1	1
Q13155	Q13155	AIMP2_HUMAN	Aminoacyl tRNA synthase complex-interacting multifunctional protein 2 (Multisynthase complex auxiliary component p38) (Protein JTV-1)	AIMP2	7	apoptotic process [GO:0006915]; negative regulation of cell population proliferation [GO:0008285]; positive regulation of aminoacyl-tRNA ligase activity [GO:1903632]; positive regulation of neuron death [GO:1901216]; positive regulation of protein ubiquitination [GO:0031398]; protein-containing complex assembly [GO:0065003]; tRNA aminoacylation for protein translation [GO:0006418]; type II pneumo…	aminoacyl-tRNA synthetase multienzyme complex [GO:0017101]; cytosol [GO:0005829]; membrane [GO:0016020]; nucleus [GO:0005634]	molecular adaptor activity [GO:0060090]		0.0183151	0.99989	1	0.0247714	0.63642	1	-0.0965253	0.0403313	0.160749	0.042379	0.638576	1	-0.0194744	0.999346	1	-0.00823303	0.99998	1
O00170	O00170	AIP_HUMAN	AH receptor-interacting protein (AIP) (Aryl-hydrocarbon receptor-interacting protein) (HBV X-associated protein 2) (XAP-2) (Immunophilin homolog ARA9)	AIP	11	interleukin-12-mediated signaling pathway [GO:0035722]; negative regulation of cyclic-nucleotide phosphodiesterase activity [GO:0051344]; protein maturation by protein folding [GO:0022417]; protein targeting to mitochondrion [GO:0006626]; regulation of protein kinase A signaling [GO:0010738]; xenobiotic metabolic process [GO:0006805]	aryl hydrocarbon receptor complex [GO:0034751]; cytoplasm [GO:0005737]; cytosol [GO:0005829]; membrane [GO:0016020]; nucleoplasm [GO:0005654]	aryl hydrocarbon receptor binding [GO:0017162]; GAF domain binding [GO:0036004]; peptidyl-prolyl cis-trans isomerase activity [GO:0003755]; transcription coactivator activity [GO:0003713]; transcription factor binding [GO:0008134]; unfolded protein binding [GO:0051082]		0.0475025	0.258521	0.67819	0.0702806	0.00627322	0.0289406	0.0227781	0.906218	1	0.0137916	0.999629	1	0.0669854	0.991064	1	0.0680534	0.877655	1
O14810	O14810	CPLX1_HUMAN	Complexin-1 (Complexin I) (CPX I) (Synaphin-2)	CPLX1	4	chemical synaptic transmission [GO:0007268]; exocytosis [GO:0006887]; glutamate secretion [GO:0014047]; insulin secretion [GO:0030073]; neurotransmitter secretion [GO:0007269]; regulation of exocytosis [GO:0017157]; regulation of neurotransmitter secretion [GO:0046928]; synaptic vesicle exocytosis [GO:0016079]	calyx of Held [GO:0044305]; cytosol [GO:0005829]; dendrite [GO:0030425]; perikaryon [GO:0043204]; postsynapse [GO:0098794]; SNARE complex [GO:0031201]; synaptobrevin 2-SNAP-25-syntaxin-1a-complexin I complex [GO:0070032]; synaptobrevin 2-SNAP-25-syntaxin-3-complexin complex [GO:0070554]; terminal bouton [GO:0043195]	neurotransmitter transmembrane transporter activity [GO:0005326]; SNARE binding [GO:0000149]; syntaxin-1 binding [GO:0017075]		-0.718328	0.041918	0.181476	-0.994675	0.0177882	0.0704881	-0.218331	0.838315	1	-0.914949	0.000302227	0.00172776	-0.0809422	0.814781	1	-0.609863	0.0991738	0.492208
Q02040	Q02040	AK17A_HUMAN	A-kinase anchor protein 17A (AKAP-17A) (721P) (B-lymphocyte antigen) (Protein XE7) (Protein kinase A-anchoring protein 17A) (PRKA17A) (Splicing factor, arginine/serine-rich 17A)	AKAP17A	X	B cell activation [GO:0042113]; mRNA processing [GO:0006397]; regulation of RNA splicing [GO:0043484]; regulation of transcription, DNA-templated [GO:0006355]; RNA splicing [GO:0008380]; signal transduction [GO:0007165]	cytosol [GO:0005829]; nuclear speck [GO:0016607]; nucleus [GO:0005634]; spliceosomal complex [GO:0005681]	protein kinase A binding [GO:0051018]; RNA binding [GO:0003723]		0.138883	0.661653	1	0.271659	0.173515	0.440012	0.0890053	0.87271	1	-0.0367786	0.999854	1	-0.229174	0.64765	1	-0.101405	0.991583	1
P35219	P35219	CAH8_HUMAN	Carbonic anhydrase-related protein (CARP) (Carbonic anhydrase VIII) (CA-VIII)	CA8	8	one-carbon metabolic process [GO:0006730]; phosphatidylinositol-mediated signaling [GO:0048015]	cytoplasm [GO:0005737]	carbonate dehydratase activity [GO:0004089]; hydro-lyase activity [GO:0016836]; zinc ion binding [GO:0008270]		-0.712477	0.000839251	0.0073303	-0.879242	0.0159877	0.0643699	-0.4317	0.361308	0.782592	-0.783712	0.00022513	0.00132629	0.549871	0.409984	1	-0.544009	0.0779321	0.425591
O75056	O75056	SDC3_HUMAN	Syndecan-3 (SYND3)	SDC3	1	cell migration [GO:0016477]; glycosaminoglycan biosynthetic process [GO:0006024]; glycosaminoglycan catabolic process [GO:0006027]; leukocyte migration [GO:0050900]; retinoid metabolic process [GO:0001523]	cell surface [GO:0009986]; collagen-containing extracellular matrix [GO:0062023]; Golgi lumen [GO:0005796]; integral component of membrane [GO:0016021]; lysosomal lumen [GO:0043202]; membrane [GO:0016020]; microspike [GO:0044393]; plasma membrane [GO:0005886]	identical protein binding [GO:0042802]		-0.709809	8.88111e-05	0.00102555	-0.687165	3.50513e-06	3.8582e-05	0.0226437	0.927492	1	-0.690257	0.000386294	0.00215597	-0.184428	0.144677	0.906217	-0.502693	0.0198558	0.170074
P52895	P52895	AK1C2_HUMAN	Aldo-keto reductase family 1 member C2 (EC 1.-.-.-) (3-alpha-HSD3) (Chlordecone reductase homolog HAKRD) (Dihydrodiol dehydrogenase 2) (DD-2) (DD2) (Dihydrodiol dehydrogenase/bile acid-binding protein) (DD/BABP) (Trans-1,2-dihydrobenzene-1,2-diol dehydrogenase) (EC 1.3.1.20) (Type III 3-alpha-hydroxysteroid dehydrogenase) (EC 1.1.1.357)	AKR1C2	10	C21-steroid hormone metabolic process [GO:0008207]; cellular response to jasmonic acid stimulus [GO:0071395]; cellular response to prostaglandin D stimulus [GO:0071799]; daunorubicin metabolic process [GO:0044597]; digestion [GO:0007586]; doxorubicin metabolic process [GO:0044598]; epithelial cell differentiation [GO:0030855]; G protein-coupled receptor signaling pathway [GO:0007186]; oxidation-r…	cytosol [GO:0005829]	alcohol dehydrogenase (NADP+) activity [GO:0008106]; alditol:NADP+ 1-oxidoreductase activity [GO:0004032]; androsterone dehydrogenase activity [GO:0047023]; bile acid binding [GO:0032052]; carboxylic acid binding [GO:0031406]; ketosteroid monooxygenase activity [GO:0047086]; oxidoreductase activity [GO:0016491]; oxidoreductase activity, acting on NAD(P)H, quinone or similar compound as acceptor […		-0.862167	0.192695	0.55927	-0.608337	0.0253882	0.0947952	0.25383	0.969471	1	-1.31761	0.130448	0.323925	0.261194	0.520822	1	1.8266	0.950275	1
P33992	P33992	MCM5_HUMAN	DNA replication licensing factor MCM5 (EC 3.6.4.12) (CDC46 homolog) (P1-CDC46)	MCM5	22	DNA replication [GO:0006260]; DNA replication initiation [GO:0006270]; double-strand break repair via break-induced replication [GO:0000727]; G1/S transition of mitotic cell cycle [GO:0000082]; pre-replicative complex assembly involved in nuclear cell cycle DNA replication [GO:0006267]	CMG complex [GO:0071162]; cytosol [GO:0005829]; MCM complex [GO:0042555]; membrane [GO:0016020]; nuclear chromosome, telomeric region [GO:0000784]; nucleoplasm [GO:0005654]; nucleus [GO:0005634]	ATP binding [GO:0005524]; DNA helicase activity [GO:0003678]; DNA replication origin binding [GO:0003688]; single-stranded DNA binding [GO:0003697]		-0.709518	6.89266e-11	3.18373e-09	-0.481099	2.52711e-06	2.86977e-05	0.250721	0.021674	0.0977561	-0.553191	1.41416e-08	1.90469e-07	0.178281	0.461047	1	0.118064	0.999266	1
Q9HD67	Q9HD67	MYO10_HUMAN	Unconventional myosin-X (Unconventional myosin-10)	MYO10	5	cytoskeleton-dependent intracellular transport [GO:0030705]; Fc-gamma receptor signaling pathway involved in phagocytosis [GO:0038096]; positive regulation of cell-cell adhesion [GO:0022409]; regulation of cell shape [GO:0008360]; regulation of filopodium assembly [GO:0051489]	cell cortex [GO:0005938]; cytosol [GO:0005829]; filopodium membrane [GO:0031527]; filopodium tip [GO:0032433]; lamellipodium [GO:0030027]; myosin complex [GO:0016459]; neuronal cell body [GO:0043025]; neuron projection [GO:0043005]; nucleolus [GO:0005730]; plasma membrane [GO:0005886]; ruffle [GO:0001726]	actin-dependent ATPase activity [GO:0030898]; actin filament binding [GO:0051015]; ATP binding [GO:0005524]; calmodulin binding [GO:0005516]; phosphatidylinositol-3,4,5-trisphosphate binding [GO:0005547]; plus-end directed microfilament motor activity [GO:0060002]; spectrin binding [GO:0030507]		-0.707499	0.00563342	0.0365323	-0.745026	0.0961612	0.27932	0.0428368	0.997098	1	-0.678083	1.57011e-07	1.74614e-06	-0.283133	0.256079	1	-0.852981	0.0286498	0.21672
Q02952	Q02952	AKA12_HUMAN	A-kinase anchor protein 12 (AKAP-12) (A-kinase anchor protein 250 kDa) (AKAP 250) (Gravin) (Myasthenia gravis autoantigen)	AKAP12	6	adenylate cyclase-inhibiting G protein-coupled receptor signaling pathway [GO:0007193]; cellular response to interleukin-1 [GO:0071347]; cellular response to tumor necrosis factor [GO:0071356]; G protein-coupled receptor signaling pathway [GO:0007186]; hepatic stellate cell activation [GO:0035733]; modulation of chemical synaptic transmission [GO:0050804]; negative regulation of vascular permeabi…	cell cortex [GO:0005938]; cytoplasm [GO:0005737]; cytoskeleton [GO:0005856]; cytosol [GO:0005829]; focal adhesion [GO:0005925]; neuronal cell body [GO:0043025]; plasma membrane [GO:0005886]; Schaffer collateral - CA1 synapse [GO:0098685]	adenylate cyclase binding [GO:0008179]; calmodulin binding [GO:0005516]; protein kinase A binding [GO:0051018]		-0.0378873	1	1	0.0297735	0.999999	1	0.080853	0.99973	1	0.0245557	1	1	-0.0302951	1	1	-0.151369	0.396027	1
Q9NZ53	Q9NZ53	PDXL2_HUMAN	Podocalyxin-like protein 2 (Endoglycan)	PODXL2	3	leukocyte tethering or rolling [GO:0050901]	Golgi lumen [GO:0005796]; integral component of plasma membrane [GO:0005887]	glycosaminoglycan binding [GO:0005539]		-0.700312	0.000590042	0.005411	-1.01929	5.17127e-07	7.079e-06	-0.330796	0.0756082	0.25887	-0.467686	9.08686e-06	7.29371e-05	0.0447901	0.978766	1	-0.364565	0.0133297	0.127037
Q9Y2D5	Q9Y2D5	AKAP2_HUMAN	A-kinase anchor protein 2 (AKAP-2) (AKAP-KL) (Protein kinase A-anchoring protein 2) (PRKA2)	AKAP2	9	0	0	0		-0.25778	8.93656e-05	0.00103037	0.244763	0.059728	0.190628	0.37935	4.56467e-10	1.46869e-08	0.0275055	1	1	0.158675	0.0837956	0.736169	0.143204	0.986419	1
O75192	O75192	PX11A_HUMAN	Peroxisomal membrane protein 11A (HsPEX11p) (28 kDa peroxisomal integral membrane protein) (PMP28) (Peroxin-11A) (Peroxisomal biogenesis factor 11A) (Protein PEX11 homolog alpha) (PEX11-alpha)	PEX11A	15	brown fat cell differentiation [GO:0050873]; peroxisome fission [GO:0016559]; peroxisome membrane biogenesis [GO:0016557]; peroxisome organization [GO:0007031]; regulation of lipid metabolic process [GO:0019216]; regulation of peroxisome size [GO:0044375]; signal transduction [GO:0007165]	integral component of peroxisomal membrane [GO:0005779]; peroxisomal membrane [GO:0005778]; peroxisome [GO:0005777]; protein-containing complex [GO:0032991]	protein homodimerization activity [GO:0042803]		-0.696707	0.204781	0.581067	-1.50317	0.0995943	0.286967	-0.806459	0.454032	0.907702	-0.912877	0.0111774	0.0415991	-1.39417	0.989136	1	-1.01897	0.0251609	0.200122
O43823	O43823	AKAP8_HUMAN	A-kinase anchor protein 8 (AKAP-8) (A-kinase anchor protein 95 kDa) (AKAP 95)	AKAP8	19	cell cycle G2/M phase transition [GO:0044839]; cellular response to lipopolysaccharide [GO:0071222]; cellular response to prostaglandin E stimulus [GO:0071380]; innate immune response [GO:0045087]; mitotic cell cycle [GO:0000278]; mitotic chromosome condensation [GO:0007076]; negative regulation of tumor necrosis factor production [GO:0032720]; positive regulation of histone deacetylation [GO:003…	condensed chromosome [GO:0000793]; female pronucleus [GO:0001939]; Golgi apparatus [GO:0005794]; membrane [GO:0016020]; mitochondrion [GO:0005739]; nuclear matrix [GO:0016363]; nucleolus [GO:0005730]; nucleoplasm [GO:0005654]; nucleus [GO:0005634]	double-stranded DNA binding [GO:0003690]; histone deacetylase binding [GO:0042826]; NF-kappaB binding [GO:0051059]; protein kinase A regulatory subunit binding [GO:0034237]; RNA binding [GO:0003723]; zinc ion binding [GO:0008270]		-0.236332	0.867123	1	0.41371	0.19128	0.472178	0.512955	0.292574	0.683459	0.205961	0.836368	1	-0.0767891	0.999997	1	0.716935	0.119648	0.548285
Q99996	Q99996	AKAP9_HUMAN	A-kinase anchor protein 9 (AKAP-9) (A-kinase anchor protein 350 kDa) (AKAP 350) (hgAKAP 350) (A-kinase anchor protein 450 kDa) (AKAP 450) (AKAP 120-like protein) (Centrosome- and Golgi-localized PKN-associated protein) (CG-NAP) (Protein hyperion) (Protein kinase A-anchoring protein 9) (PRKA9) (Protein yotiao)	AKAP9	7	cardiac conduction [GO:0061337]; cellular response to cAMP [GO:0071320]; chemical synaptic transmission [GO:0007268]; ciliary basal body-plasma membrane docking [GO:0097711]; G2/M transition of mitotic cell cycle [GO:0000086]; maintenance of centrosome location [GO:0051661]; microtubule nucleation [GO:0007020]; negative regulation of adenylate cyclase activity [GO:0007194]; positive regulation of…	centrosome [GO:0005813]; cis-Golgi network [GO:0005801]; cytoskeleton [GO:0005856]; cytosol [GO:0005829]; dendritic branch [GO:0044307]; glutamatergic synapse [GO:0098978]; Golgi apparatus [GO:0005794]; Golgi stack [GO:0005795]; intracellular membrane-bounded organelle [GO:0043231]; neuronal cell body [GO:0043025]; synaptic membrane [GO:0097060]; voltage-gated potassium channel complex [GO:000807…	DNA binding [GO:0003677]; ion channel binding [GO:0044325]; molecular adaptor activity [GO:0060090]; potassium channel regulator activity [GO:0015459]; protein kinase A regulatory subunit binding [GO:0034237]; signaling receptor binding [GO:0005102]		0.247171	0.973962	1	0.194096	0.865913	1	0.207051	0.999846	1	0.314216	0.342332	0.663096	0.520578	0.874953	1	-0.0828571	0.999994	1
Q9P2G1	Q9P2G1	AKIB1_HUMAN	Ankyrin repeat and IBR domain-containing protein 1 (EC 2.3.2.31)	ANKIB1	7	positive regulation of proteasomal ubiquitin-dependent protein catabolic process [GO:0032436]; protein polyubiquitination [GO:0000209]; ubiquitin-dependent protein catabolic process [GO:0006511]	cytoplasm [GO:0005737]; ubiquitin ligase complex [GO:0000151]	metal ion binding [GO:0046872]; ubiquitin conjugating enzyme binding [GO:0031624]; ubiquitin protein ligase activity [GO:0061630]		0.0149261	1	1	-0.0447183	1	1	-0.0274946	1	1	-0.0549004	0.946485	1	-0.0629222	0.994725	1	0.0546198	1	1
Q9H7C4	Q9H7C4	SYNCI_HUMAN	Syncoilin (Syncoilin intermediate filament 1) (Syncoilin-1)	SYNC	1	intermediate filament-based process [GO:0045103]	cytosol [GO:0005829]; intermediate filament [GO:0005882]; neuromuscular junction [GO:0031594]; perinuclear region of cytoplasm [GO:0048471]; sarcolemma [GO:0042383]; Z disc [GO:0030018]	0		-0.695191	0.0494764	0.205692	0.557335	0.115266	0.320945	3.01671	0.00044118	0.0036392	0.945741	1.03271e-10	1.96345e-09	-0.0375259	0.999998	1	1.54081	0.00168157	0.0277644
Q9ULX6	Q9ULX6	AKP8L_HUMAN	A-kinase anchor protein 8-like (AKAP8-like protein) (Helicase A-binding protein 95) (HAP95) (Homologous to AKAP95 protein) (HA95) (Neighbor of A-kinase-anchoring protein 95) (Neighbor of AKAP95)	AKAP8L	19	cell cycle G2/M phase transition [GO:0044839]; mitotic chromosome condensation [GO:0007076]; mRNA processing [GO:0006397]; nuclear envelope disassembly [GO:0051081]; positive regulation of histone deacetylation [GO:0031065]; positive regulation of transcription by RNA polymerase II [GO:0045944]; regulation of histone phosphorylation [GO:0033127]; regulation of mRNA export from nucleus [GO:0010793…	chromatin [GO:0000785]; cytoplasm [GO:0005737]; nuclear matrix [GO:0016363]; nuclear speck [GO:0016607]; nucleus [GO:0005634]; PML body [GO:0016605]; ribonucleoprotein complex [GO:1990904]	DEAD/H-box RNA helicase binding [GO:0017151]; DNA binding [GO:0003677]; histone deacetylase binding [GO:0042826]; lamin binding [GO:0005521]; metal ion binding [GO:0046872]; protein kinase A regulatory subunit binding [GO:0034237]; RNA binding [GO:0003723]		0.0416641	0.998703	1	0.138869	0.0901556	0.265538	-0.0318056	0.977056	1	-0.0219551	0.914565	1	0.146834	0.983547	1	0.0566	0.991601	1
P31749	P31749	AKT1_HUMAN	RAC-alpha serine/threonine-protein kinase (EC 2.7.11.1) (Protein kinase B) (PKB) (Protein kinase B alpha) (PKB alpha) (Proto-oncogene c-Akt) (RAC-PK-alpha)	AKT1	14	activation-induced cell death of T cells [GO:0006924]; activation of protein kinase B activity [GO:0032148]; aging [GO:0007568]; anoikis [GO:0043276]; apoptotic mitochondrial changes [GO:0008637]; carbohydrate transport [GO:0008643]; cell differentiation [GO:0030154]; cell migration involved in sprouting angiogenesis [GO:0002042]; cell population proliferation [GO:0008283]; cell projection organi…	cell-cell junction [GO:0005911]; ciliary basal body [GO:0036064]; cytoplasm [GO:0005737]; cytosol [GO:0005829]; extrinsic component of cytoplasmic side of plasma membrane [GO:0031234]; lamellipodium [GO:0030027]; microtubule cytoskeleton [GO:0015630]; mitochondrion [GO:0005739]; nucleoplasm [GO:0005654]; nucleus [GO:0005634]; plasma membrane [GO:0005886]; postsynapse [GO:0098794]; protein-contain…	14-3-3 protein binding [GO:0071889]; ATP binding [GO:0005524]; calmodulin binding [GO:0005516]; enzyme binding [GO:0019899]; GTPase activating protein binding [GO:0032794]; identical protein binding [GO:0042802]; kinase activity [GO:0016301]; nitric-oxide synthase regulator activity [GO:0030235]; phosphatidylinositol-3,4,5-trisphosphate binding [GO:0005547]; phosphatidylinositol-3,4-bisphosphate …		-0.134125	0.198147	0.56856	-0.0799666	0.805324	1	0.0652247	0.201564	0.529694	-0.0417906	0.986508	1	0.0499985	0.986014	1	0.0774903	0.878366	1
Q5TD94	Q5TD94	RSH4A_HUMAN	Radial spoke head protein 4 homolog A (Radial spoke head-like protein 3)	RSPH4A	6	axoneme assembly [GO:0035082]; cilium movement [GO:0003341]; cilium movement involved in cell motility [GO:0060294]; maintenance of ciliary planar beating movement pattern [GO:0120221]; radial spoke assembly [GO:0062177]	axoneme [GO:0005930]; motile cilium [GO:0031514]; nucleolus [GO:0005730]; nucleoplasm [GO:0005654]; radial spoke [GO:0001534]; radial spoke head [GO:0001535]	0		-0.69363	3.39885e-10	1.36844e-08	-0.768796	6.56101e-11	1.66885e-09	0.0325979	0.999988	1	-0.796404	1.77257e-11	3.75934e-10	-0.277335	0.170666	0.972708	-0.869343	0.000290239	0.00704906
Q9Y243	Q9Y243	AKT3_HUMAN	RAC-gamma serine/threonine-protein kinase (EC 2.7.11.1) (Protein kinase Akt-3) (Protein kinase B gamma) (PKB gamma) (RAC-PK-gamma) (STK-2)	AKT3	1	brain morphogenesis [GO:0048854]; homeostasis of number of cells within a tissue [GO:0048873]; intracellular signal transduction [GO:0035556]; mitochondrial genome maintenance [GO:0000002]; negative regulation of cellular senescence [GO:2000773]; peptidyl-serine phosphorylation [GO:0018105]; positive regulation of artery morphogenesis [GO:1905653]; positive regulation of blood vessel endothelial …	cytoplasm [GO:0005737]; membrane [GO:0016020]; nucleus [GO:0005634]	ATP binding [GO:0005524]; protein kinase activity [GO:0004672]; protein serine/threonine kinase activity [GO:0004674]		-0.10221	0.6698	1	-0.163523	0.00426892	0.0210207	-0.0515018	0.997335	1	-0.189911	0.0497113	0.148677	-0.0429761	0.996161	1	-0.28188	0.134896	0.588985
Q9H8T0	Q9H8T0	AKTIP_HUMAN	AKT-interacting protein (Ft1) (Fused toes protein homolog)	AKTIP	16	apoptotic process [GO:0006915]; early endosome to late endosome transport [GO:0045022]; endosome organization [GO:0007032]; endosome to lysosome transport [GO:0008333]; lysosome organization [GO:0007040]; positive regulation of protein binding [GO:0032092]; positive regulation of protein phosphorylation [GO:0001934]; protein polyubiquitination [GO:0000209]; protein transport [GO:0015031]	cytosol [GO:0005829]; FHF complex [GO:0070695]; nucleus [GO:0005634]; plasma membrane [GO:0005886]	ubiquitin conjugating enzyme activity [GO:0061631]		-0.0223201	0.98544	1	0.115627	0.256019	0.583622	0.131254	0.311183	0.713447	0.05813	0.831863	1	0.00837165	0.999595	1	0.122668	0.439829	1
Q96B36	Q96B36	AKTS1_HUMAN	Proline-rich AKT1 substrate 1 (40 kDa proline-rich AKT substrate)	AKT1S1	19	negative regulation of cell size [GO:0045792]; negative regulation of protein kinase activity [GO:0006469]; negative regulation of TOR signaling [GO:0032007]; neurotrophin TRK receptor signaling pathway [GO:0048011]; regulation of apoptotic process [GO:0042981]; regulation of cellular response to heat [GO:1900034]; regulation of neuron apoptotic process [GO:0043523]	cytoplasm [GO:0005737]; cytosol [GO:0005829]; nucleoplasm [GO:0005654]; protein-containing complex [GO:0032991]	0		-0.243014	0.0195811	0.100154	-0.0696011	0.732618	1	0.243689	0.0096116	0.0502191	0.0768098	0.265284	0.550531	0.00979276	0.999748	1	-0.133678	0.320281	0.950117
Q8N8R7	Q8N8R7	AL14E_HUMAN	ARL14 effector protein (ARF7 effector protein)	ARL14EP	11	0	cytosol [GO:0005829]; focal adhesion [GO:0005925]; intracellular membrane-bounded organelle [GO:0043231]; nucleolus [GO:0005730]; nucleoplasm [GO:0005654]; plasma membrane [GO:0005886]	0		-0.328338	0.528373	1	-0.0709185	0.876246	1	0.173801	0.0485397	0.185134	-0.459209	0.148541	0.355601	0.174982	0.0292593	0.437958	0.107798	0.586165	1
O75462	O75462	CRLF1_HUMAN	Cytokine receptor-like factor 1 (Cytokine-like factor 1) (CLF-1) (ZcytoR5)	CRLF1	19	cytokine-mediated signaling pathway [GO:0019221]; interleukin-27-mediated signaling pathway [GO:0070106]; negative regulation of motor neuron apoptotic process [GO:2000672]; negative regulation of neuron apoptotic process [GO:0043524]; positive regulation of cell population proliferation [GO:0008284]; positive regulation of tyrosine phosphorylation of STAT protein [GO:0042531]; ureteric bud devel…	CRLF-CLCF1 complex [GO:0097058]; cytosol [GO:0005829]; external side of plasma membrane [GO:0009897]; extracellular region [GO:0005576]; extracellular space [GO:0005615]; receptor complex [GO:0043235]	cytokine binding [GO:0019955]; cytokine receptor activity [GO:0004896]		-0.690976	0.139098	0.446786	-0.74391	0.00483179	0.0233795	-0.0529342	0.987629	1	-0.896146	0.0062975	0.0253822	-0.42259	0.182656	0.989884	-1.06438	0.11274	0.529916
Q9NZU0	Q9NZU0	FLRT3_HUMAN	Leucine-rich repeat transmembrane protein FLRT3 (Fibronectin-like domain-containing leucine-rich transmembrane protein 3)	FLRT3	20	axon guidance [GO:0007411]; cell-cell adhesion via plasma-membrane adhesion molecules [GO:0098742]; embryonic morphogenesis [GO:0048598]; fibroblast growth factor receptor signaling pathway [GO:0008543]; head development [GO:0060322]; heart development [GO:0007507]; neuron projection development [GO:0031175]; neuron projection extension [GO:1990138]; positive regulation of synapse assembly [GO:00…	axonal growth cone [GO:0044295]; axon terminus [GO:0043679]; cell-cell junction [GO:0005911]; cell junction [GO:0030054]; cytosol [GO:0005829]; endoplasmic reticulum membrane [GO:0005789]; extracellular matrix [GO:0031012]; extracellular space [GO:0005615]; focal adhesion [GO:0005925]; glutamatergic synapse [GO:0098978]; growth cone membrane [GO:0032584]; integral component of plasma membrane [GO…	chemorepellent activity [GO:0045499]; fibroblast growth factor receptor binding [GO:0005104]; protein homodimerization activity [GO:0042803]; protein-macromolecule adaptor activity [GO:0030674]		-0.687001	6.24912e-05	0.000758577	-0.425721	0.0370401	0.129348	0.26128	0.30494	0.704351	-0.684142	0.000759532	0.00391589	-0.816599	0.045724	0.545572	-0.275402	0.56813	1
Q3SY69	Q3SY69	AL1L2_HUMAN	Mitochondrial 10-formyltetrahydrofolate dehydrogenase (Mitochondrial 10-FTHFDH) (mtFDH) (EC 1.5.1.6) (Aldehyde dehydrogenase family 1 member L2)	ALDH1L2	12	10-formyltetrahydrofolate catabolic process [GO:0009258]; biosynthetic process [GO:0009058]; folic acid metabolic process [GO:0046655]; one-carbon metabolic process [GO:0006730]	extracellular exosome [GO:0070062]; mitochondrial matrix [GO:0005759]; mitochondrion [GO:0005739]; nucleoplasm [GO:0005654]	aldehyde dehydrogenase (NAD+) activity [GO:0004029]; formyltetrahydrofolate dehydrogenase activity [GO:0016155]; hydroxymethyl-, formyl- and related transferase activity [GO:0016742]		-0.178441	0.840992	1	-0.2801	0.107596	0.304203	-0.0693628	0.993442	1	-0.21811	0.500463	0.867779	0.212165	0.639238	1	-0.229073	0.467028	1
P30838	P30838	AL3A1_HUMAN	Aldehyde dehydrogenase, dimeric NADP-preferring (EC 1.2.1.5) (ALDHIII) (Aldehyde dehydrogenase 3) (Aldehyde dehydrogenase family 3 member A1)	ALDH3A1	17	aging [GO:0007568]; cellular aldehyde metabolic process [GO:0006081]; oxidation-reduction process [GO:0055114]; positive regulation of cell population proliferation [GO:0008284]; response to cAMP [GO:0051591]; response to drug [GO:0042493]; response to glucocorticoid [GO:0051384]; response to hypoxia [GO:0001666]; response to nutrient [GO:0007584]; xenobiotic metabolic process [GO:0006805]	cytosol [GO:0005829]; endoplasmic reticulum [GO:0005783]; extracellular space [GO:0005615]; integral component of membrane [GO:0016021]; plasma membrane [GO:0005886]	3-chloroallyl aldehyde dehydrogenase activity [GO:0004028]; alcohol dehydrogenase (NADP+) activity [GO:0008106]; aldehyde dehydrogenase (NAD+) activity [GO:0004029]; aldehyde dehydrogenase [NAD(P)+] activity [GO:0004030]; benzaldehyde dehydrogenase (NAD+) activity [GO:0018479]		-0.496934	0.0821019	0.302668	-0.248861	0.607806	1	0.414689	0.58268	1	-0.368535	0.168595	0.391654	-1.55601	0.24402	1	0.288285	0.975625	1
Q13572	Q13572	ITPK1_HUMAN	Inositol-tetrakisphosphate 1-kinase (EC 2.7.1.134) (Inositol 1,3,4-trisphosphate 5/6-kinase) (Inositol-triphosphate 5/6-kinase) (Ins(1,3,4)P(3) 5/6-kinase) (EC 2.7.1.159)	ITPK1	14	blood coagulation [GO:0007596]; inositol phosphate metabolic process [GO:0043647]; inositol phosphorylation [GO:0052746]; inositol trisphosphate metabolic process [GO:0032957]; necroptotic process [GO:0070266]; neural tube development [GO:0021915]; signal transduction [GO:0007165]	apical plasma membrane [GO:0016324]; cytoplasm [GO:0005737]; cytosol [GO:0005829]	ATP binding [GO:0005524]; catalytic activity [GO:0003824]; hydrolase activity [GO:0016787]; inositol-1,3,4-trisphosphate 5-kinase activity [GO:0052726]; inositol-1,3,4-trisphosphate 6-kinase activity [GO:0052725]; inositol tetrakisphosphate 1-kinase activity [GO:0047325]; inositol tetrakisphosphate 6-kinase activity [GO:0000825]; isomerase activity [GO:0016853]; magnesium ion binding [GO:0000287]		-0.684684	0.000472564	0.00448668	-0.588546	0.000661017	0.00414733	0.0961378	0.68506	1	-0.20016	0.00924073	0.0354605	0.11824	0.922132	1	-0.421299	0.0473544	0.301312
Q14687	Q14687	GSE1_HUMAN	Genetic suppressor element 1	GSE1	16	0	0	0		-0.683432	0.00626076	0.0399469	-0.897254	0.0037598	0.0187965	-0.213822	0.795621	1	-0.57477	0.000236105	0.00138553	0.300852	0.891391	1	-0.510076	0.123391	0.557294
P78508	P78508	KCJ10_HUMAN	ATP-sensitive inward rectifier potassium channel 10 (ATP-dependent inwardly rectifying potassium channel Kir4.1) (Inward rectifier K(+) channel Kir1.2) (Potassium channel, inwardly rectifying subfamily J member 10)	KCNJ10	1	adult walking behavior [GO:0007628]; central nervous system myelination [GO:0022010]; glutamate reuptake [GO:0051935]; potassium ion homeostasis [GO:0055075]; potassium ion import across plasma membrane [GO:1990573]; potassium ion transport [GO:0006813]; regulation of ion transmembrane transport [GO:0034765]; regulation of long-term neuronal synaptic plasticity [GO:0048169]; regulation of resting…	astrocyte projection [GO:0097449]; basolateral plasma membrane [GO:0016323]; cell body [GO:0044297]; integral component of plasma membrane [GO:0005887]; plasma membrane [GO:0005886]; presynapse [GO:0098793]	ATP-activated inward rectifier potassium channel activity [GO:0015272]; ATP binding [GO:0005524]; inward rectifier potassium channel activity [GO:0005242]		-0.68256	0.00329784	0.023336	-1.30645	0.000297328	0.00204437	-0.623892	0.0362188	0.148121	-1.59749	3.83501e-05	0.000268344	-0.0770059	0.51274	1	-0.365524	0.398107	1
O75800	O75800	ZMY10_HUMAN	Zinc finger MYND domain-containing protein 10 (Protein BLu)	ZMYND10	3	cilium movement [GO:0003341]; inner dynein arm assembly [GO:0036159]; motile cilium assembly [GO:0044458]; outer dynein arm assembly [GO:0036158]; positive regulation of motile cilium assembly [GO:1905505]; protein localization to cilium [GO:0061512]	apical plasma membrane [GO:0016324]; centriolar satellite [GO:0034451]; cytoplasm [GO:0005737]	metal ion binding [GO:0046872]; molecular adaptor activity [GO:0060090]; protein folding chaperone [GO:0044183]		-0.677699	3.48779e-05	0.000464621	-0.46724	7.89408e-05	0.00063363	0.0613404	0.995275	1	-0.662379	1.75607e-08	2.32362e-07	-0.694495	0.285894	1	0.10005	0.999999	1
P24298	P24298	ALAT1_HUMAN	Alanine aminotransferase 1 (ALT1) (EC 2.6.1.2) (Glutamate pyruvate transaminase 1) (GPT 1) (Glutamic--alanine transaminase 1) (Glutamic--pyruvic transaminase 1)	GPT	8	cellular amino acid biosynthetic process [GO:0008652]; cellular response to insulin stimulus [GO:0032869]; L-alanine catabolic process [GO:0042853]; positive regulation of gluconeogenesis [GO:0045722]; response to starvation [GO:0042594]	cytosol [GO:0005829]; extracellular exosome [GO:0070062]	L-alanine:2-oxoglutarate aminotransferase activity [GO:0004021]; pyridoxal phosphate binding [GO:0030170]		-0.0532369	0.976303	1	-0.244891	0.076627	0.233384	-0.191654	0.163036	0.452618	-0.238113	0.21628	0.472404	-0.236067	0.858985	1	0.311715	0.661938	1
Q8TD30	Q8TD30	ALAT2_HUMAN	Alanine aminotransferase 2 (ALT2) (EC 2.6.1.2) (Glutamate pyruvate transaminase 2) (GPT 2) (Glutamic--alanine transaminase 2) (Glutamic--pyruvic transaminase 2)	GPT2	16	2-oxoglutarate metabolic process [GO:0006103]; cellular amino acid biosynthetic process [GO:0008652]; L-alanine catabolic process [GO:0042853]; L-alanine metabolic process [GO:0042851]	mitochondrial matrix [GO:0005759]	L-alanine:2-oxoglutarate aminotransferase activity [GO:0004021]; pyridoxal phosphate binding [GO:0030170]		0.0792093	0.139206	0.446943	0.00922323	0.999976	1	-0.0570537	0.842082	1	-0.0402076	0.995403	1	-0.042408	0.971184	1	-0.20586	0.0287271	0.21672
Q5W041	Q5W041	ARMC3_HUMAN	Armadillo repeat-containing protein 3 (Beta-catenin-like protein) (Cancer/testis antigen 81) (CT81) (KU-CT-1)	ARMC3	10	0	extracellular exosome [GO:0070062]	0		-0.674579	1.23771e-08	3.6979e-07	-0.845823	3.92352e-13	1.3613e-11	-0.161684	0.963498	1	-0.840618	6.17638e-12	1.38399e-10	-0.598495	0.0956984	0.771024	-0.955097	0.00095006	0.0181548
P98164	P98164	LRP2_HUMAN	Low-density lipoprotein receptor-related protein 2 (LRP-2) (Glycoprotein 330) (gp330) (Megalin)	LRP2	2	amyloid-beta clearance [GO:0097242]; aorta development [GO:0035904]; cell population proliferation [GO:0008283]; cellular response to growth factor stimulus [GO:0071363]; coronary artery morphogenesis [GO:0060982]; endocytosis [GO:0006897]; folate import across plasma membrane [GO:1904447]; forebrain development [GO:0030900]; kidney development [GO:0001822]; lipid metabolic process [GO:0006629]; …	apical plasma membrane [GO:0016324]; axon [GO:0030424]; brush border membrane [GO:0031526]; clathrin-coated pit [GO:0005905]; clathrin-coated vesicle membrane [GO:0030665]; dendrite [GO:0030425]; endocytic vesicle [GO:0030139]; endoplasmic reticulum [GO:0005783]; endosome lumen [GO:0031904]; external side of plasma membrane [GO:0009897]; extracellular exosome [GO:0070062]; Golgi apparatus [GO:000…	calcium ion binding [GO:0005509]; chaperone binding [GO:0051087]; insulin-like growth factor I binding [GO:0031994]; protein transporter activity [GO:0140318]; SH3 domain binding [GO:0017124]		-0.662443	5.81279e-49	2.18822e-45	-1.05008	1.13595e-83	4.27629e-80	-0.380429	2.57966e-13	1.3873e-11	-0.897931	1.78903e-78	1.6837e-75	-0.304314	1.97783e-05	0.0041364	-0.816533	3.74718e-29	7.05312e-26
P04075	P04075	ALDOA_HUMAN	Fructose-bisphosphate aldolase A (EC 4.1.2.13) (Lung cancer antigen NY-LU-1) (Muscle-type aldolase)	ALDOA	16	actin filament organization [GO:0007015]; ATP biosynthetic process [GO:0006754]; binding of sperm to zona pellucida [GO:0007339]; canonical glycolysis [GO:0061621]; fructose 1,6-bisphosphate metabolic process [GO:0030388]; fructose metabolic process [GO:0006000]; gluconeogenesis [GO:0006094]; glycolytic process [GO:0006096]; muscle cell cellular homeostasis [GO:0046716]; neutrophil degranulation …	actin cytoskeleton [GO:0015629]; cytosol [GO:0005829]; extracellular exosome [GO:0070062]; extracellular region [GO:0005576]; extracellular space [GO:0005615]; ficolin-1-rich granule lumen [GO:1904813]; I band [GO:0031674]; M band [GO:0031430]; membrane [GO:0016020]; nucleus [GO:0005634]; platelet alpha granule lumen [GO:0031093]; secretory granule lumen [GO:0034774]; sperm head [GO:0061827]; ter…	actin binding [GO:0003779]; cadherin binding [GO:0045296]; cytoskeletal protein binding [GO:0008092]; fructose binding [GO:0070061]; fructose-bisphosphate aldolase activity [GO:0004332]; identical protein binding [GO:0042802]; RNA binding [GO:0003723]; tubulin binding [GO:0015631]		0.128509	0.263171	0.683644	0.0860343	0.0232197	0.0880711	0.00903409	1	1	0.0878816	0.904857	1	0.117761	0.513115	1	0.0382776	0.993031	1
P10636	P10636	TAU_HUMAN	Microtubule-associated protein tau (Neurofibrillary tangle protein) (Paired helical filament-tau) (PHF-tau)	MAPT	17	activation of cysteine-type endopeptidase activity involved in apoptotic process [GO:0006919]; amyloid fibril formation [GO:1990000]; astrocyte activation [GO:0048143]; axonal transport [GO:0098930]; axonal transport of mitochondrion [GO:0019896]; axon development [GO:0061564]; cell-cell signaling [GO:0007267]; cellular response to brain-derived neurotrophic factor stimulus [GO:1990416]; cellular…	axolemma [GO:0030673]; axon [GO:0030424]; axon cytoplasm [GO:1904115]; cell body [GO:0044297]; cytoplasm [GO:0005737]; cytoplasmic ribonucleoprotein granule [GO:0036464]; cytosol [GO:0005829]; dendrite [GO:0030425]; dendritic spine [GO:0043197]; extracellular region [GO:0005576]; glial cell projection [GO:0097386]; growth cone [GO:0030426]; main axon [GO:0044304]; membrane raft [GO:0045121]; micr…	actin binding [GO:0003779]; apolipoprotein binding [GO:0034185]; chaperone binding [GO:0051087]; DNA binding [GO:0003677]; double-stranded DNA binding [GO:0003690]; dynactin binding [GO:0034452]; enzyme binding [GO:0019899]; histone-dependent DNA binding [GO:0099077]; Hsp90 protein binding [GO:0051879]; identical protein binding [GO:0042802]; lipoprotein particle binding [GO:0071813]; microtubule…		-0.637076	1.42682e-06	2.79026e-05	-0.877055	2.97058e-14	1.22216e-12	-0.338023	0.00172976	0.0116697	-0.757379	3.31972e-11	6.81041e-10	-0.230202	0.371747	1	-0.365495	0.0222006	0.184084
P50225	P50225	ST1A1_HUMAN	Sulfotransferase 1A1 (ST1A1) (EC 2.8.2.1) (Aryl sulfotransferase 1) (HAST1/HAST2) (Phenol sulfotransferase 1) (Phenol-sulfating phenol sulfotransferase 1) (P-PST 1) (ST1A3) (Thermostable phenol sulfotransferase) (Ts-PST)	SULT1A1	16	3'-phosphoadenosine 5'-phosphosulfate metabolic process [GO:0050427]; amine metabolic process [GO:0009308]; catecholamine metabolic process [GO:0006584]; estrogen metabolic process [GO:0008210]; ethanol catabolic process [GO:0006068]; flavonoid metabolic process [GO:0009812]; sulfation [GO:0051923]; xenobiotic metabolic process [GO:0006805]	cytosol [GO:0005829]	aryl sulfotransferase activity [GO:0004062]; flavonol 3-sulfotransferase activity [GO:0047894]; steroid sulfotransferase activity [GO:0050294]; sulfotransferase activity [GO:0008146]		-0.632494	0.112129	0.380623	-1.15582	0.0364265	0.12762	-0.4555	0.710254	1	-0.821242	0.00483405	0.0202761	0.0448015	0.826861	1	-0.80694	0.103088	0.50334
Q9BT22	Q9BT22	ALG1_HUMAN	Chitobiosyldiphosphodolichol beta-mannosyltransferase (EC 2.4.1.142) (Asparagine-linked glycosylation protein 1 homolog) (Beta-1,4-mannosyltransferase) (GDP-Man:GlcNAc2-PP-dolichol mannosyltransferase) (GDP-mannose-dolichol diphosphochitobiose mannosyltransferase) (Mannosyltransferase-1) (MT-1) (hMat-1)	ALG1	16	dolichol-linked oligosaccharide biosynthetic process [GO:0006488]; protein glycosylation [GO:0006486]	endoplasmic reticulum [GO:0005783]; endoplasmic reticulum membrane [GO:0005789]; integral component of membrane [GO:0016021]; membrane [GO:0016020]	chitobiosyldiphosphodolichol beta-mannosyltransferase activity [GO:0004578]; mannosyltransferase activity [GO:0000030]		-0.130414	0.611874	1	-0.0343241	0.999917	1	0.127043	0.318157	0.724477	-0.079496	0.978757	1	-0.0577867	0.991308	1	0.0683426	0.901015	1
Q2TAA5	Q2TAA5	ALG11_HUMAN	GDP-Man:Man(3)GlcNAc(2)-PP-Dol alpha-1,2-mannosyltransferase (EC 2.4.1.131) (Asparagine-linked glycosylation protein 11 homolog) (Glycolipid 2-alpha-mannosyltransferase)	ALG11	13	oligosaccharide-lipid intermediate biosynthetic process [GO:0006490]; protein N-linked glycosylation [GO:0006487]	endoplasmic reticulum membrane [GO:0005789]; integral component of membrane [GO:0016021]; membrane [GO:0016020]	GDP-Man:Man3GlcNAc2-PP-Dol alpha-1,2-mannosyltransferase activity [GO:0004377]		-0.10989	0.257681	0.677315	-0.0355726	0.887406	1	-0.00455883	0.99995	1	-0.0518985	0.80912	1	-0.0855363	0.925006	1	0.019696	0.99993	1
Q9BV10	Q9BV10	ALG12_HUMAN	Dol-P-Man:Man(7)GlcNAc(2)-PP-Dol alpha-1,6-mannosyltransferase (EC 2.4.1.260) (Asparagine-linked glycosylation protein 12 homolog) (hALG12) (Dolichyl-P-Man:Man(7)GlcNAc(2)-PP-dolichyl-alpha-1,6-mannosyltransferase) (Mannosyltransferase ALG12 homolog) (Membrane protein SB87)	ALG12	22	dolichol-linked oligosaccharide biosynthetic process [GO:0006488]; protein folding [GO:0006457]; protein N-linked glycosylation [GO:0006487]	endoplasmic reticulum [GO:0005783]; endoplasmic reticulum lumen [GO:0005788]; endoplasmic reticulum membrane [GO:0005789]; integral component of membrane [GO:0016021]; membrane [GO:0016020]	alpha-1,6-mannosyltransferase activity [GO:0000009]; dolichyl-pyrophosphate Man7GlcNAc2 alpha-1,6-mannosyltransferase activity [GO:0052824]; dol-P-Man:Man(7)GlcNAc(2)-PP-Dol alpha-1,6-mannosyltransferase activity [GO:0052917]; mannosyltransferase activity [GO:0000030]		-0.296141	0.0602497	0.238121	0.311881	0.525421	0.948428	0.240964	0.15173	0.429789	-0.0637958	0.857091	1	0.0156978	0.886819	1	-0.143649	0.340791	0.982696
Q9NP73	Q9NP73	ALG13_HUMAN	Putative bifunctional UDP-N-acetylglucosamine transferase and deubiquitinase ALG13 (EC 2.4.1.141) (EC 3.4.19.12) (Asparagine-linked glycosylation 13 homolog) (Glycosyltransferase 28 domain-containing protein 1) (UDP-N-acetylglucosamine transferase subunit ALG13 homolog)	ALG13	X	dolichol-linked oligosaccharide biosynthetic process [GO:0006488]	endoplasmic reticulum membrane [GO:0005789]	cysteine-type peptidase activity [GO:0008234]; N-acetylglucosaminyldiphosphodolichol N-acetylglucosaminyltransferase activity [GO:0004577]; RNA binding [GO:0003723]; thiol-dependent ubiquitin-specific protease activity [GO:0004843]		-0.459649	0.000372501	0.00362815	-0.112493	0.911332	1	0.390422	0.0497677	0.189052	-0.0193753	1	1	0.488679	0.546975	1	-0.118616	0.920442	1
Q9H553	Q9H553	ALG2_HUMAN	Alpha-1,3/1,6-mannosyltransferase ALG2 (EC 2.4.1.132) (EC 2.4.1.257) (Asparagine-linked glycosylation protein 2 homolog) (GDP-Man:Man(1)GlcNAc(2)-PP-Dol alpha-1,3-mannosyltransferase) (GDP-Man:Man(1)GlcNAc(2)-PP-dolichol mannosyltransferase) (GDP-Man:Man(2)GlcNAc(2)-PP-Dol alpha-1,6-mannosyltransferase)	ALG2	9	dolichol-linked oligosaccharide biosynthetic process [GO:0006488]; oligosaccharide-lipid intermediate biosynthetic process [GO:0006490]; protein glycosylation in endoplasmic reticulum [GO:0033577]; response to calcium ion [GO:0051592]	actin cytoskeleton [GO:0015629]; cytoplasm [GO:0005737]; cytosol [GO:0005829]; endoplasmic reticulum membrane [GO:0005789]; integral component of membrane [GO:0016021]; membrane [GO:0016020]; nucleus [GO:0005634]; perinuclear region of cytoplasm [GO:0048471]	alpha-1,3-mannosyltransferase activity [GO:0000033]; calcium-dependent protein binding [GO:0048306]; GDP-Man:Man1GlcNAc2-PP-Dol alpha-1,3-mannosyltransferase activity [GO:0004378]; GDP-Man:Man2GlcNAc2-PP-dolichol alpha-1,6-mannosyltransferase activity [GO:0102704]; protein heterodimerization activity [GO:0046982]; protein N-terminus binding [GO:0047485]		-0.164699	0.118682	0.396256	-0.0264186	0.979967	1	0.168941	0.449564	0.902364	0.0298235	0.986668	1	0.0350173	1	1	-0.0401871	0.999521	1
Q92685	Q92685	ALG3_HUMAN	Dol-P-Man:Man(5)GlcNAc(2)-PP-Dol alpha-1,3-mannosyltransferase (EC 2.4.1.258) (Asparagine-linked glycosylation protein 3 homolog) (Dol-P-Man-dependent alpha(1-3)-mannosyltransferase) (Dolichyl-P-Man:Man(5)GlcNAc(2)-PP-dolichyl mannosyltransferase) (Dolichyl-phosphate-mannose--glycolipid alpha-mannosyltransferase) (Not56-like protein)	ALG3	3	dolichol-linked oligosaccharide biosynthetic process [GO:0006488]; protein glycosylation [GO:0006486]	endoplasmic reticulum [GO:0005783]; endoplasmic reticulum membrane [GO:0005789]; integral component of membrane [GO:0016021]	alpha-1,3-mannosyltransferase activity [GO:0000033]; dol-P-Man:Man(5)GlcNAc(2)-PP-Dol alpha-1,3-mannosyltransferase activity [GO:0052925]		-0.116251	0.970385	1	0.268752	0.385186	0.77873	0.385003	0.2773	0.658817	0.484484	0.0951095	0.252229	0.758494	0.981637	1	3.41928	0.141832	0.606414
Q9Y673	Q9Y673	ALG5_HUMAN	Dolichyl-phosphate beta-glucosyltransferase (DolP-glucosyltransferase) (EC 2.4.1.117) (Asparagine-linked glycosylation protein 5 homolog)	ALG5	13	determination of left/right symmetry [GO:0007368]; protein glycosylation [GO:0006486]; protein N-linked glycosylation [GO:0006487]; protein N-linked glycosylation via asparagine [GO:0018279]	endoplasmic reticulum membrane [GO:0005789]; integral component of membrane [GO:0016021]; membrane [GO:0016020]	dolichyl-phosphate beta-glucosyltransferase activity [GO:0004581]; oligosaccharyl transferase activity [GO:0004576]		0.12173	0.174772	0.525477	0.0277127	0.839856	1	-0.00320297	0.999036	1	-0.0492245	0.687908	1	-0.0215774	0.99995	1	0.0287492	0.999689	1
Q9Y672	Q9Y672	ALG6_HUMAN	Dolichyl pyrophosphate Man9GlcNAc2 alpha-1,3-glucosyltransferase (EC 2.4.1.267) (Asparagine-linked glycosylation protein 6 homolog) (Dol-P-Glc:Man(9)GlcNAc(2)-PP-Dol alpha-1,3-glucosyltransferase) (Dolichyl-P-Glc:Man9GlcNAc2-PP-dolichyl glucosyltransferase)	ALG6	1	dolichol-linked oligosaccharide biosynthetic process [GO:0006488]; oligosaccharide-lipid intermediate biosynthetic process [GO:0006490]; protein N-linked glycosylation [GO:0006487]	endoplasmic reticulum membrane [GO:0005789]; integral component of membrane [GO:0016021]; membrane [GO:0016020]	dolichyl-phosphate-glucose-glycolipid alpha-glucosyltransferase activity [GO:0004583]; dolichyl pyrophosphate Man9GlcNAc2 alpha-1,3-glucosyltransferase activity [GO:0042281]; glucosyltransferase activity [GO:0046527]		-0.278613	0.17876	0.534066	-0.371418	0.0373737	0.130332	-0.165747	0.38275	0.814203	-0.229613	0.165412	0.385928	0.1436	0.137366	0.889279	0.169797	0.656577	1
Q9BVK2	Q9BVK2	ALG8_HUMAN	Probable dolichyl pyrophosphate Glc1Man9GlcNAc2 alpha-1,3-glucosyltransferase (EC 2.4.1.265) (Asparagine-linked glycosylation protein 8 homolog) (Dol-P-Glc:Glc(1)Man(9)GlcNAc(2)-PP-dolichyl alpha-1,3-glucosyltransferase) (Dolichyl-P-Glc:Glc1Man9GlcNAc2-PP-dolichyl glucosyltransferase)	ALG8	11	dolichol-linked oligosaccharide biosynthetic process [GO:0006488]; oligosaccharide-lipid intermediate biosynthetic process [GO:0006490]; protein N-linked glycosylation [GO:0006487]; protein N-linked glycosylation via asparagine [GO:0018279]	endoplasmic reticulum membrane [GO:0005789]; integral component of membrane [GO:0016021]	alpha-1,3-mannosyltransferase activity [GO:0000033]; dolichyl-phosphate-glucose-glycolipid alpha-glucosyltransferase activity [GO:0004583]; dolichyl pyrophosphate Glc1Man9GlcNAc2 alpha-1,3-glucosyltransferase activity [GO:0042283]		-0.171292	0.452891	0.9597	-0.1244	0.379715	0.771833	0.0468922	0.967889	1	-0.0977803	0.719839	1	0.0735524	0.822042	1	0.0273711	0.999481	1
Q9H6U8	Q9H6U8	ALG9_HUMAN	Alpha-1,2-mannosyltransferase ALG9 (EC 2.4.1.259) (EC 2.4.1.261) (Asparagine-linked glycosylation protein 9 homolog) (Disrupted in bipolar disorder protein 1) (Dol-P-Man:Man(6)GlcNAc(2)-PP-Dol alpha-1,2-mannosyltransferase) (Dol-P-Man:Man(8)GlcNAc(2)-PP-Dol alpha-1,2-mannosyltransferase)	ALG9	11	dolichol-linked oligosaccharide biosynthetic process [GO:0006488]; protein N-linked glycosylation [GO:0006487]	endoplasmic reticulum [GO:0005783]; endoplasmic reticulum membrane [GO:0005789]; integral component of membrane [GO:0016021]; membrane [GO:0016020]	alpha-1,2-mannosyltransferase activity [GO:0000026]; dol-P-Man:Man(6)GlcNAc(2)-PP-Dol alpha-1,2-mannosyltransferase activity [GO:0052926]; dol-P-Man:Man(8)GlcNAc(2)-PP-Dol alpha-1,2-mannosyltransferase activity [GO:0052918]; mannosyltransferase activity [GO:0000030]		0.0300087	0.983944	1	-0.0721593	0.755367	1	0.0450846	0.983834	1	0.0610951	0.913311	1	0.119949	0.520713	1	0.00341475	1	1
Q9NXW9	Q9NXW9	ALKB4_HUMAN	Alpha-ketoglutarate-dependent dioxygenase alkB homolog 4 (Alkylated DNA repair protein alkB homolog 4) (DNA N6-methyl adenine demethylase ALKBH4) (EC 1.14.11.51) (Lysine-specific demethylase ALKBH4) (EC 1.14.11.-)	ALKBH4	7	actomyosin structure organization [GO:0031032]; chromatin organization [GO:0006325]; cleavage furrow ingression [GO:0036090]; DNA demethylation [GO:0080111]; oxidative demethylation [GO:0070989]; protein demethylation [GO:0006482]; regulation of chromatin organization [GO:1902275]	contractile ring [GO:0070938]; cytoplasm [GO:0005737]; midbody [GO:0030496]; nucleolus [GO:0005730]	2-oxoglutarate-dependent dioxygenase activity [GO:0016706]; actin binding [GO:0003779]; demethylase activity [GO:0032451]; metal ion binding [GO:0046872]; oxidative DNA demethylase activity [GO:0035516]; oxidoreductase activity [GO:0016491]		0.0317324	0.999917	1	-0.15393	0.205483	0.496556	-0.107739	0.310366	0.712206	-0.149763	0.200382	0.446354	0.199888	0.680874	1	-0.12723	0.63075	1
Q6P6C2	Q6P6C2	ALKB5_HUMAN	RNA demethylase ALKBH5 (EC 1.14.11.53) (Alkylated DNA repair protein alkB homolog 5) (Alpha-ketoglutarate-dependent dioxygenase alkB homolog 5)	ALKBH5	17	cell differentiation [GO:0030154]; DNA dealkylation involved in DNA repair [GO:0006307]; mRNA export from nucleus [GO:0006406]; mRNA processing [GO:0006397]; oxidative single-stranded RNA demethylation [GO:0035553]; regulation of mRNA stability [GO:0043488]; response to hypoxia [GO:0001666]; spermatogenesis [GO:0007283]	cytosol [GO:0005829]; Golgi apparatus [GO:0005794]; nuclear speck [GO:0016607]; nucleoplasm [GO:0005654]; nucleus [GO:0005634]	2-oxoglutarate-dependent dioxygenase activity [GO:0016706]; metal ion binding [GO:0046872]; oxidative RNA demethylase activity [GO:0035515]; RNA binding [GO:0003723]; RNA N6-methyladenosine dioxygenase activity [GO:1990931]		-0.00271112	1	1	0.0993093	0.950239	1	0.182156	0.152809	0.432244	0.133106	0.418885	0.765668	-0.212481	0.734581	1	-0.0842712	0.967657	1
Q9BT30	Q9BT30	ALKB7_HUMAN	Alpha-ketoglutarate-dependent dioxygenase alkB homolog 7, mitochondrial (EC 1.14.11.-) (Alkylated DNA repair protein alkB homolog 7) (Spermatogenesis cell proliferation-related protein) (Spermatogenesis-associated protein 11)	ALKBH7	19	cellular response to DNA damage stimulus [GO:0006974]; fatty acid metabolic process [GO:0006631]; regulation of lipid storage [GO:0010883]; regulation of mitochondrial membrane permeability involved in programmed necrotic cell death [GO:1902445]	mitochondrial matrix [GO:0005759]; mitochondrion [GO:0005739]	dioxygenase activity [GO:0051213]; metal ion binding [GO:0046872]		-0.333131	0.51431	1	0.25441	0.257867	0.58655	0.587541	0.134095	0.392272	0.414178	0.0229084	0.0777977	0.619666	0.686542	1	0.735917	0.550724	1
Q96BT7	Q96BT7	ALKB8_HUMAN	Alkylated DNA repair protein alkB homolog 8 (EC 1.14.11.-) (Probable alpha-ketoglutarate-dependent dioxygenase ABH8) (S-adenosyl-L-methionine-dependent tRNA methyltransferase ABH8) (tRNA (carboxymethyluridine(34)-5-O)-methyltransferase ABH8) (EC 2.1.1.229)	ALKBH8	11	cellular response to DNA damage stimulus [GO:0006974]; oxidation-reduction process [GO:0055114]; tRNA methylation [GO:0030488]; tRNA wobble uridine modification [GO:0002098]	cytoplasm [GO:0005737]; cytosol [GO:0005829]; nuclear body [GO:0016604]; nucleoplasm [GO:0005654]; nucleus [GO:0005634]	2-oxoglutarate-dependent dioxygenase activity [GO:0016706]; iron ion binding [GO:0005506]; tRNA (uracil) methyltransferase activity [GO:0016300]; tRNA binding [GO:0000049]; zinc ion binding [GO:0008270]		0.107657	0.864169	1	0.208972	0.186377	0.463405	0.378062	0.00118781	0.00850097	0.110574	0.91613	1	0.140945	0.521905	1	1.29563	0.121281	0.55404
P55789	P55789	ALR_HUMAN	FAD-linked sulfhydryl oxidase ALR (EC 1.8.3.2) (Augmenter of liver regeneration) (hERV1) (Hepatopoietin)	GFER	16	liver development [GO:0001889]	cytosol [GO:0005829]; extracellular region [GO:0005576]; mitochondrial intermembrane space [GO:0005758]; mitochondrion [GO:0005739]	flavin adenine dinucleotide binding [GO:0050660]; flavin-linked sulfhydryl oxidase activity [GO:0016971]; growth factor activity [GO:0008083]; protein disulfide oxidoreductase activity [GO:0015035]		-0.17476	0.564644	1	0.0771118	0.946249	1	0.251872	0.249307	0.618167	0.0529832	0.956826	1	-0.159294	0.647932	1	0.14889	0.999547	1
Q96Q42	Q96Q42	ALS2_HUMAN	Alsin (Amyotrophic lateral sclerosis 2 chromosomal region candidate gene 6 protein) (Amyotrophic lateral sclerosis 2 protein)	ALS2	2	axonogenesis [GO:0007409]; behavioral fear response [GO:0001662]; cell death [GO:0008219]; endosomal transport [GO:0016197]; endosome organization [GO:0007032]; in utero embryonic development [GO:0001701]; locomotory behavior [GO:0007626]; lysosomal transport [GO:0007041]; neuromuscular junction development [GO:0007528]; neuron projection morphogenesis [GO:0048812]; positive regulation of GTPase …	centrosome [GO:0005813]; cytosol [GO:0005829]; dendrite [GO:0030425]; dendritic spine [GO:0043197]; early endosome [GO:0005769]; growth cone [GO:0030426]; lamellipodium [GO:0030027]; membrane [GO:0016020]; neuronal cell body [GO:0043025]; nucleus [GO:0005634]; postsynaptic density [GO:0014069]; protein-containing complex [GO:0032991]; ruffle [GO:0001726]; vesicle [GO:0031982]	GTPase activator activity [GO:0005096]; identical protein binding [GO:0042802]; protein homodimerization activity [GO:0042803]; protein serine/threonine kinase activator activity [GO:0043539]; Rab GTPase binding [GO:0017137]; Rab guanyl-nucleotide exchange factor activity [GO:0017112]; Rac GTPase binding [GO:0048365]; Rac guanyl-nucleotide exchange factor activity [GO:0030676]		0.0840852	0.999985	1	-0.0324487	0.999999	1	-0.107523	0.999971	1	-0.0603864	0.998451	1	-0.0957254	0.99997	1	-0.119873	0.985051	1
Q9UHK6	Q9UHK6	AMACR_HUMAN	Alpha-methylacyl-CoA racemase (EC 5.1.99.4) (2-methylacyl-CoA racemase)	AMACR	5	bile acid biosynthetic process [GO:0006699]; bile acid metabolic process [GO:0008206]; fatty acid beta-oxidation using acyl-CoA oxidase [GO:0033540]; protein targeting to peroxisome [GO:0006625]	cytoplasm [GO:0005737]; cytosol [GO:0005829]; intracellular membrane-bounded organelle [GO:0043231]; mitochondrion [GO:0005739]; peroxisomal matrix [GO:0005782]; peroxisome [GO:0005777]; plasma membrane [GO:0005886]	alpha-methylacyl-CoA racemase activity [GO:0008111]; CoA-transferase activity [GO:0008410]; signaling receptor binding [GO:0005102]		-0.0414136	0.996208	1	-0.223748	0.122912	0.337739	-0.317094	0.305072	0.704351	-0.0187163	0.999592	1	-0.548019	0.308281	1	-0.0706766	0.993491	1
Q07617	Q07617	SPAG1_HUMAN	Sperm-associated antigen 1 (HSD-3.8) (Infertility-related sperm protein Spag-1)	SPAG1	8	axonemal dynein complex assembly [GO:0070286]; single fertilization [GO:0007338]	cytoplasm [GO:0005737]; cytosol [GO:0005829]	GTP binding [GO:0005525]; hydrolase activity [GO:0016787]		-0.630627	2.54256e-15	2.15089e-13	-0.215483	0.000238723	0.00168133	0.268647	0.000308382	0.00269664	-0.247776	1.14097e-07	1.30355e-06	-0.166998	0.927382	1	-0.0212841	1	1
Q9UKV5	Q9UKV5	AMFR_HUMAN	E3 ubiquitin-protein ligase AMFR (EC 2.3.2.27) (Autocrine motility factor receptor) (AMF receptor) (RING finger protein 45) (gp78)	AMFR	16	aging [GO:0007568]; endoplasmic reticulum mannose trimming [GO:1904380]; endoplasmic reticulum unfolded protein response [GO:0030968]; learning or memory [GO:0007611]; negative regulation of canonical Wnt signaling pathway [GO:0090090]; positive regulation of protein binding [GO:0032092]; protein autoubiquitination [GO:0051865]; protein folding [GO:0006457]; protein K48-linked ubiquitination [GO:…	cytosol [GO:0005829]; dendrite [GO:0030425]; Derlin-1 retrotranslocation complex [GO:0036513]; endoplasmic reticulum [GO:0005783]; endoplasmic reticulum membrane [GO:0005789]; endoplasmic reticulum quality control compartment [GO:0044322]; Golgi apparatus [GO:0005794]; growth cone [GO:0030426]; integral component of endoplasmic reticulum membrane [GO:0030176]; integral component of membrane [GO:0…	BAT3 complex binding [GO:1904288]; chaperone binding [GO:0051087]; identical protein binding [GO:0042802]; metal ion binding [GO:0046872]; protein-macromolecule adaptor activity [GO:0030674]; signaling receptor activity [GO:0038023]; ubiquitin protein ligase activity [GO:0061630]; ubiquitin-protein transferase activity [GO:0004842]; ubiquitin-specific protease binding [GO:1990381]; ubiquitin-ubiq…		0.0136514	0.999999	1	0.129893	0.849954	1	0.0810545	0.970575	1	0.27025	0.0217179	0.0743923	-0.249672	0.133427	0.874069	-0.0275709	0.99932	1
Q86SJ2	Q86SJ2	AMGO2_HUMAN	Amphoterin-induced protein 2 (AMIGO-2) (Alivin-1) (Differentially expressed in gastric adenocarcinomas) (DEGA)	AMIGO2	12	brain development [GO:0007420]; heterophilic cell-cell adhesion via plasma membrane cell adhesion molecules [GO:0007157]; homophilic cell adhesion via plasma membrane adhesion molecules [GO:0007156]; negative regulation of apoptotic process [GO:0043066]; negative regulation of programmed cell death [GO:0043069]; positive regulation of synapse assembly [GO:0051965]	integral component of membrane [GO:0016021]; nucleus [GO:0005634]; plasma membrane [GO:0005886]	0		-0.0713808	0.985908	1	-0.252994	0.524147	0.947947	-0.62511	0.0841053	0.279818	-0.382273	0.315433	0.623826	-0.00559439	0.999976	1	-0.400202	0.557629	1
Q8IY45	Q8IY45	AMN1_HUMAN	Protein AMN1 homolog	AMN1	12	SCF-dependent proteasomal ubiquitin-dependent protein catabolic process [GO:0031146]; ubiquitin-dependent protein catabolic process [GO:0006511]	SCF ubiquitin ligase complex [GO:0019005]	0		-0.0499377	0.939951	1	-0.0162261	0.997404	1	0.0031063	0.999992	1	-0.206681	0.137377	0.335924	-0.417106	0.322959	1	-0.17388	0.844957	1
Q8IY63	Q8IY63	AMOL1_HUMAN	Angiomotin-like protein 1	AMOTL1	11	actin cytoskeleton organization [GO:0030036]; angiogenesis [GO:0001525]; establishment of cell polarity involved in ameboidal cell migration [GO:0003365]; hippo signaling [GO:0035329]; positive regulation of blood vessel endothelial cell migration [GO:0043536]; regulation of cell migration [GO:0030334]; Wnt signaling pathway [GO:0016055]	apical plasma membrane [GO:0016324]; bicellular tight junction [GO:0005923]; cytoplasmic vesicle [GO:0031410]; cytosol [GO:0005829]; lamellipodium [GO:0030027]; plasma membrane [GO:0005886]	identical protein binding [GO:0042802]		-0.0329261	0.99383	1	0.27029	0.396186	0.793742	0.294376	0.0364512	0.14891	-0.108181	0.9745	1	0.013485	1	1	-0.333962	0.534159	1
Q6EMK4	Q6EMK4	VASN_HUMAN	Vasorin (Protein slit-like 2)	VASN	16	cellular response to hypoxia [GO:0071456]; cellular response to redox state [GO:0071461]; negative regulation of epithelial to mesenchymal transition [GO:0010719]; negative regulation of transforming growth factor beta receptor signaling pathway [GO:0030512]	cell surface [GO:0009986]; extracellular exosome [GO:0070062]; extracellular matrix [GO:0031012]; extracellular space [GO:0005615]; integral component of membrane [GO:0016021]; lysosomal membrane [GO:0005765]; mitochondrion [GO:0005739]; plasma membrane [GO:0005886]	cadherin binding [GO:0045296]; transforming growth factor beta binding [GO:0050431]		-0.627316	3.47886e-06	6.06177e-05	-0.589005	1.54961e-05	0.000147871	0.0386416	0.928169	1	-0.548765	1.61992e-06	1.49833e-05	-0.516728	0.00845696	0.218229	-0.798779	0.16634	0.667934
Q01433	Q01433	AMPD2_HUMAN	AMP deaminase 2 (EC 3.5.4.6) (AMP deaminase isoform L)	AMPD2	1	AMP metabolic process [GO:0046033]; cyclic purine nucleotide metabolic process [GO:0052652]; energy homeostasis [GO:0097009]; IMP biosynthetic process [GO:0006188]; IMP salvage [GO:0032264]; purine-containing compound salvage [GO:0043101]	cytosol [GO:0005829]	AMP deaminase activity [GO:0003876]; identical protein binding [GO:0042802]; metal ion binding [GO:0046872]		0.0762868	0.708847	1	0.0340117	0.999241	1	-0.0485409	0.985717	1	-0.0242328	0.998156	1	0.0170171	1	1	0.00582647	1	1
Q08345	Q08345	DDR1_HUMAN	Epithelial discoidin domain-containing receptor 1 (Epithelial discoidin domain receptor 1) (EC 2.7.10.1) (CD167 antigen-like family member A) (Cell adhesion kinase) (Discoidin receptor tyrosine kinase) (HGK2) (Mammary carcinoma kinase 10) (MCK-10) (Protein-tyrosine kinase 3A) (Protein-tyrosine kinase RTK-6) (TRK E) (Tyrosine kinase DDR) (Tyrosine-protein kinase CAK) (CD antigen CD167a)	DDR1	6	axon development [GO:0061564]; branching involved in mammary gland duct morphogenesis [GO:0060444]; cell adhesion [GO:0007155]; collagen-activated tyrosine kinase receptor signaling pathway [GO:0038063]; ear development [GO:0043583]; embryo implantation [GO:0007566]; extracellular matrix organization [GO:0030198]; lactation [GO:0007595]; mammary gland alveolus development [GO:0060749]; multicellu…	extracellular exosome [GO:0070062]; extracellular space [GO:0005615]; integral component of plasma membrane [GO:0005887]; plasma membrane [GO:0005886]; receptor complex [GO:0043235]	ATP binding [GO:0005524]; collagen binding [GO:0005518]; metal ion binding [GO:0046872]; protein tyrosine kinase collagen receptor activity [GO:0038062]; transmembrane receptor protein tyrosine kinase activity [GO:0004714]		-0.623663	1.3905e-15	1.21734e-13	-0.63166	8.3673e-27	1.50208e-24	-0.0758395	0.987954	1	-0.559835	7.65251e-28	8.53956e-26	-0.120497	0.70853	1	-0.681859	8.26417e-07	5.8699e-05
Q8NEY1	Q8NEY1	NAV1_HUMAN	Neuron navigator 1 (Pore membrane and/or filament-interacting-like protein 3) (Steerin-1) (Unc-53 homolog 1) (unc53H1)	NAV1	1	microtubule bundle formation [GO:0001578]; nervous system development [GO:0007399]; neuron migration [GO:0001764]	axon initial segment [GO:0043194]; cytoplasm [GO:0005737]; microtubule [GO:0005874]; microtubule cytoskeleton [GO:0015630]	0		-0.619556	8.53256e-27	2.63058e-24	-0.456375	1.08108e-22	1.16278e-20	0.11393	0.997901	1	-0.641369	1.84324e-38	4.95633e-36	-0.285491	7.22499e-05	0.00921982	-0.503611	7.88072e-10	1.37986e-07
Q9P283	Q9P283	SEM5B_HUMAN	Semaphorin-5B	SEMA5B	3	axon extension [GO:0048675]; axon guidance [GO:0007411]; detection of light stimulus involved in visual perception [GO:0050908]; negative regulation of axon extension involved in axon guidance [GO:0048843]; neural crest cell migration [GO:0001755]; positive regulation of cell migration [GO:0030335]; semaphorin-plexin signaling pathway [GO:0071526]	integral component of membrane [GO:0016021]	chemorepellent activity [GO:0045499]; semaphorin receptor binding [GO:0030215]		-0.616026	0.226844	0.625131	-1.36529	0.0119321	0.0504703	-0.371003	0.0708938	0.24654	-1.25977	0.00776231	0.0305023	-0.30003	0.961525	1	-1.12252	0.253936	0.843557
Q86W34	Q86W34	AMZ2_HUMAN	Archaemetzincin-2 (EC 3.4.-.-) (Archeobacterial metalloproteinase-like protein 2)	AMZ2	17	0	0	metal ion binding [GO:0046872]; metallopeptidase activity [GO:0008237]		-0.17515	0.838291	1	0.25693	0.96284	1	0.0272519	0.975044	1	0.0193801	0.999373	1	-0.0255125	0.989093	1	1.88138	0.455782	1
Q8IZ07	Q8IZ07	AN13A_HUMAN	Ankyrin repeat domain-containing protein 13A (Protein KE03)	ANKRD13A	12	negative regulation of protein localization to endosome [GO:1905667]; negative regulation of receptor internalization [GO:0002091]	cytoplasm [GO:0005737]; late endosome [GO:0005770]; perinuclear region of cytoplasm [GO:0048471]; plasma membrane [GO:0005886]	ubiquitin-dependent protein binding [GO:0140036]		-0.195955	0.160233	0.494424	-0.188481	0.204243	0.494293	0.0361302	0.999994	1	-0.140785	0.0343858	0.109793	0.00539995	1	1	0.0234353	0.999996	1
Q6ZTN6	Q6ZTN6	AN13D_HUMAN	Ankyrin repeat domain-containing protein 13D	ANKRD13D	11	negative regulation of receptor internalization [GO:0002091]	cytoplasm [GO:0005737]; late endosome [GO:0005770]; perinuclear region of cytoplasm [GO:0048471]; plasma membrane [GO:0005886]	ubiquitin-dependent protein binding [GO:0140036]		0.207118	0.218764	0.609038	0.161689	0.222207	0.526281	-0.00654952	0.999835	1	0.476085	0.0269081	0.0888947	-0.466856	0.524528	1	0.147067	0.963839	1
Q9BXJ0	Q9BXJ0	C1QT5_HUMAN	Complement C1q tumor necrosis factor-related protein 5	C1QTNF5	11	inner ear development [GO:0048839]; protein secretion [GO:0009306]	apical plasma membrane [GO:0016324]; bicellular tight junction [GO:0005923]; cell projection [GO:0042995]; collagen trimer [GO:0005581]; extracellular space [GO:0005615]; lateral plasma membrane [GO:0016328]; plasma membrane [GO:0005886]; transport vesicle [GO:0030133]	identical protein binding [GO:0042802]		-0.615991	0.159814	0.493419	-1.02722	0.00108616	0.00635061	-0.405269	0.0731867	0.252184	-1.41124	0.00032417	0.00183647	-0.675016	0.271439	1	-1.73696	0.00401292	0.0544566
Q92688	Q92688	AN32B_HUMAN	Acidic leucine-rich nuclear phosphoprotein 32 family member B (Acidic protein rich in leucines) (Putative HLA-DR-associated protein I-2) (PHAPI2) (Silver-stainable protein SSP29)	ANP32B	9	activation of cysteine-type endopeptidase activity involved in apoptotic process [GO:0006919]; inner ear development [GO:0048839]; negative regulation of cell differentiation [GO:0045596]; nucleosome assembly [GO:0006334]; positive regulation of protein export from nucleus [GO:0046827]; regulation of apoptotic process [GO:0042981]; roof of mouth development [GO:0060021]; vasculature development […	cytoplasm [GO:0005737]; extracellular exosome [GO:0070062]; nucleoplasm [GO:0005654]; nucleus [GO:0005634]	histone binding [GO:0042393]; RNA polymerase binding [GO:0070063]		-0.297003	0.340588	0.813957	-0.181043	0.446883	0.860727	0.0548698	0.99378	1	-0.185998	0.127995	0.319626	0.335057	0.0282642	0.427441	0.0719377	0.70827	1
Q9BTT0	Q9BTT0	AN32E_HUMAN	Acidic leucine-rich nuclear phosphoprotein 32 family member E (LANP-like protein) (LANP-L)	ANP32E	1	histone exchange [GO:0043486]; regulation of apoptotic process [GO:0042981]	cytoplasmic vesicle [GO:0031410]; nucleus [GO:0005634]; Swr1 complex [GO:0000812]	histone binding [GO:0042393]; phosphatase inhibitor activity [GO:0019212]		0.00717199	0.999635	1	-0.101499	0.183241	0.457283	-0.0994564	0.959518	1	-0.215702	0.17039	0.394607	-0.109356	0.571482	1	0	0.893861	1
P24530	P24530	EDNRB_HUMAN	Endothelin receptor type B (ET-B) (ET-BR) (Endothelin receptor non-selective type)	EDNRB	13	aging [GO:0007568]; calcium-mediated signaling [GO:0019722]; cell surface receptor signaling pathway [GO:0007166]; cellular response to lipopolysaccharide [GO:0071222]; cGMP-mediated signaling [GO:0019934]; endothelin receptor signaling pathway [GO:0086100]; enteric nervous system development [GO:0048484]; enteric smooth muscle cell differentiation [GO:0035645]; epithelial fluid transport [GO:004…	integral component of plasma membrane [GO:0005887]; membrane raft [GO:0045121]; nuclear membrane [GO:0031965]; plasma membrane [GO:0005886]	endothelin receptor activity [GO:0004962]; peptide hormone binding [GO:0017046]; type 1 angiotensin receptor binding [GO:0031702]		-0.611589	1.24669e-08	3.71001e-07	-1.19432	3.88524e-13	1.35426e-11	-0.576839	3.62188e-09	1.03685e-07	-1.55221	8.30067e-13	2.02908e-11	-0.67984	0.000436655	0.0301612	-1.21368	1.26685e-06	8.5744e-05
Q9UJX6	Q9UJX6	ANC2_HUMAN	Anaphase-promoting complex subunit 2 (APC2) (Cyclosome subunit 2)	ANAPC2	9	anaphase-promoting complex-dependent catabolic process [GO:0031145]; cell cycle [GO:0007049]; cell division [GO:0051301]; negative regulation of gene expression [GO:0010629]; positive regulation of axon extension [GO:0045773]; positive regulation of dendrite morphogenesis [GO:0050775]; positive regulation of synapse maturation [GO:0090129]; positive regulation of synaptic plasticity [GO:0031915];…	anaphase-promoting complex [GO:0005680]; cytosol [GO:0005829]; nucleoplasm [GO:0005654]	ubiquitin protein ligase binding [GO:0031625]		-0.162044	0.818812	1	0.0313765	0.999663	1	0.120478	0.971805	1	0.0578555	0.985505	1	-0.13124	0.917449	1	0.0666763	0.98908	1
Q96K21	Q96K21	ANCHR_HUMAN	Abscission/NoCut checkpoint regulator (ANCHR) (MLL partner containing FYVE domain) (Zinc finger FYVE domain-containing protein 19)	ZFYVE19	15	abscission [GO:0009838]; cell division [GO:0051301]; mitotic cytokinesis checkpoint [GO:0044878]; negative regulation of cytokinesis [GO:0032466]	centrosome [GO:0005813]; cleavage furrow [GO:0032154]; cytoplasm [GO:0005737]; Flemming body [GO:0090543]; midbody [GO:0030496]	metal ion binding [GO:0046872]; phosphatidylinositol-3-phosphate binding [GO:0032266]		0.0294744	0.999995	1	0.10861	0.957912	1	-0.00315386	0.999996	1	-0.192899	0.838024	1	-0.240145	0.63183	1	-0.153509	0.953574	1
Q9NVR5	Q9NVR5	KTU_HUMAN	Protein kintoun (Dynein assembly factor 2, axonemal)	DNAAF2	14	axonemal dynein complex assembly [GO:0070286]; cilium-dependent cell motility [GO:0060285]; response to retinoic acid [GO:0032526]	cytoplasm [GO:0005737]; cytosol [GO:0005829]	0		-0.607349	0.00597523	0.0385167	-0.485957	0.0205973	0.0797312	0.267883	0.877813	1	-0.482866	0.00780112	0.0306388	0.109214	0.963502	1	-0.113335	0.15818	0.646959
Q5VTE6	Q5VTE6	ANGE2_HUMAN	Protein angel homolog 2	ANGEL2	1	3'-UTR-mediated mRNA stabilization [GO:0070935]; negative regulation of mitotic cell cycle [GO:0045930]	Cajal body [GO:0015030]; cytoplasm [GO:0005737]	3'-5'-exoribonuclease activity [GO:0000175]; mRNA 3'-UTR binding [GO:0003730]		-0.258264	0.271914	0.69893	-0.16176	0.491938	0.911818	0.0991672	0.950371	1	-0.0837192	0.894416	1	-0.586115	0.223391	1	-0.355947	0.570383	1
Q9UKU9	Q9UKU9	ANGL2_HUMAN	Angiopoietin-related protein 2 (Angiopoietin-like protein 2)	ANGPTL2	9	angiogenesis [GO:0001525]; multicellular organism development [GO:0007275]	collagen-containing extracellular matrix [GO:0062023]; extracellular exosome [GO:0070062]; extracellular space [GO:0005615]	signaling receptor binding [GO:0005102]		-0.192905	0.93881	1	-0.684629	0.0560352	0.181667	-0.411901	0.545287	1	-0.6085	0.11296	0.289475	-0.364387	0.988923	1	-0.18928	0.68663	1
Q6NUS6	Q6NUS6	TECT3_HUMAN	Tectonic-3	TCTN3	10	apoptotic process [GO:0006915]; ciliary basal body-plasma membrane docking [GO:0097711]; cilium assembly [GO:0060271]; positive regulation of apoptotic process [GO:0043065]; smoothened signaling pathway [GO:0007224]	ciliary membrane [GO:0060170]; integral component of membrane [GO:0016021]; nucleus [GO:0005634]	0		-0.601932	0.00012302	0.0013561	-0.536745	0.00675174	0.0308645	0.0658573	0.971675	1	-0.537153	2.47799e-08	3.17833e-07	-0.193621	0.59869	1	-0.254921	0.175114	0.682805
Q01484	Q01484	ANK2_HUMAN	Ankyrin-2 (ANK-2) (Ankyrin-B) (Brain ankyrin) (Non-erythroid ankyrin)	ANK2	4	atrial cardiac muscle cell action potential [GO:0086014]; atrial cardiac muscle cell to AV node cell communication [GO:0086066]; atrial septum development [GO:0003283]; cellular calcium ion homeostasis [GO:0006874]; cellular protein localization [GO:0034613]; endocytosis [GO:0006897]; endoplasmic reticulum to Golgi vesicle-mediated transport [GO:0006888]; membrane depolarization during SA node ce…	A band [GO:0031672]; apical plasma membrane [GO:0016324]; basolateral plasma membrane [GO:0016323]; costamere [GO:0043034]; cytoskeleton [GO:0005856]; cytosol [GO:0005829]; early endosome [GO:0005769]; intercalated disc [GO:0014704]; lysosome [GO:0005764]; M band [GO:0031430]; membrane raft [GO:0045121]; mitochondrion [GO:0005739]; neuron projection [GO:0043005]; plasma membrane [GO:0005886]; pos…	ATPase binding [GO:0051117]; cytoskeletal anchor activity [GO:0008093]; enzyme binding [GO:0019899]; ion channel binding [GO:0044325]; phosphorylation-dependent protein binding [GO:0140031]; protein kinase binding [GO:0019901]; protein-macromolecule adaptor activity [GO:0030674]; spectrin binding [GO:0030507]; structural constituent of cytoskeleton [GO:0005200]		0.0864725	0.995975	1	-0.0627053	0.991595	1	-0.114838	0.48664	0.948217	-0.120756	0.168242	0.390956	-0.147467	0.879067	1	-0.0882171	0.999994	1
Q96JG8	Q96JG8	MAGD4_HUMAN	Melanoma-associated antigen D4 (MAGE-D4 antigen) (MAGE-E1 antigen)	MAGED4; MAGED4B	X	0	0	0		-0.601473	1.16971e-09	4.23403e-08	-0.526042	3.11432e-09	6.26944e-08	0.00600952	1	1	-0.444719	4.54032e-12	1.02655e-10	-0.106555	0.582502	1	-0.366576	0.00441106	0.0580609
A7MBM2	A7MBM2	DISP2_HUMAN	Protein dispatched homolog 2	DISP2	15	smoothened signaling pathway [GO:0007224]	integral component of membrane [GO:0016021]; plasma membrane [GO:0005886]	0		-0.600417	0.000491724	0.00463934	-0.594569	0.00151694	0.00845378	0.0176406	0.999998	1	-0.511834	3.89838e-06	3.36593e-05	-0.257583	0.844206	1	-0.798907	0.00678766	0.0798504
A6NKD9	A6NKD9	CC85C_HUMAN	Coiled-coil domain-containing protein 85C	CCDC85C	14	cerebral cortex development [GO:0021987]	adherens junction [GO:0005912]; apical junction complex [GO:0043296]; bicellular tight junction [GO:0005923]	0		-0.599061	6.85791e-11	3.18373e-09	-0.651903	6.65389e-17	3.73859e-15	-0.00542311	0.999999	1	-0.553892	1.29464e-11	2.78495e-10	-0.199401	0.583849	1	-0.560605	6.71956e-06	0.000332839
Q9BQD7	Q9BQD7	ANKMT_HUMAN	Adenine nucleotide translocase lysine N-methyltransferase (ANT-KMT) (EC 2.1.1.-)	ANTKMT	16	peptidyl-lysine trimethylation [GO:0018023]; positive regulation of proton-transporting ATP synthase activity, rotational mechanism [GO:1905273]; regulation of mitochondrial ATP synthesis coupled proton transport [GO:1905706]	integral component of membrane [GO:0016021]; mitochondrial membrane [GO:0031966]; mitochondrion [GO:0005739]	protein-lysine N-methyltransferase activity [GO:0016279]		0.748645	0.808193	1	0.327004	0.857065	1	-0.421641	0.962194	1	0.350247	0.552853	0.924379	0.707383	0.246043	1	-0.118079	0.641806	1
Q9Y2G4	Q9Y2G4	ANKR6_HUMAN	Ankyrin repeat domain-containing protein 6 (Diversin)	ANKRD6	6	negative regulation of canonical Wnt signaling pathway [GO:0090090]; positive regulation of JNK cascade [GO:0046330]; positive regulation of Wnt signaling pathway, planar cell polarity pathway [GO:2000096]	cytoplasm [GO:0005737]; intracellular membrane-bounded organelle [GO:0043231]; nucleus [GO:0005634]	0		0.0136729	0.999955	1	-0.300199	0.629031	1	-0.0831214	0.809271	1	-0.345933	0.595691	0.965915	-0.364575	0.607784	1	-0.397554	0.80614	1
Q8IV38	Q8IV38	ANKY2_HUMAN	Ankyrin repeat and MYND domain-containing protein 2	ANKMY2	7	0	cilium [GO:0005929]	enzyme binding [GO:0019899]; metal ion binding [GO:0046872]		0.129828	0.167529	0.510258	-0.141015	0.37574	0.766371	-0.255217	0.00473949	0.0272394	-0.0297774	0.99531	1	0.165391	0.892233	1	-0.0644749	0.958452	1
Q9H8Y5	Q9H8Y5	ANKZ1_HUMAN	Ankyrin repeat and zinc finger domain-containing protein 1 (Zinc finger protein 744)	ANKZF1	2	cellular response to hydrogen peroxide [GO:0070301]; mitochondria-associated ubiquitin-dependent protein catabolic process [GO:0072671]; nuclear protein quality control by the ubiquitin-proteasome system [GO:0071630]; ubiquitin-dependent ERAD pathway [GO:0030433]	Cdc48p-Npl4p-Vms1p AAA ATPase complex [GO:0036266]; cytoplasm [GO:0005737]; membrane [GO:0016020]	metal ion binding [GO:0046872]		-0.00384959	0.998915	1	-0.0346859	0.999948	1	0.0362951	0.909866	1	-0.0347088	0.994997	1	-0.218677	0.479116	1	-0.25154	0.526647	1
Q96PX9	Q96PX9	PKH4B_HUMAN	Pleckstrin homology domain-containing family G member 4B (PH domain-containing family G member 4B)	PLEKHG4B	5	0	0	guanyl-nucleotide exchange factor activity [GO:0005085]		-0.598491	7.81087e-05	0.000923203	-0.248789	0.0442423	0.149965	0.0606736	0.976103	1	-0.349639	0.00205201	0.00947825	-0.32607	0.387037	1	-0.700464	0.233319	0.809148
P55345	P55345	ANM2_HUMAN	Protein arginine N-methyltransferase 2 (EC 2.1.1.319) (Histone-arginine N-methyltransferase PRMT2)	PRMT2	21	developmental cell growth [GO:0048588]; histone methylation [GO:0016571]; negative regulation of G1/S transition of mitotic cell cycle [GO:2000134]; negative regulation of NF-kappaB transcription factor activity [GO:0032088]; negative regulation of transcription, DNA-templated [GO:0045892]; positive regulation of apoptotic process [GO:0043065]; positive regulation of transcription, DNA-templated …	cytoplasm [GO:0005737]; cytosol [GO:0005829]; nucleolus [GO:0005730]; nucleoplasm [GO:0005654]; nucleus [GO:0005634]	androgen receptor binding [GO:0050681]; estrogen receptor binding [GO:0030331]; histone-arginine N-methyltransferase activity [GO:0008469]; histone methyltransferase activity [GO:0042054]; peroxisome proliferator activated receptor binding [GO:0042975]; progesterone receptor binding [GO:0033142]; protein-arginine N-methyltransferase activity [GO:0016274]; protein-arginine omega-N asymmetric methy…		-0.0603872	0.943774	1	0.145559	0.804069	1	0.205946	0.123682	0.370996	0.0813146	0.926708	1	0.191708	0.862603	1	-0.538645	0.669635	1
P27037	P27037	AVR2A_HUMAN	Activin receptor type-2A (EC 2.7.11.30) (Activin receptor type IIA) (ACTR-IIA) (ACTRIIA)	ACVR2A	2	activin receptor signaling pathway [GO:0032924]; anterior/posterior pattern specification [GO:0009952]; BMP signaling pathway [GO:0030509]; cellular response to BMP stimulus [GO:0071773]; cellular response to growth factor stimulus [GO:0071363]; determination of left/right symmetry [GO:0007368]; embryonic skeletal system development [GO:0048706]; gastrulation with mouth forming second [GO:0001702…	activin receptor complex [GO:0048179]; cell surface [GO:0009986]; cytoplasm [GO:0005737]; inhibin-betaglycan-ActRII complex [GO:0034673]; integral component of plasma membrane [GO:0005887]; plasma membrane [GO:0005886]; receptor complex [GO:0043235]	activin binding [GO:0048185]; ATP binding [GO:0005524]; BMP receptor activity [GO:0098821]; coreceptor activity [GO:0015026]; growth factor binding [GO:0019838]; inhibin binding [GO:0034711]; metal ion binding [GO:0046872]; PDZ domain binding [GO:0030165]; protein self-association [GO:0043621]; protein serine/threonine kinase activity [GO:0004674]; transmembrane receptor protein serine/threonine …		-0.593049	1.04705e-05	0.000160554	-0.621695	1.07863e-07	1.7061e-06	-0.060893	0.975752	1	-0.651311	1.58205e-08	2.11754e-07	-0.340849	0.17618	0.979681	-0.684666	0.00259989	0.0393439
O14744	O14744	ANM5_HUMAN	Protein arginine N-methyltransferase 5 (PRMT5) (EC 2.1.1.320) (72 kDa ICln-binding protein) (Histone-arginine N-methyltransferase PRMT5) (Jak-binding protein 1) (Shk1 kinase-binding protein 1 homolog) (SKB1 homolog) (SKB1Hs) [Cleaved into: Protein arginine N-methyltransferase 5, N-terminally processed]	PRMT5	14	circadian regulation of gene expression [GO:0032922]; DNA-templated transcription, termination [GO:0006353]; endothelial cell activation [GO:0042118]; Golgi ribbon formation [GO:0090161]; histone arginine methylation [GO:0034969]; histone H4-R3 methylation [GO:0043985]; liver regeneration [GO:0097421]; negative regulation of cell differentiation [GO:0045596]; peptidyl-arginine methylation [GO:001…	cytoplasm [GO:0005737]; cytosol [GO:0005829]; Golgi apparatus [GO:0005794]; histone methyltransferase complex [GO:0035097]; methylosome [GO:0034709]; nucleoplasm [GO:0005654]; nucleus [GO:0005634]	E-box binding [GO:0070888]; histone-arginine N-methyltransferase activity [GO:0008469]; histone methyltransferase activity (H4-R3 specific) [GO:0044020]; identical protein binding [GO:0042802]; methyl-CpG binding [GO:0008327]; methyltransferase activity [GO:0008168]; p53 binding [GO:0002039]; protein-arginine N-methyltransferase activity [GO:0016274]; protein-arginine omega-N symmetric methyltran…		0.120347	0.836134	1	-0.0407033	0.972375	1	-0.104454	0.1844	0.49566	-0.0546945	0.810883	1	0.0516968	0.998514	1	0.0274985	1	1
Q96LA8	Q96LA8	ANM6_HUMAN	Protein arginine N-methyltransferase 6 (EC 2.1.1.319) (Heterogeneous nuclear ribonucleoprotein methyltransferase-like protein 6) (Histone-arginine N-methyltransferase PRMT6)	PRMT6	1	base-excision repair [GO:0006284]; cellular senescence [GO:0090398]; histone H3-R2 methylation [GO:0034970]; histone methylation [GO:0016571]; negative regulation of histone deacetylation [GO:0031064]; negative regulation of histone H3-K4 methylation [GO:0051572]; negative regulation of transcription, DNA-templated [GO:0045892]; negative regulation of transcription by RNA polymerase II [GO:000012…	nucleolus [GO:0005730]; nucleoplasm [GO:0005654]; nucleus [GO:0005634]	chromatin binding [GO:0003682]; histone-arginine N-methyltransferase activity [GO:0008469]; histone binding [GO:0042393]; histone methyltransferase activity [GO:0042054]; histone methyltransferase activity (H2A-R3 specific) [GO:0070612]; histone methyltransferase activity (H3-R2 specific) [GO:0070611]; histone methyltransferase activity (H4-R3 specific) [GO:0044020]; protein-arginine N-methyltran…		-0.524871	0.626293	1	0.149483	0.975236	1	0.674354	0.51861	0.986761	-0.194507	0.716865	1	-0.205519	0.992636	1	-0.189692	0.905113	1
Q9NVM4	Q9NVM4	ANM7_HUMAN	Protein arginine N-methyltransferase 7 (EC 2.1.1.321) (Histone-arginine N-methyltransferase PRMT7) ([Myelin basic protein]-arginine N-methyltransferase PRMT7)	PRMT7	16	cell differentiation [GO:0030154]; DNA methylation involved in gamete generation [GO:0043046]; histone arginine methylation [GO:0034969]; histone methylation [GO:0016571]; peptidyl-arginine methylation [GO:0018216]; regulation of gene expression by genetic imprinting [GO:0006349]; regulation of protein binding [GO:0043393]; spliceosomal snRNP assembly [GO:0000387]	cytosol [GO:0005829]; fibrillar center [GO:0001650]; nucleoplasm [GO:0005654]; nucleus [GO:0005634]	[myelin basic protein]-arginine N-methyltransferase activity [GO:0016277]; histone-arginine N-methyltransferase activity [GO:0008469]; histone binding [GO:0042393]; histone methyltransferase activity (H4-R3 specific) [GO:0044020]; protein-arginine omega-N monomethyltransferase activity [GO:0035241]; protein-arginine omega-N symmetric methyltransferase activity [GO:0035243]; ribonucleoprotein comp…		-0.484244	0.00219998	0.0166135	-0.242862	0.0477039	0.159062	0.289731	0.314451	0.718077	-0.113603	0.468091	0.828066	-0.371095	0.411295	1	-0.132428	0.932134	1
Q6P2P2	Q6P2P2	ANM9_HUMAN	Protein arginine N-methyltransferase 9 (Protein arginine N-methyltransferase 10) (EC 2.1.1.320)	PRMT9	4	mRNA processing [GO:0006397]	cytoplasm [GO:0005737]	protein-arginine N-methyltransferase activity [GO:0016274]; protein-arginine omega-N monomethyltransferase activity [GO:0035241]; protein-arginine omega-N symmetric methyltransferase activity [GO:0035243]		-0.0133163	0.999971	1	-0.122112	0.673383	1	-0.143447	0.823501	1	-0.0924891	0.999996	1	-0.144366	0.999648	1	0.0978521	0.979462	1
Q9NW15	Q9NW15	ANO10_HUMAN	Anoctamin-10 (Transmembrane protein 16K)	ANO10	3	cation transport [GO:0006812]; chloride transport [GO:0006821]; ion transmembrane transport [GO:0034220]; transmembrane transport [GO:0055085]	integral component of membrane [GO:0016021]; intracellular membrane-bounded organelle [GO:0043231]; membrane [GO:0016020]; plasma membrane [GO:0005886]	calcium activated cation channel activity [GO:0005227]; intracellular calcium activated chloride channel activity [GO:0005229]		0.0541817	0.976947	1	-0.10945	0.4525	0.866755	-0.168607	0.0149755	0.0722759	-0.0474125	0.985986	1	0.0366088	0.998428	1	-0.126735	0.472952	1
Q4KMQ2	Q4KMQ2	ANO6_HUMAN	Anoctamin-6 (Small-conductance calcium-activated nonselective cation channel) (SCAN channel) (Transmembrane protein 16F)	ANO6	12	activation of blood coagulation via clotting cascade [GO:0002543]; bleb assembly [GO:0032060]; blood coagulation [GO:0007596]; bone mineralization involved in bone maturation [GO:0035630]; calcium activated galactosylceramide scrambling [GO:0061591]; calcium activated phosphatidylcholine scrambling [GO:0061590]; calcium activated phosphatidylserine scrambling [GO:0061589]; calcium ion transmembra…	cell surface [GO:0009986]; chloride channel complex [GO:0034707]; cytosol [GO:0005829]; extracellular exosome [GO:0070062]; integral component of plasma membrane [GO:0005887]; membrane [GO:0016020]; plasma membrane [GO:0005886]; specific granule membrane [GO:0035579]; tertiary granule membrane [GO:0070821]	calcium activated cation channel activity [GO:0005227]; chloride channel activity [GO:0005254]; intracellular calcium activated chloride channel activity [GO:0005229]; metal ion binding [GO:0046872]; phospholipid scramblase activity [GO:0017128]; protein homodimerization activity [GO:0042803]; voltage-gated chloride channel activity [GO:0005247]; voltage-gated ion channel activity [GO:0005244]		0.330691	2.12366e-11	1.07309e-09	0.0119227	0.999992	1	-0.260169	0.000194149	0.00179797	0.0236507	0.999998	1	0.105611	0.998945	1	-0.0120835	1	1
Q9HCE9	Q9HCE9	ANO8_HUMAN	Anoctamin-8 (Transmembrane protein 16H)	ANO8	19	cellular protein metabolic process [GO:0044267]; chloride transport [GO:0006821]; ion transmembrane transport [GO:0034220]; post-translational protein modification [GO:0043687]; transmembrane transport [GO:0055085]	endoplasmic reticulum lumen [GO:0005788]; integral component of membrane [GO:0016021]; plasma membrane [GO:0005886]	intracellular calcium activated chloride channel activity [GO:0005229]		0.0591183	0.740635	1	-0.0254755	0.994571	1	-0.154006	0.291383	0.681734	-0.104809	0.959091	1	0.0378423	0.999973	1	-0.0692107	0.972771	1
P01034	P01034	CYTC_HUMAN	Cystatin-C (Cystatin-3) (Gamma-trace) (Neuroendocrine basic polypeptide) (Post-gamma-globulin)	CST3	20	cellular protein metabolic process [GO:0044267]; defense response [GO:0006952]; negative regulation of blood vessel remodeling [GO:0060313]; negative regulation of collagen catabolic process [GO:0010711]; negative regulation of elastin catabolic process [GO:0060311]; negative regulation of extracellular matrix disassembly [GO:0010716]; negative regulation of peptidase activity [GO:0010466]; negat…	endoplasmic reticulum [GO:0005783]; endoplasmic reticulum lumen [GO:0005788]; extracellular exosome [GO:0070062]; extracellular region [GO:0005576]; extracellular space [GO:0005615]; ficolin-1-rich granule lumen [GO:1904813]; Golgi apparatus [GO:0005794]; plasma membrane [GO:0005886]; tertiary granule lumen [GO:1904724]	amyloid-beta binding [GO:0001540]; cysteine-type endopeptidase inhibitor activity [GO:0004869]; endopeptidase inhibitor activity [GO:0004866]; identical protein binding [GO:0042802]; peptidase inhibitor activity [GO:0030414]; protease binding [GO:0002020]		-0.590109	0.00069148	0.00620519	-1.40329	1.70797e-08	3.06174e-07	-0.812603	3.19191e-06	4.83538e-05	-1.131	3.71539e-08	4.60821e-07	-0.347718	0.00815131	0.214244	-0.904971	0.000771171	0.0153602
Q6P6B7	Q6P6B7	ANR16_HUMAN	Ankyrin repeat domain-containing protein 16	ANKRD16	10	tRNA modification [GO:0006400]	cytoplasm [GO:0005737]; nucleus [GO:0005634]	0		-0.421598	0.383069	0.873183	-0.195007	0.561279	0.984593	0.146078	0.65791	1	-0.072366	0.824326	1	0.0803545	0.999986	1	0.0559945	0.939188	1
Q53EL6	Q53EL6	PDCD4_HUMAN	Programmed cell death protein 4 (Neoplastic transformation inhibitor protein) (Nuclear antigen H731-like) (Protein 197/15a)	PDCD4	10	apoptotic process [GO:0006915]; BMP signaling pathway [GO:0030509]; cell aging [GO:0007569]; cellular response to lipopolysaccharide [GO:0071222]; epithelial to mesenchymal transition involved in cardiac fibroblast development [GO:0060940]; interleukin-12-mediated signaling pathway [GO:0035722]; negative regulation of apoptotic process [GO:0043066]; negative regulation of cell cycle [GO:0045786];…	cytoplasm [GO:0005737]; cytosol [GO:0005829]; nucleus [GO:0005634]	RNA binding [GO:0003723]		-0.5894	1.05483e-13	7.42224e-12	-2.07216	2.52746e-22	2.53723e-20	-1.42997	1.60845e-17	1.55257e-15	-2.21797	5.13927e-26	4.66187e-24	-0.793523	0.000131679	0.0134169	-1.92119	1.11568e-08	1.31249e-06
Q8TF21	Q8TF21	ANR24_HUMAN	Ankyrin repeat domain-containing protein 24	ANKRD24	19	0	0	0		1.29085	0.0938927	0.335032	0.192371	0.515934	0.939639	-1.09848	0.125579	0.375191	1.1043	0.681718	1	-1.69773	0.361461	1	-1.99025	0.433584	1
O15084	O15084	ANR28_HUMAN	Serine/threonine-protein phosphatase 6 regulatory ankyrin repeat subunit A (PP6-ARS-A) (Serine/threonine-protein phosphatase 6 regulatory subunit ARS-A) (Ankyrin repeat domain-containing protein 28) (Phosphatase interactor targeting protein hnRNP K) (PITK)	ANKRD28	3	COPII vesicle coating [GO:0048208]	cytosol [GO:0005829]; Golgi membrane [GO:0000139]; nucleoplasm [GO:0005654]	0		0.18826	0.828951	1	-0.0428842	0.999959	1	-0.064726	0.979946	1	0.0327567	0.999998	1	0.0251531	0.999644	1	0.0116043	0.999926	1
Q6AI12	Q6AI12	ANR40_HUMAN	Ankyrin repeat domain-containing protein 40	ANKRD40	17	0	0	0		0.178793	0.61853	1	0.350523	0.139424	0.373435	0.186338	0.275662	0.656168	0.309618	0.279753	0.570493	0.0526381	0.999443	1	0.173002	0.78893	1
Q5TZF3	Q5TZF3	ANR45_HUMAN	Ankyrin repeat domain-containing protein 45	ANKRD45	1	0	0	0		-0.487345	0.014653	0.0800018	-0.58542	0.00868658	0.038381	-0.0688607	0.975523	1	0.0135401	0.996702	1	-0.707359	0.71365	1	0.286313	0.401556	1
Q86W74	Q86W74	ANR46_HUMAN	Ankyrin repeat domain-containing protein 46 (Ankyrin repeat small protein) (ANK-S)	ANKRD46	8	0	integral component of membrane [GO:0016021]	0		0.460659	0.0766613	0.286728	0.0330021	0.987302	1	-0.481216	0.0229952	0.102323	0.0106198	0.982305	1	0.409646	0.412701	1	0.328634	0.535462	1
Q9ULJ7	Q9ULJ7	ANR50_HUMAN	Ankyrin repeat domain-containing protein 50	ANKRD50	4	protein transport [GO:0015031]; retrograde transport, endosome to plasma membrane [GO:1990126]	endosome [GO:0005768]	0		0.159126	0.969622	1	0.0464808	0.999948	1	-0.0717661	0.999984	1	-0.104175	0.999925	1	0.198359	0.999899	1	-0.25632	0.898154	1
Q14118	Q14118	DAG1_HUMAN	Dystroglycan (Dystrophin-associated glycoprotein 1) [Cleaved into: Alpha-dystroglycan (Alpha-DG); Beta-dystroglycan (Beta-DG)]	DAG1	3	aging [GO:0007568]; angiogenesis involved in wound healing [GO:0060055]; axon guidance [GO:0007411]; axon regeneration [GO:0031103]; basement membrane organization [GO:0071711]; branching involved in salivary gland morphogenesis [GO:0060445]; calcium-dependent cell-matrix adhesion [GO:0016340]; cellular response to cholesterol [GO:0071397]; cellular response to mechanical stimulus [GO:0071260]; c…	adherens junction [GO:0005912]; basal plasma membrane [GO:0009925]; basement membrane [GO:0005604]; collagen-containing extracellular matrix [GO:0062023]; contractile ring [GO:0070938]; costamere [GO:0043034]; cytoplasm [GO:0005737]; cytoskeleton [GO:0005856]; cytosol [GO:0005829]; dystroglycan complex [GO:0016011]; dystrophin-associated glycoprotein complex [GO:0016010]; endoplasmic reticulum lu…	actin binding [GO:0003779]; alpha-actinin binding [GO:0051393]; calcium ion binding [GO:0005509]; dystroglycan binding [GO:0002162]; laminin-1 binding [GO:0043237]; laminin binding [GO:0043236]; SH2 domain binding [GO:0042169]; structural constituent of muscle [GO:0008307]; tubulin binding [GO:0015631]; vinculin binding [GO:0017166]; virus receptor activity [GO:0001618]		-0.588689	2.7123e-13	1.77573e-11	-0.436201	6.79118e-17	3.76424e-15	0.0833878	0.342761	0.75701	-0.352151	6.95725e-10	1.15377e-08	-0.0980191	0.638672	1	-0.337291	0.000284294	0.00699494
Q6NXT1	Q6NXT1	ANR54_HUMAN	Ankyrin repeat domain-containing protein 54 (Lyn-interacting ankyrin repeat protein)	ANKRD54	22	nucleocytoplasmic transport [GO:0006913]; positive regulation of erythrocyte differentiation [GO:0045648]; regulation of intracellular signal transduction [GO:1902531]; regulation of protein kinase activity [GO:0045859]	cytoplasm [GO:0005737]; midbody [GO:0030496]; nucleus [GO:0005634]	protein-containing complex binding [GO:0044877]; protein kinase regulator activity [GO:0019887]		-1.03643	0.328273	0.792931	-0.00473841	0.998449	1	0.119097	0.291995	0.682647	-0.67985	0.0853468	0.230893	0.0182955	0.791263	1	-0.169899	0.841036	1
Q92625	Q92625	ANS1A_HUMAN	Ankyrin repeat and SAM domain-containing protein 1A (Odin)	ANKS1A	6	ephrin receptor signaling pathway [GO:0048013]; neuron remodeling [GO:0016322]; regulation of ephrin receptor signaling pathway [GO:1901187]; substrate-dependent cell migration [GO:0006929]	cytosol [GO:0005829]; neuron projection [GO:0043005]; nucleoplasm [GO:0005654]	ephrin receptor binding [GO:0046875]		-0.150668	0.967998	1	-0.101502	0.958156	1	-0.00348113	1	1	-0.197028	0.78634	1	-0.12221	0.968773	1	0.017285	1	1
Q9NRA0	Q9NRA0	SPHK2_HUMAN	Sphingosine kinase 2 (SK 2) (SPK 2) (EC 2.7.1.91)	SPHK2	19	blood vessel development [GO:0001568]; brain development [GO:0007420]; cellular response to phorbol 13-acetate 12-myristate [GO:1904628]; cytokine secretion involved in immune response [GO:0002374]; female pregnancy [GO:0007565]; histone H2A-K5 acetylation [GO:0043977]; histone H2B-K12 acetylation [GO:0043980]; interleukin-13 production [GO:0032616]; interleukin-6 production [GO:0032635]; negativ…	cytoplasm [GO:0005737]; cytosol [GO:0005829]; endoplasmic reticulum [GO:0005783]; intracellular membrane-bounded organelle [GO:0043231]; lysosomal membrane [GO:0005765]; membrane [GO:0016020]; mitochondrial inner membrane [GO:0005743]; mitochondrion [GO:0005739]; nucleosome [GO:0000786]; nucleus [GO:0005634]	ATP binding [GO:0005524]; D-erythro-sphingosine kinase activity [GO:0017050]; lipid kinase activity [GO:0001727]; NAD+ kinase activity [GO:0003951]; nucleosomal histone binding [GO:0031493]; Ras GTPase binding [GO:0017016]; sphinganine kinase activity [GO:0008481]; sphingosine-1-phosphate receptor activity [GO:0038036]		-0.587817	0.000656539	0.00592696	-0.253595	0.0642547	0.202246	0.423024	0.0394841	0.158294	-0.313091	0.00587321	0.0239542	-0.1663	0.933409	1	-0.386351	0.618091	1
P52198	P52198	RND2_HUMAN	Rho-related GTP-binding protein RhoN (Rho family GTPase 2) (Rho-related GTP-binding protein Rho7) (Rnd2)	RND2	17	actin cytoskeleton organization [GO:0030036]; actin filament organization [GO:0007015]; cell migration [GO:0016477]; cortical cytoskeleton organization [GO:0030865]; establishment or maintenance of cell polarity [GO:0007163]; positive regulation of collateral sprouting [GO:0048672]; regulation of actin cytoskeleton organization [GO:0032956]; regulation of cell shape [GO:0008360]; signal transduct…	acrosomal membrane [GO:0002080]; cell cortex [GO:0005938]; cell projection [GO:0042995]; cytoplasm [GO:0005737]; cytoplasmic vesicle [GO:0031410]; cytoskeleton [GO:0005856]; early endosome [GO:0005769]; intracellular membrane-bounded organelle [GO:0043231]; plasma membrane [GO:0005886]; vesicle [GO:0031982]	GTPase activity [GO:0003924]; GTP binding [GO:0005525]; protein kinase binding [GO:0019901]; protein N-terminus binding [GO:0047485]		-0.582042	0.000953609	0.00816805	-0.557055	0.106074	0.300802	0.123436	0.824328	1	-0.498108	0.00200805	0.00930374	-0.485006	0.337591	1	-0.0268913	0.99069	1
P58335	P58335	ANTR2_HUMAN	Anthrax toxin receptor 2 (Capillary morphogenesis gene 2 protein) (CMG-2)	ANTXR2	4	reproductive process [GO:0022414]; toxin transport [GO:1901998]	cell surface [GO:0009986]; endoplasmic reticulum membrane [GO:0005789]; endosome membrane [GO:0010008]; external side of plasma membrane [GO:0009897]; extracellular region [GO:0005576]; integral component of membrane [GO:0016021]; plasma membrane [GO:0005886]	metal ion binding [GO:0046872]; transmembrane signaling receptor activity [GO:0004888]		-0.268761	0.131795	0.429373	-0.160964	0.435206	0.846465	0.107797	0.839483	1	-0.362288	0.050133	0.149664	-0.271326	0.789329	1	-0.438859	0.7569	1
Q5JSP0	Q5JSP0	FGD3_HUMAN	FYVE, RhoGEF and PH domain-containing protein 3 (Zinc finger FYVE domain-containing protein 5)	FGD3	9	actin cytoskeleton organization [GO:0030036]; cytoskeleton organization [GO:0007010]; filopodium assembly [GO:0046847]; G protein-coupled receptor signaling pathway [GO:0007186]; positive regulation of apoptotic process [GO:0043065]; regulation of cell shape [GO:0008360]; regulation of GTPase activity [GO:0043087]; regulation of small GTPase mediated signal transduction [GO:0051056]	cytoplasm [GO:0005737]; cytoskeleton [GO:0005856]; cytosol [GO:0005829]; Golgi apparatus [GO:0005794]; lamellipodium [GO:0030027]; ruffle [GO:0001726]	guanyl-nucleotide exchange factor activity [GO:0005085]; metal ion binding [GO:0046872]; Rho guanyl-nucleotide exchange factor activity [GO:0005089]; small GTPase binding [GO:0031267]		-0.5774	3.67536e-13	2.36511e-11	-0.685626	4.82665e-19	3.3648e-17	-0.0118175	1	1	-0.773737	1.07185e-18	5.24024e-17	-0.49276	0.0782104	0.712881	-0.546118	0.000521923	0.0114231
Q96HH9	Q96HH9	GRM2B_HUMAN	GRAM domain-containing protein 2B (HCV NS3-transactivated protein 2)	GRAMD2B	5	0	cytoplasmic microtubule [GO:0005881]	identical protein binding [GO:0042802]		-0.576809	1.39116e-07	3.27313e-06	-0.437296	2.82333e-09	5.72962e-08	0.0504586	0.999789	1	-0.463749	2.96911e-12	6.87829e-11	-0.261013	0.113099	0.817202	-0.366017	0.00311487	0.0449405
Q53EL9	Q53EL9	SEZ6_HUMAN	Seizure protein 6 homolog (SEZ-6) (hSEZ-6)	SEZ6	17	adult locomotory behavior [GO:0008344]; cerebellar Purkinje cell layer development [GO:0021680]; excitatory postsynaptic potential [GO:0060079]; regulation of dendrite development [GO:0050773]; regulation of protein kinase C signaling [GO:0090036]; synapse maturation [GO:0060074]	apical dendrite [GO:0097440]; dendritic shaft [GO:0043198]; dendritic spine [GO:0043197]; endoplasmic reticulum [GO:0005783]; integral component of membrane [GO:0016021]; neuronal cell body [GO:0043025]; perinuclear region of cytoplasm [GO:0048471]; plasma membrane [GO:0005886]	0		-0.565209	0.685254	1	1.43918	4.76689e-08	7.99331e-07	2.07962	1.6997e-08	4.16842e-07	1.87963	4.17159e-15	1.34222e-13	0.0581863	0.999767	1	0.500795	0.00518435	0.065934
P09525	P09525	ANXA4_HUMAN	Annexin A4 (35-beta calcimedin) (Annexin IV) (Annexin-4) (Carbohydrate-binding protein p33/p41) (Chromobindin-4) (Endonexin I) (Lipocortin IV) (P32.5) (PP4-X) (Placental anticoagulant protein II) (PAP-II) (Protein II)	ANXA4	2	epithelial cell differentiation [GO:0030855]; negative regulation of apoptotic process [GO:0043066]; negative regulation of interleukin-8 production [GO:0032717]; negative regulation of NF-kappaB transcription factor activity [GO:0032088]; Notch signaling pathway [GO:0007219]; regulation of transcription by RNA polymerase II [GO:0006357]; signal transduction [GO:0007165]	cell surface [GO:0009986]; collagen-containing extracellular matrix [GO:0062023]; cytoplasm [GO:0005737]; extracellular exosome [GO:0070062]; nuclear membrane [GO:0031965]; nucleus [GO:0005634]; perinuclear region of cytoplasm [GO:0048471]; plasma membrane [GO:0005886]; vesicle membrane [GO:0012506]	calcium-dependent phospholipid binding [GO:0005544]; calcium-dependent protein binding [GO:0048306]; calcium ion binding [GO:0005509]; identical protein binding [GO:0042802]; NF-kappaB binding [GO:0051059]; phospholipase inhibitor activity [GO:0004859]		0.36705	2.1963e-09	7.51633e-08	-0.102095	0.389176	0.783828	-0.459637	1.03942e-12	5.16858e-11	-0.0855193	0.486471	0.850465	-0.082265	0.988866	1	-0.146127	0.467521	1
P08758	P08758	ANXA5_HUMAN	Annexin A5 (Anchorin CII) (Annexin V) (Annexin-5) (Calphobindin I) (CBP-I) (Endonexin II) (Lipocortin V) (Placental anticoagulant protein 4) (PP4) (Placental anticoagulant protein I) (PAP-I) (Thromboplastin inhibitor) (Vascular anticoagulant-alpha) (VAC-alpha)	ANXA5	4	blood coagulation [GO:0007596]; negative regulation of apoptotic process [GO:0043066]; negative regulation of coagulation [GO:0050819]; platelet degranulation [GO:0002576]; response to organic substance [GO:0010033]; signal transduction [GO:0007165]	collagen-containing extracellular matrix [GO:0062023]; cytoplasm [GO:0005737]; cytosol [GO:0005829]; endothelial microparticle [GO:0072563]; external side of plasma membrane [GO:0009897]; extracellular exosome [GO:0070062]; extracellular region [GO:0005576]; focal adhesion [GO:0005925]; membrane [GO:0016020]	calcium-dependent phospholipid binding [GO:0005544]; calcium ion binding [GO:0005509]; phospholipase inhibitor activity [GO:0004859]; phospholipid binding [GO:0005543]		0.183737	0.000781914	0.00688542	0.07745	0.715075	1	-0.123067	0.0900671	0.293683	-0.0248077	0.992057	1	0.0536655	0.995521	1	0.0254723	1	1
P17302	P17302	CXA1_HUMAN	Gap junction alpha-1 protein (Connexin-43) (Cx43) (Gap junction 43 kDa heart protein)	GJA1	6	apoptotic process [GO:0006915]; ATP transport [GO:0015867]; atrial cardiac muscle cell action potential [GO:0086014]; bone development [GO:0060348]; bone remodeling [GO:0046849]; cell-cell signaling [GO:0007267]; cell communication by electrical coupling [GO:0010644]; cell communication by electrical coupling involved in cardiac conduction [GO:0086064]; cellular protein localization [GO:0034613];…	apical plasma membrane [GO:0016324]; cell-cell contact zone [GO:0044291]; cell junction [GO:0030054]; connexin complex [GO:0005922]; cytoplasm [GO:0005737]; early endosome [GO:0005769]; endoplasmic reticulum membrane [GO:0005789]; fascia adherens [GO:0005916]; focal adhesion [GO:0005925]; gap junction [GO:0005921]; Golgi apparatus [GO:0005794]; Golgi-associated vesicle membrane [GO:0030660]; Golg…	alpha-tubulin binding [GO:0043014]; beta-catenin binding [GO:0008013]; connexin binding [GO:0071253]; disordered domain specific binding [GO:0097718]; efflux transmembrane transporter activity [GO:0015562]; gap junction channel activity [GO:0005243]; gap junction channel activity involved in cardiac conduction electrical coupling [GO:0086075]; gap junction channel activity involved in cell commun…		-0.562717	0.00122388	0.0101148	0.12134	0.165977	0.426278	0.74455	0.000600408	0.00474839	0.424447	0.00794629	0.0311278	0.440688	0.049343	0.571773	0.442125	0.186123	0.704535
P20073	P20073	ANXA7_HUMAN	Annexin A7 (Annexin VII) (Annexin-7) (Synexin)	ANXA7	10	autophagy [GO:0006914]; cell population proliferation [GO:0008283]; cellular calcium ion homeostasis [GO:0006874]; cellular water homeostasis [GO:0009992]; epithelial cell differentiation [GO:0030855]; hemostasis [GO:0007599]; membrane fusion [GO:0061025]; negative regulation of gene expression [GO:0010629]; regulation of cell shape [GO:0008360]; response to calcium ion [GO:0051592]; response to …	collagen-containing extracellular matrix [GO:0062023]; cytoplasm [GO:0005737]; cytosol [GO:0005829]; endoplasmic reticulum membrane [GO:0005789]; extracellular exosome [GO:0070062]; membrane [GO:0016020]; nuclear envelope [GO:0005635]; nucleus [GO:0005634]; plasma membrane [GO:0005886]	calcium-dependent phospholipid binding [GO:0005544]; calcium-dependent protein binding [GO:0048306]; calcium ion binding [GO:0005509]; integrin binding [GO:0005178]; RNA binding [GO:0003723]		0.231709	9.9061e-05	0.00112834	-0.0763785	0.211302	0.507129	-0.294186	6.26325e-11	2.32296e-09	-0.014325	0.998049	1	0.1179	0.926764	1	-0.0756585	0.954471	1
P21397	P21397	AOFA_HUMAN	Amine oxidase [flavin-containing] A (EC 1.4.3.4) (Monoamine oxidase type A) (MAO-A)	MAOA	X	cellular biogenic amine metabolic process [GO:0006576]; cytokine-mediated signaling pathway [GO:0019221]; dopamine catabolic process [GO:0042420]; neurotransmitter catabolic process [GO:0042135]; neurotransmitter metabolic process [GO:0042133]; positive regulation of signal transduction [GO:0009967]	cytosol [GO:0005829]; integral component of membrane [GO:0016021]; mitochondrial outer membrane [GO:0005741]; mitochondrion [GO:0005739]	primary amine oxidase activity [GO:0008131]		-0.12147	0.227236	0.625314	-0.265281	0.0319786	0.114979	-0.0849589	0.86075	1	-0.334181	0.0485129	0.146043	-0.223514	0.184795	0.993801	-0.527693	0.209937	0.757725
Q5JVL4	Q5JVL4	EFHC1_HUMAN	EF-hand domain-containing protein 1 (Myoclonin-1)	EFHC1	6	cerebral cortex cell migration [GO:0021795]; cilium-dependent cell motility [GO:0060285]; mitotic cytokinesis [GO:0000281]; mitotic spindle organization [GO:0007052]; regulation of cell division [GO:0051302]	axoneme [GO:0005930]; centrosome [GO:0005813]; mitotic spindle [GO:0072686]; neuronal cell body [GO:0043025]; spindle pole [GO:0000922]	alpha-tubulin binding [GO:0043014]; calcium ion binding [GO:0005509]; protein C-terminus binding [GO:0008022]		-0.562253	0.032586	0.150055	-0.303243	0.00245092	0.0129404	0.604711	0.0780479	0.265083	-0.402915	0.0029362	0.0129963	-0.408544	0.596118	1	0.00552421	1	1
Q10567	Q10567	AP1B1_HUMAN	AP-1 complex subunit beta-1 (Adaptor protein complex AP-1 subunit beta-1) (Adaptor-related protein complex 1 subunit beta-1) (Beta-1-adaptin) (Beta-adaptin 1) (Clathrin assembly protein complex 1 beta large chain) (Golgi adaptor HA1/AP1 adaptin beta subunit)	AP1B1	22	antigen processing and presentation of exogenous peptide antigen via MHC class II [GO:0019886]; determination of left/right symmetry [GO:0007368]; heart development [GO:0007507]; intracellular protein transport [GO:0006886]; kidney development [GO:0001822]; regulation of defense response to virus by virus [GO:0050690]; vesicle-mediated transport [GO:0016192]	clathrin adaptor complex [GO:0030131]; clathrin-coated vesicle membrane [GO:0030665]; cytoplasmic vesicle membrane [GO:0030659]; cytosol [GO:0005829]; Golgi apparatus [GO:0005794]; Golgi membrane [GO:0000139]; intracellular membrane-bounded organelle [GO:0043231]; lysosomal membrane [GO:0005765]; trans-Golgi network membrane [GO:0032588]	clathrin binding [GO:0030276]; protein kinase binding [GO:0019901]		0.0298928	0.998237	1	-0.0199039	0.999991	1	-0.04404	0.999923	1	-0.0315872	0.997295	1	-0.045044	0.992046	1	-0.0451827	0.97811	1
O43747	O43747	AP1G1_HUMAN	AP-1 complex subunit gamma-1 (Adaptor protein complex AP-1 subunit gamma-1) (Adaptor-related protein complex 1 subunit gamma-1) (Clathrin assembly protein complex 1 gamma-1 large chain) (Gamma1-adaptin) (Golgi adaptor HA1/AP1 adaptin subunit gamma-1)	AP1G1	16	antigen processing and presentation of exogenous peptide antigen via MHC class II [GO:0019886]; endosome to melanosome transport [GO:0035646]; Golgi to lysosome transport [GO:0090160]; Golgi to vacuole transport [GO:0006896]; intracellular protein transport [GO:0006886]; melanosome organization [GO:0032438]; positive regulation of natural killer cell degranulation [GO:0043323]; positive regulatio…	AP-1 adaptor complex [GO:0030121]; clathrin-coated vesicle [GO:0030136]; clathrin-coated vesicle membrane [GO:0030665]; cytoplasm [GO:0005737]; cytoplasmic vesicle membrane [GO:0030659]; cytosol [GO:0005829]; Golgi apparatus [GO:0005794]; Golgi membrane [GO:0000139]; intracellular membrane-bounded organelle [GO:0043231]; lysosomal membrane [GO:0005765]; membrane [GO:0016020]; recycling endosome […	cargo adaptor activity [GO:0140312]; clathrin adaptor activity [GO:0035615]; GTP-dependent protein binding [GO:0030742]; kinesin binding [GO:0019894]; Rab GTPase binding [GO:0017137]		0.015873	1	1	-0.0400168	0.984876	1	-0.0781452	0.544992	1	-0.0845025	0.166046	0.387013	0.00817038	1	1	-0.0126209	1	1
Q9BXS5	Q9BXS5	AP1M1_HUMAN	AP-1 complex subunit mu-1 (AP-mu chain family member mu1A) (Adaptor protein complex AP-1 subunit mu-1) (Adaptor-related protein complex 1 subunit mu-1) (Clathrin assembly protein complex 1 mu-1 medium chain 1) (Clathrin coat assembly protein AP47) (Clathrin coat-associated protein AP47) (Golgi adaptor HA1/AP1 adaptin mu-1 subunit) (Mu-adaptin 1) (Mu1A-adaptin)	AP1M1	19	antigen processing and presentation of exogenous peptide antigen via MHC class II [GO:0019886]; endosome to melanosome transport [GO:0035646]; intracellular protein transport [GO:0006886]; melanosome organization [GO:0032438]; neutrophil degranulation [GO:0043312]; regulation of defense response to virus by virus [GO:0050690]; vesicle-mediated transport [GO:0016192]	clathrin adaptor complex [GO:0030131]; clathrin-coated vesicle [GO:0030136]; clathrin-coated vesicle membrane [GO:0030665]; cytoplasmic vesicle [GO:0031410]; cytoplasmic vesicle membrane [GO:0030659]; cytosol [GO:0005829]; extracellular exosome [GO:0070062]; Golgi membrane [GO:0000139]; intracellular membrane-bounded organelle [GO:0043231]; lysosomal membrane [GO:0005765]; membrane [GO:0016020]; …	clathrin adaptor activity [GO:0035615]		0.0159916	0.999995	1	-0.0421691	0.96769	1	-0.0281952	0.968908	1	-0.0444391	0.999456	1	0.0371696	0.999812	1	0.0533536	0.888131	1
P61966	P61966	AP1S1_HUMAN	AP-1 complex subunit sigma-1A (Adaptor protein complex AP-1 subunit sigma-1A) (Adaptor-related protein complex 1 subunit sigma-1A) (Clathrin assembly protein complex 1 sigma-1A small chain) (Clathrin coat assembly protein AP19) (Golgi adaptor HA1/AP1 adaptin sigma-1A subunit) (HA1 19 kDa subunit) (Sigma 1a subunit of AP-1 clathrin) (Sigma-adaptin 1A) (Sigma1A-adaptin)	AP1S1	7	antigen processing and presentation of exogenous peptide antigen via MHC class II [GO:0019886]; intracellular protein transport [GO:0006886]; receptor-mediated endocytosis [GO:0006898]; regulation of defense response to virus by virus [GO:0050690]; response to virus [GO:0009615]; retrograde transport, endosome to Golgi [GO:0042147]; vesicle-mediated transport [GO:0016192]	AP-1 adaptor complex [GO:0030121]; clathrin-coated pit [GO:0005905]; cytoplasmic vesicle membrane [GO:0030659]; cytosol [GO:0005829]; Golgi apparatus [GO:0005794]; Golgi membrane [GO:0000139]; intracellular membrane-bounded organelle [GO:0043231]; lysosomal membrane [GO:0005765]; membrane [GO:0016020]; terminal bouton [GO:0043195]; trans-Golgi network membrane [GO:0032588]	0		0.158683	0.0700893	0.268141	0.126449	0.320453	0.687376	-0.0819696	0.752703	1	0.0586009	0.552017	0.923586	0.102483	0.761933	1	-0.185459	0.546527	1
P56377	P56377	AP1S2_HUMAN	AP-1 complex subunit sigma-2 (Adaptor protein complex AP-1 subunit sigma-1B) (Adaptor-related protein complex 1 subunit sigma-1B) (Clathrin assembly protein complex 1 sigma-1B small chain) (Golgi adaptor HA1/AP1 adaptin sigma-1B subunit) (Sigma 1B subunit of AP-1 clathrin) (Sigma-adaptin 1B) (Sigma1B-adaptin)	AP1S2	X	antigen processing and presentation of exogenous peptide antigen via MHC class II [GO:0019886]; intracellular protein transport [GO:0006886]; regulation of defense response to virus by virus [GO:0050690]; vesicle-mediated transport [GO:0016192]	AP-type membrane coat adaptor complex [GO:0030119]; clathrin-coated pit [GO:0005905]; cytoplasmic vesicle membrane [GO:0030659]; cytosol [GO:0005829]; Golgi apparatus [GO:0005794]; Golgi membrane [GO:0000139]; intracellular membrane-bounded organelle [GO:0043231]; lysosomal membrane [GO:0005765]; trans-Golgi network membrane [GO:0032588]	0		-0.0249354	0.99903	1	-0.0215052	0.974484	1	0.0348099	0.999831	1	-0.0214594	0.908529	1	0.0559047	0.978492	1	-0.0854862	0.343636	0.986741
O95782	O95782	AP2A1_HUMAN	AP-2 complex subunit alpha-1 (100 kDa coated vesicle protein A) (Adaptor protein complex AP-2 subunit alpha-1) (Adaptor-related protein complex 2 subunit alpha-1) (Alpha-adaptin A) (Alpha1-adaptin) (Clathrin assembly protein complex 2 alpha-A large chain) (Plasma membrane adaptor HA2/AP2 adaptin alpha A subunit)	AP2A1	19	antigen processing and presentation of exogenous peptide antigen via MHC class II [GO:0019886]; clathrin-dependent endocytosis [GO:0072583]; endocytosis [GO:0006897]; ephrin receptor signaling pathway [GO:0048013]; Golgi to endosome transport [GO:0006895]; intracellular protein transport [GO:0006886]; low-density lipoprotein particle clearance [GO:0034383]; low-density lipoprotein particle recept…	AP-2 adaptor complex [GO:0030122]; apical plasma membrane [GO:0016324]; basolateral plasma membrane [GO:0016323]; clathrin-coated endocytic vesicle [GO:0045334]; clathrin-coated endocytic vesicle membrane [GO:0030669]; clathrin coat of trans-Golgi network vesicle [GO:0030130]; cytosol [GO:0005829]; endocytic vesicle membrane [GO:0030666]; endolysosome membrane [GO:0036020]; filopodium tip [GO:003…	cargo adaptor activity [GO:0140312]; clathrin adaptor activity [GO:0035615]; low-density lipoprotein particle receptor binding [GO:0050750]; protein-containing complex binding [GO:0044877]; protein C-terminus binding [GO:0008022]; protein kinase binding [GO:0019901]		-0.00252531	1	1	-0.0759214	0.604841	1	-0.0714394	0.818011	1	-0.0681598	0.428858	0.778604	-0.0202375	1	1	-0.0355478	0.999999	1
O94973	O94973	AP2A2_HUMAN	AP-2 complex subunit alpha-2 (100 kDa coated vesicle protein C) (Adaptor protein complex AP-2 subunit alpha-2) (Adaptor-related protein complex 2 subunit alpha-2) (Alpha-adaptin C) (Alpha2-adaptin) (Clathrin assembly protein complex 2 alpha-C large chain) (Huntingtin yeast partner J) (Huntingtin-interacting protein 9) (HIP-9) (Huntingtin-interacting protein J) (Plasma membrane adaptor HA2/AP2 ada…	AP2A2	11	antigen processing and presentation of exogenous peptide antigen via MHC class II [GO:0019886]; clathrin-dependent endocytosis [GO:0072583]; ephrin receptor signaling pathway [GO:0048013]; intracellular protein transport [GO:0006886]; low-density lipoprotein particle clearance [GO:0034383]; low-density lipoprotein particle receptor catabolic process [GO:0032802]; membrane organization [GO:0061024…	AP-2 adaptor complex [GO:0030122]; clathrin-coated endocytic vesicle [GO:0045334]; clathrin-coated endocytic vesicle membrane [GO:0030669]; cytoplasmic vesicle [GO:0031410]; cytosol [GO:0005829]; endocytic vesicle membrane [GO:0030666]; endolysosome membrane [GO:0036020]; ficolin-1-rich granule membrane [GO:0101003]; plasma membrane [GO:0005886]; secretory granule membrane [GO:0030667]	cargo adaptor activity [GO:0140312]; clathrin adaptor activity [GO:0035615]; disordered domain specific binding [GO:0097718]; lipid binding [GO:0008289]; protein kinase binding [GO:0019901]		0.00388412	1	1	-0.0169939	0.999999	1	-0.00733401	1	1	-0.0386898	0.885369	1	-0.0266037	0.998633	1	-0.0240882	1	1
P63010	P63010	AP2B1_HUMAN	AP-2 complex subunit beta (AP105B) (Adaptor protein complex AP-2 subunit beta) (Adaptor-related protein complex 2 subunit beta) (Beta-2-adaptin) (Beta-adaptin) (Clathrin assembly protein complex 2 beta large chain) (Plasma membrane adaptor HA2/AP2 adaptin beta subunit)	AP2B1	17	antigen processing and presentation of exogenous peptide antigen via MHC class II [GO:0019886]; aorta development [GO:0035904]; clathrin coat assembly [GO:0048268]; clathrin-dependent endocytosis [GO:0072583]; coronary vasculature development [GO:0060976]; ephrin receptor signaling pathway [GO:0048013]; intracellular protein transport [GO:0006886]; kidney development [GO:0001822]; low-density lip…	AP-2 adaptor complex [GO:0030122]; clathrin adaptor complex [GO:0030131]; clathrin-coated endocytic vesicle [GO:0045334]; clathrin-coated endocytic vesicle membrane [GO:0030669]; cytosol [GO:0005829]; endocytic vesicle membrane [GO:0030666]; endolysosome membrane [GO:0036020]; membrane [GO:0016020]; plasma membrane [GO:0005886]	clathrin binding [GO:0030276]; protein-containing complex binding [GO:0044877]; signal sequence binding [GO:0005048]		0.0106977	1	1	0.0177409	0.999994	1	0.0149177	1	1	-0.0155708	1	1	0.0360934	0.999225	1	-0.0417389	0.999912	1
Q96CW1	Q96CW1	AP2M1_HUMAN	AP-2 complex subunit mu (AP-2 mu chain) (Adaptin-mu2) (Adaptor protein complex AP-2 subunit mu) (Adaptor-related protein complex 2 subunit mu) (Clathrin assembly protein complex 2 mu medium chain) (Clathrin coat assembly protein AP50) (Clathrin coat-associated protein AP50) (HA2 50 kDa subunit) (Plasma membrane adaptor AP-2 50 kDa protein)	AP2M1	3	antigen processing and presentation of exogenous peptide antigen via MHC class II [GO:0019886]; cellular protein-containing complex assembly [GO:0034622]; clathrin-dependent endocytosis [GO:0072583]; endocytosis [GO:0006897]; ephrin receptor signaling pathway [GO:0048013]; intracellular protein transport [GO:0006886]; low-density lipoprotein particle clearance [GO:0034383]; low-density lipoprotei…	AP-2 adaptor complex [GO:0030122]; clathrin-coated endocytic vesicle [GO:0045334]; clathrin-coated endocytic vesicle membrane [GO:0030669]; clathrin-coated pit [GO:0005905]; cytoplasmic vesicle [GO:0031410]; cytosol [GO:0005829]; endocytic vesicle membrane [GO:0030666]; endolysosome membrane [GO:0036020]; extracellular exosome [GO:0070062]; intracellular membrane-bounded organelle [GO:0043231]; l…	clathrin adaptor activity [GO:0035615]; ion channel binding [GO:0044325]; lipid binding [GO:0008289]; low-density lipoprotein particle receptor binding [GO:0050750]; signal sequence binding [GO:0005048]		0.11137	0.109441	0.37412	0.0121302	0.998604	1	-0.0912244	0.127282	0.378928	-0.0281207	0.999181	1	0.0154686	0.999986	1	-0.072545	0.995529	1
P53680	P53680	AP2S1_HUMAN	AP-2 complex subunit sigma (Adaptor protein complex AP-2 subunit sigma) (Adaptor-related protein complex 2 subunit sigma) (Clathrin assembly protein 2 sigma small chain) (Clathrin coat assembly protein AP17) (Clathrin coat-associated protein AP17) (HA2 17 kDa subunit) (Plasma membrane adaptor AP-2 17 kDa protein) (Sigma2-adaptin)	AP2S1	19	antigen processing and presentation of exogenous peptide antigen via MHC class II [GO:0019886]; clathrin coat assembly [GO:0048268]; clathrin-dependent endocytosis [GO:0072583]; ephrin receptor signaling pathway [GO:0048013]; intracellular protein transport [GO:0006886]; low-density lipoprotein particle clearance [GO:0034383]; low-density lipoprotein particle receptor catabolic process [GO:003280…	AP-2 adaptor complex [GO:0030122]; clathrin-coated endocytic vesicle [GO:0045334]; clathrin-coated endocytic vesicle membrane [GO:0030669]; cytosol [GO:0005829]; endocytic vesicle membrane [GO:0030666]; endolysosome membrane [GO:0036020]; intracellular membrane-bounded organelle [GO:0043231]; plasma membrane [GO:0005886]	clathrin adaptor activity [GO:0035615]		-0.0313285	0.958156	1	-0.0538673	0.480957	0.900105	-0.0907733	0.39027	0.823795	-0.0321704	0.889617	1	-0.0798858	0.392695	1	0.0133757	0.996448	1
O00203	O00203	AP3B1_HUMAN	AP-3 complex subunit beta-1 (Adaptor protein complex AP-3 subunit beta-1) (Adaptor-related protein complex 3 subunit beta-1) (Beta-3A-adaptin) (Clathrin assembly protein complex 3 beta-1 large chain)	AP3B1	5	anterograde axonal transport [GO:0008089]; anterograde synaptic vesicle transport [GO:0048490]; antigen processing and presentation, exogenous lipid antigen via MHC class Ib [GO:0048007]; blood coagulation [GO:0007596]; cell morphogenesis [GO:0000902]; cellular zinc ion homeostasis [GO:0006882]; establishment of protein localization to mitochondrial membrane involved in mitochondrial fission [GO:…	AP-3 adaptor complex [GO:0030123]; axon cytoplasm [GO:1904115]; clathrin adaptor complex [GO:0030131]; clathrin-coated vesicle membrane [GO:0030665]; Golgi apparatus [GO:0005794]; lysosomal membrane [GO:0005765]; membrane [GO:0016020]; mitochondrion [GO:0005739]; synapse [GO:0045202]	GTP-dependent protein binding [GO:0030742]; protein phosphatase binding [GO:0019903]		-0.0370623	0.995267	1	-0.0492674	0.965673	1	-0.00069248	1	1	-0.0641093	0.644658	1	0.0290123	1	1	-0.033107	1	1
Q13367	Q13367	AP3B2_HUMAN	AP-3 complex subunit beta-2 (Adaptor protein complex AP-3 subunit beta-2) (Adaptor-related protein complex 3 subunit beta-2) (Beta-3B-adaptin) (Clathrin assembly protein complex 3 beta-2 large chain) (Neuron-specific vesicle coat protein beta-NAP)	AP3B2	15	anterograde axonal transport [GO:0008089]; anterograde synaptic vesicle transport [GO:0048490]; intracellular protein transport [GO:0006886]; vesicle-mediated transport [GO:0016192]	AP-3 adaptor complex [GO:0030123]; axon cytoplasm [GO:1904115]; clathrin-coated vesicle membrane [GO:0030665]; Golgi apparatus [GO:0005794]; intracellular vesicle [GO:0097708]	0		-0.167066	0.424509	0.928567	-0.0548861	0.999389	1	0.160068	0.104341	0.326646	0.153538	0.908636	1	0.0712183	0.998419	1	-0.0256239	1	1
O14617	O14617	AP3D1_HUMAN	AP-3 complex subunit delta-1 (AP-3 complex subunit delta) (Adaptor-related protein complex 3 subunit delta-1) (Delta-adaptin)	AP3D1	19	anterograde axonal transport [GO:0008089]; anterograde synaptic vesicle transport [GO:0048490]; antigen processing and presentation, exogenous lipid antigen via MHC class Ib [GO:0048007]; endosome to melanosome transport [GO:0035646]; Golgi to vacuole transport [GO:0006896]; intracellular protein transport [GO:0006886]; melanosome organization [GO:0032438]; neurotransmitter receptor transport, po…	AP-3 adaptor complex [GO:0030123]; axon cytoplasm [GO:1904115]; endosome membrane [GO:0010008]; glutamatergic synapse [GO:0098978]; Golgi apparatus [GO:0005794]; Golgi membrane [GO:0000139]; lysosomal membrane [GO:0005765]; membrane [GO:0016020]; postsynapse [GO:0098794]; presynaptic endosome [GO:0098830]; terminal bouton [GO:0043195]	0		0.00337802	1	1	0.0682468	0.632008	1	0.0808101	0.857446	1	0.100276	0.139354	0.339656	0.066306	0.9926	1	0.0622697	0.999996	1
Q9Y2T2	Q9Y2T2	AP3M1_HUMAN	AP-3 complex subunit mu-1 (AP-3 adaptor complex mu3A subunit) (Adaptor-related protein complex 3 subunit mu-1) (Mu-adaptin 3A) (Mu3A-adaptin)	AP3M1	10	anterograde axonal transport [GO:0008089]; anterograde synaptic vesicle transport [GO:0048490]; endocytosis [GO:0006897]; protein targeting to lysosome [GO:0006622]; vesicle-mediated transport [GO:0016192]; viral process [GO:0016032]	axon cytoplasm [GO:1904115]; clathrin adaptor complex [GO:0030131]; cytoplasmic vesicle [GO:0031410]; cytoplasmic vesicle membrane [GO:0030659]; Golgi apparatus [GO:0005794]; intracellular membrane-bounded organelle [GO:0043231]; lysosomal membrane [GO:0005765]; lysosome [GO:0005764]	Rab GTPase binding [GO:0017137]		-0.0525721	0.280691	0.711796	-0.0328964	0.999992	1	0.0596585	0.0667238	0.236073	0.0326762	0.952888	1	0.0365749	0.858645	1	0.0337737	0.973274	1
P53677	P53677	AP3M2_HUMAN	AP-3 complex subunit mu-2 (Adaptor-related protein complex 3 subunit mu-2) (Clathrin assembly protein assembly protein complex 3 mu-2 medium chain) (Clathrin coat assembly protein AP47 homolog 2) (Clathrin coat-associated protein AP47 homolog 2) (Golgi adaptor AP-1 47 kDa protein homolog 2) (HA1 47 kDa subunit homolog 2) (Mu3B-adaptin) (P47B)	AP3M2	8	anterograde axonal transport [GO:0008089]; anterograde synaptic vesicle transport [GO:0048490]; endocytosis [GO:0006897]; intracellular protein transport [GO:0006886]; vesicle-mediated transport [GO:0016192]	AP-type membrane coat adaptor complex [GO:0030119]; axon cytoplasm [GO:1904115]; clathrin adaptor complex [GO:0030131]; cytoplasmic vesicle [GO:0031410]; cytoplasmic vesicle membrane [GO:0030659]; Golgi apparatus [GO:0005794]; intracellular membrane-bounded organelle [GO:0043231]	0		-0.133827	0.0641831	0.250551	-0.166761	0.0169243	0.0675267	0.0193303	0.986243	1	-0.086618	0.459033	0.817036	-0.108686	0.953221	1	-0.395778	0.145407	0.615431
Q92572	Q92572	AP3S1_HUMAN	AP-3 complex subunit sigma-1 (AP-3 complex subunit sigma-3A) (Adaptor-related protein complex 3 subunit sigma-1) (Clathrin-associated/assembly/adaptor protein, small 3) (Sigma-3A-adaptin) (Sigma3A-adaptin) (Sigma-adaptin 3a)	AP3S1	5	anterograde axonal transport [GO:0008089]; anterograde synaptic vesicle transport [GO:0048490]; insulin receptor signaling pathway [GO:0008286]; intracellular protein transport [GO:0006886]; vesicle-mediated transport [GO:0016192]	AP-3 adaptor complex [GO:0030123]; AP-type membrane coat adaptor complex [GO:0030119]; axon cytoplasm [GO:1904115]; cytoplasmic vesicle membrane [GO:0030659]; Golgi apparatus [GO:0005794]; intracellular membrane-bounded organelle [GO:0043231]; transport vesicle [GO:0030133]	0		0.0867562	0.990307	1	-0.0601382	0.829811	1	-0.160455	0.81824	1	0.0175701	0.993062	1	-0.305342	0.225289	1	0.0382688	0.998737	1
P59780	P59780	AP3S2_HUMAN	AP-3 complex subunit sigma-2 (AP-3 complex subunit sigma-3B) (Adaptor-related protein complex 3 subunit sigma-2) (Sigma-3B-adaptin) (Sigma3B-adaptin) (Sigma-adaptin 3b)	AP3S2	15	anterograde axonal transport [GO:0008089]; anterograde synaptic vesicle transport [GO:0048490]; intracellular protein transport [GO:0006886]; vesicle-mediated transport [GO:0016192]	AP-3 adaptor complex [GO:0030123]; axon cytoplasm [GO:1904115]; cytoplasmic vesicle membrane [GO:0030659]; Golgi apparatus [GO:0005794]; intracellular membrane-bounded organelle [GO:0043231]	0		-0.076094	0.754437	1	0.126364	0.700849	1	0.22724	0.011469	0.058541	0.102276	0.522125	0.891157	0.0689233	0.954127	1	0.0930962	0.940426	1
Q5VU97	Q5VU97	CAHD1_HUMAN	VWFA and cache domain-containing protein 1 (Cache domain-containing protein 1)	CACHD1	1	0	voltage-gated calcium channel complex [GO:0005891]	voltage-gated calcium channel activity [GO:0005245]		-0.558289	6.77646e-11	3.18373e-09	-0.574779	1.2803e-19	9.54395e-18	-0.0243873	1	1	-0.714781	6.55453e-23	4.40616e-21	0.0741848	0.999067	1	-0.287077	0.0613802	0.358902
Q96N21	Q96N21	AP4AT_HUMAN	AP-4 complex accessory subunit Tepsin (ENTH domain-containing protein 2) (Epsin for AP-4) (Tetra-epsin)	TEPSIN	17	0	coated vesicle membrane [GO:0030662]; cytoplasm [GO:0005737]; cytosol [GO:0005829]; extrinsic component of organelle membrane [GO:0031312]; Golgi apparatus [GO:0005794]; nuclear membrane [GO:0031965]; nuclear speck [GO:0016607]; trans-Golgi network membrane [GO:0032588]	0		-0.0701114	0.928377	1	-0.0428698	0.812274	1	0.0272417	0.945818	1	-0.14567	0.86662	1	-2.39876	0.935237	1	-0.0278295	0.992383	1
Q9Y6B7	Q9Y6B7	AP4B1_HUMAN	AP-4 complex subunit beta-1 (AP-4 adaptor complex subunit beta) (Adaptor-related protein complex 4 subunit beta-1) (Beta subunit of AP-4) (Beta4-adaptin)	AP4B1	1	protein localization [GO:0008104]; protein targeting [GO:0006605]; vesicle-mediated transport [GO:0016192]	AP-4 adaptor complex [GO:0030124]; clathrin adaptor complex [GO:0030131]; cytosol [GO:0005829]; endosome lumen [GO:0031904]; extrinsic component of membrane [GO:0019898]; trans-Golgi network [GO:0005802]; trans-Golgi network membrane [GO:0032588]	clathrin binding [GO:0030276]		0.0813134	0.837971	1	0.00295584	0.999939	1	-0.144233	0.610685	1	-0.064934	0.999983	1	0.176903	0.704198	1	0.222743	0.996608	1
Q9UPM8	Q9UPM8	AP4E1_HUMAN	AP-4 complex subunit epsilon-1 (AP-4 adaptor complex subunit epsilon) (Adaptor-related protein complex 4 subunit epsilon-1) (Epsilon subunit of AP-4) (Epsilon-adaptin)	AP4E1	15	protein localization [GO:0008104]; protein targeting [GO:0006605]; receptor-mediated endocytosis [GO:0006898]	AP-4 adaptor complex [GO:0030124]; endosome lumen [GO:0031904]; trans-Golgi network membrane [GO:0032588]	cargo adaptor activity [GO:0140312]		-0.040198	0.999927	1	0.147673	0.916705	1	0.201494	0.799299	1	0.123342	0.914473	1	0.0814745	0.87856	1	0.0303378	0.99336	1
O00189	O00189	AP4M1_HUMAN	AP-4 complex subunit mu-1 (AP-4 adaptor complex mu subunit) (Adaptor-related protein complex 4 subunit mu-1) (Mu subunit of AP-4) (Mu-adaptin-related protein 2) (mu-ARP2) (Mu4-adaptin) (mu4)	AP4M1	7	Golgi to endosome transport [GO:0006895]; Golgi to lysosome transport [GO:0090160]; intracellular protein transport [GO:0006886]; protein localization [GO:0008104]; protein localization to basolateral plasma membrane [GO:1903361]; protein targeting [GO:0006605]; protein targeting to lysosome [GO:0006622]; vesicle-mediated transport [GO:0016192]	AP-4 adaptor complex [GO:0030124]; clathrin adaptor complex [GO:0030131]; cytoplasmic vesicle [GO:0031410]; cytosol [GO:0005829]; early endosome [GO:0005769]; endosome lumen [GO:0031904]; extracellular exosome [GO:0070062]; intracellular membrane-bounded organelle [GO:0043231]; trans-Golgi network [GO:0005802]; trans-Golgi network membrane [GO:0032588]	protein domain specific binding [GO:0019904]		1.28009	0.961921	1	0.0617147	0.995502	1	-1.21837	0.869352	1	1.50029	0.576418	0.945501	0.0945677	0.818201	1	-0.186924	0.892961	1
Q9Y587	Q9Y587	AP4S1_HUMAN	AP-4 complex subunit sigma-1 (AP-4 adaptor complex subunit sigma-1) (Adaptor-related protein complex 4 subunit sigma-1) (Sigma-1 subunit of AP-4) (Sigma-4-adaptin) (Sigma4-adaptin)	AP4S1	14	protein localization [GO:0008104]; protein targeting [GO:0006605]; vesicle-mediated transport [GO:0016192]	AP-4 adaptor complex [GO:0030124]; endosome lumen [GO:0031904]; intracellular membrane-bounded organelle [GO:0043231]; trans-Golgi network membrane [GO:0032588]	0		-2.15026	0.0989713	0.348366	-0.0972721	0.524928	0.947992	2.05299	0.292045	0.682647	-0.10586	0.499675	0.867032	0.417386	0.788858	1	-0.157831	0.480301	1
Q2VPB7	Q2VPB7	AP5B1_HUMAN	AP-5 complex subunit beta-1 (Adaptor-related protein complex 5 beta subunit) (Beta5)	AP5B1	11	endosomal transport [GO:0016197]; protein transport [GO:0015031]	AP-type membrane coat adaptor complex [GO:0030119]; lysosomal membrane [GO:0005765]	0		-0.283633	0.826114	1	0.0378431	0.986245	1	0.226387	0.337958	0.750799	-0.191532	0.582041	0.949965	-0.276508	0.614944	1	0.0753431	0.999977	1
Q9H0R1	Q9H0R1	AP5M1_HUMAN	AP-5 complex subunit mu-1 (Adaptor-related protein complex 5 subunit mu-1) (Mu5) (Mu-2-related death-inducing protein) (MuD) (Putative HIV-1 infection-related protein)	AP5M1	14	endosomal transport [GO:0016197]; protein transport [GO:0015031]	AP-type membrane coat adaptor complex [GO:0030119]; cytosol [GO:0005829]; late endosome [GO:0005770]; late endosome membrane [GO:0031902]; lysosomal membrane [GO:0005765]; lysosome [GO:0005764]; membrane [GO:0016020]	0		-0.317152	0.287069	0.723825	-0.00189425	0.999924	1	0.333809	0.0642505	0.229697	-0.0747295	0.973712	1	-0.0635415	0.958332	1	-0.135481	0.569792	1
Q9H902	Q9H902	REEP1_HUMAN	Receptor expression-enhancing protein 1 (Spastic paraplegia 31 protein)	REEP1	2	endoplasmic reticulum tubular network organization [GO:0071786]; protein insertion into membrane [GO:0051205]; regulation of intracellular transport [GO:0032386]	cytoplasm [GO:0005737]; cytoplasmic microtubule [GO:0005881]; endoplasmic reticulum [GO:0005783]; endoplasmic reticulum membrane [GO:0005789]; endoplasmic reticulum tubular network [GO:0071782]; integral component of membrane [GO:0016021]; membrane [GO:0016020]; mitochondrial membrane [GO:0031966]	microtubule binding [GO:0008017]; olfactory receptor binding [GO:0031849]		-0.558046	3.84306e-05	0.000507622	-0.631425	1.10595e-06	1.36727e-05	-0.212703	0.803282	1	-0.594678	3.08899e-06	2.69178e-05	0.148934	0.874968	1	-0.0788914	0.870674	1
O43299	O43299	AP5Z1_HUMAN	AP-5 complex subunit zeta-1 (Adaptor-related protein complex 5 zeta subunit) (Zeta5)	AP5Z1	7	double-strand break repair via homologous recombination [GO:0000724]; endosomal transport [GO:0016197]; protein transport [GO:0015031]	AP-5 adaptor complex [GO:0044599]; AP-type membrane coat adaptor complex [GO:0030119]; cytoplasm [GO:0005737]; nuclear speck [GO:0016607]; nucleoplasm [GO:0005654]; nucleus [GO:0005634]	0		-0.496472	0.00420803	0.0285169	-0.0402172	0.993985	1	0.38517	0.259885	0.632088	0.100477	0.999865	1	-0.0302147	0.999998	1	-0.0523141	0.996875	1
O14727	O14727	APAF_HUMAN	Apoptotic protease-activating factor 1 (APAF-1)	APAF1	12	activation of cysteine-type endopeptidase activity involved in apoptotic process [GO:0006919]; activation of cysteine-type endopeptidase activity involved in apoptotic process by cytochrome c [GO:0008635]; aging [GO:0007568]; apoptotic process [GO:0006915]; cardiac muscle cell apoptotic process [GO:0010659]; cell differentiation [GO:0030154]; cellular response to transforming growth factor beta s…	apoptosome [GO:0043293]; cytosol [GO:0005829]; extracellular exosome [GO:0070062]; extracellular region [GO:0005576]; ficolin-1-rich granule lumen [GO:1904813]; nucleus [GO:0005634]; protein-containing complex [GO:0032991]; secretory granule lumen [GO:0034774]	ADP binding [GO:0043531]; ATP binding [GO:0005524]; cysteine-type endopeptidase activator activity involved in apoptotic process [GO:0008656]; heat shock protein binding [GO:0031072]; identical protein binding [GO:0042802]; nucleotide binding [GO:0000166]		-0.129789	0.913277	1	-0.0638671	0.995877	1	-0.249352	0.981676	1	-0.200292	0.94586	1	0.0238217	0.999343	1	1.35024	0.87695	1
Q02410	Q02410	APBA1_HUMAN	Amyloid-beta A4 precursor protein-binding family A member 1 (Adapter protein X11alpha) (Neuron-specific X11 protein) (Neuronal Munc18-1-interacting protein 1) (Mint-1)	APBA1	9	axo-dendritic transport [GO:0008088]; cell adhesion [GO:0007155]; chemical synaptic transmission [GO:0007268]; gamma-aminobutyric acid secretion [GO:0014051]; glutamate secretion [GO:0014047]; intracellular protein transport [GO:0006886]; in utero embryonic development [GO:0001701]; locomotory behavior [GO:0007626]; multicellular organism growth [GO:0035264]; nervous system development [GO:000739…	cytoplasm [GO:0005737]; cytosol [GO:0005829]; dendritic spine [GO:0043197]; glutamatergic synapse [GO:0098978]; Golgi apparatus [GO:0005794]; nucleus [GO:0005634]; perinuclear region of cytoplasm [GO:0048471]; plasma membrane [GO:0005886]; Schaffer collateral - CA1 synapse [GO:0098685]; synapse [GO:0045202]; synaptic vesicle [GO:0008021]	amyloid-beta binding [GO:0001540]		-0.240844	0.696338	1	-0.463434	0.276007	0.616268	-0.326923	0.24065	0.603952	-0.277151	0.442568	0.793544	-0.0941404	0.787093	1	-0.0471477	0.994006	1
P11532	P11532	DMD_HUMAN	Dystrophin	DMD	X	cardiac muscle cell action potential [GO:0086001]; cardiac muscle contraction [GO:0060048]; cellular protein-containing complex assembly [GO:0034622]; cellular protein localization [GO:0034613]; maintenance of blood-brain barrier [GO:0035633]; motile cilium assembly [GO:0044458]; muscle cell cellular homeostasis [GO:0046716]; muscle fiber development [GO:0048747]; muscle filament sliding [GO:0030…	cell-substrate junction [GO:0030055]; cell surface [GO:0009986]; costamere [GO:0043034]; cytoskeleton [GO:0005856]; cytosol [GO:0005829]; dystrophin-associated glycoprotein complex [GO:0016010]; filopodium [GO:0030175]; filopodium membrane [GO:0031527]; membrane raft [GO:0045121]; neuron projection terminus [GO:0044306]; nucleus [GO:0005634]; plasma membrane [GO:0005886]; postsynaptic membrane [G…	actin binding [GO:0003779]; dystroglycan binding [GO:0002162]; myosin binding [GO:0017022]; nitric-oxide synthase binding [GO:0050998]; structural constituent of cytoskeleton [GO:0005200]; structural constituent of muscle [GO:0008307]; vinculin binding [GO:0017166]; zinc ion binding [GO:0008270]		-0.551707	1.5836e-05	0.000232416	-0.706329	0.000750641	0.00464386	-0.0150684	0.962059	1	-0.575083	0.000567601	0.00302012	-4.94658	0.21263	1	-1.12724	0.0823432	0.43782
O00213	O00213	APBB1_HUMAN	Amyloid-beta A4 precursor protein-binding family B member 1 (Protein Fe65)	APBB1	11	apoptotic process [GO:0006915]; axonogenesis [GO:0007409]; cell cycle arrest [GO:0007050]; cellular response to DNA damage stimulus [GO:0006974]; double-strand break repair [GO:0006302]; histone H4 acetylation [GO:0043967]; negative regulation of cell growth [GO:0030308]; negative regulation of thymidylate synthase biosynthetic process [GO:0050760]; negative regulation of transcription by RNA pol…	cytoplasm [GO:0005737]; dendritic spine [GO:0043197]; endoplasmic reticulum [GO:0005783]; growth cone [GO:0030426]; growth cone filopodium [GO:1990812]; growth cone lamellipodium [GO:1990761]; lamellipodium [GO:0030027]; main axon [GO:0044304]; neuronal cell body [GO:0043025]; nuclear speck [GO:0016607]; nucleoplasm [GO:0005654]; nucleus [GO:0005634]; perinuclear region of cytoplasm [GO:0048471];…	amyloid-beta binding [GO:0001540]; chromatin binding [GO:0003682]; histone binding [GO:0042393]; proline-rich region binding [GO:0070064]; protein-containing complex binding [GO:0044877]; tau protein binding [GO:0048156]; transcription factor binding [GO:0008134]; ubiquitin protein ligase binding [GO:0031625]		0.393655	0.0264436	0.12685	0.0631197	0.982153	1	-0.361152	0.00395668	0.0235493	0.1839	0.12365	0.311254	-0.492758	0.169331	0.968313	-0.218394	0.710677	1
Q92624	Q92624	APBP2_HUMAN	Amyloid protein-binding protein 2 (Amyloid beta precursor protein-binding protein 2) (APP-BP2) (Protein interacting with APP tail 1)	APPBP2	17	intracellular protein transport [GO:0006886]; intracellular transport [GO:0046907]	cytoplasm [GO:0005737]; cytoplasmic vesicle membrane [GO:0030659]; microtubule [GO:0005874]; microtubule associated complex [GO:0005875]; nucleus [GO:0005634]	microtubule motor activity [GO:0003777]		-0.168848	0.791663	1	-0.106441	0.370502	0.760499	0.447539	0.242097	0.606169	0.0918765	0.735976	1	-0.454102	0.680742	1	0.12097	0.999644	1
P25054	P25054	APC_HUMAN	Adenomatous polyposis coli protein (Protein APC) (Deleted in polyposis 2.5)	APC	5	beta-catenin destruction complex assembly [GO:1904885]; beta-catenin destruction complex disassembly [GO:1904886]; bicellular tight junction assembly [GO:0070830]; cell adhesion [GO:0007155]; cell cycle arrest [GO:0007050]; cell fate specification [GO:0001708]; cell migration [GO:0016477]; cellular response to DNA damage stimulus [GO:0006974]; insulin receptor signaling pathway [GO:0008286]; mito…	adherens junction [GO:0005912]; beta-catenin destruction complex [GO:0030877]; bicellular tight junction [GO:0005923]; catenin complex [GO:0016342]; centrosome [GO:0005813]; cytoplasm [GO:0005737]; cytosol [GO:0005829]; kinetochore [GO:0000776]; lamellipodium [GO:0030027]; lateral plasma membrane [GO:0016328]; microtubule [GO:0005874]; nucleoplasm [GO:0005654]; nucleus [GO:0005634]; perinuclear r…	beta-catenin binding [GO:0008013]; dynein complex binding [GO:0070840]; gamma-catenin binding [GO:0045295]; microtubule binding [GO:0008017]; microtubule plus-end binding [GO:0051010]; protein kinase binding [GO:0019901]; protein kinase regulator activity [GO:0019887]; ubiquitin protein ligase binding [GO:0031625]		-0.199863	0.403124	0.897167	-0.146363	0.607554	1	0.108734	0.998593	1	-0.24899	0.122837	0.310245	-0.207742	0.839049	1	-0.222344	0.750081	1
Q9H1A4	Q9H1A4	APC1_HUMAN	Anaphase-promoting complex subunit 1 (APC1) (Cyclosome subunit 1) (Mitotic checkpoint regulator) (Testis-specific gene 24 protein)	ANAPC1	2	anaphase-promoting complex-dependent catabolic process [GO:0031145]; cell division [GO:0051301]; metaphase/anaphase transition of mitotic cell cycle [GO:0007091]; protein K11-linked ubiquitination [GO:0070979]; regulation of mitotic cell cycle phase transition [GO:1901990]; ubiquitin-dependent protein catabolic process [GO:0006511]	anaphase-promoting complex [GO:0005680]; cytosol [GO:0005829]; nucleoplasm [GO:0005654]	molecular adaptor activity [GO:0060090]		0.204278	0.602735	1	0.0287878	0.999988	1	-0.0802788	0.984622	1	0.101941	0.96629	1	-0.017256	1	1	0.237425	0.878668	1
Q9NYG5	Q9NYG5	APC11_HUMAN	Anaphase-promoting complex subunit 11 (APC11) (Cyclosome subunit 11) (Hepatocellular carcinoma-associated RING finger protein)	ANAPC11	17	anaphase-promoting complex-dependent catabolic process [GO:0031145]; cell division [GO:0051301]; mitotic cell cycle [GO:0000278]; positive regulation of mitotic metaphase/anaphase transition [GO:0045842]; protein K11-linked ubiquitination [GO:0070979]; protein ubiquitination [GO:0016567]; regulation of mitotic cell cycle phase transition [GO:1901990]; ubiquitin-dependent protein catabolic process…	anaphase-promoting complex [GO:0005680]; cullin-RING ubiquitin ligase complex [GO:0031461]; cytosol [GO:0005829]; nucleolus [GO:0005730]; nucleoplasm [GO:0005654]; nucleus [GO:0005634]	cullin family protein binding [GO:0097602]; metal ion binding [GO:0046872]; ubiquitin protein ligase activity [GO:0061630]; ubiquitin-ubiquitin ligase activity [GO:0034450]		-0.087106	0.84288	1	0.129475	0.681485	1	0.216581	0.582429	1	0.557075	0.0498242	0.14886	-0.0658523	0.956708	1	0.254024	0.535583	1
Q9UJX5	Q9UJX5	APC4_HUMAN	Anaphase-promoting complex subunit 4 (APC4) (Cyclosome subunit 4)	ANAPC4	4	anaphase-promoting complex-dependent catabolic process [GO:0031145]; cell cycle [GO:0007049]; cell division [GO:0051301]; positive regulation of mitotic metaphase/anaphase transition [GO:0045842]; protein K11-linked ubiquitination [GO:0070979]; regulation of mitotic cell cycle phase transition [GO:1901990]; ubiquitin-dependent protein catabolic process [GO:0006511]	anaphase-promoting complex [GO:0005680]; cytosol [GO:0005829]; nuclear periphery [GO:0034399]; nucleoplasm [GO:0005654]; nucleus [GO:0005634]	protein phosphatase binding [GO:0019903]; ubiquitin-protein transferase activity [GO:0004842]		0.191844	0.465019	0.972807	-0.153226	0.998183	1	-0.27965	0.0811044	0.272362	-0.00148692	1	1	-0.172659	0.834226	1	-0.0515145	0.999977	1
Q9UJX4	Q9UJX4	APC5_HUMAN	Anaphase-promoting complex subunit 5 (APC5) (Cyclosome subunit 5)	ANAPC5	12	anaphase-promoting complex-dependent catabolic process [GO:0031145]; cell cycle [GO:0007049]; cell division [GO:0051301]; positive regulation of mitotic metaphase/anaphase transition [GO:0045842]; protein K11-linked ubiquitination [GO:0070979]; regulation of mitotic cell cycle phase transition [GO:1901990]; ubiquitin-dependent protein catabolic process [GO:0006511]	anaphase-promoting complex [GO:0005680]; cytosol [GO:0005829]; nucleoplasm [GO:0005654]; nucleus [GO:0005634]	protein phosphatase binding [GO:0019903]		0.0818316	0.999997	1	-0.0901735	0.960527	1	-0.085071	0.994849	1	-0.0192757	0.999989	1	-0.100546	0.990626	1	0.102233	0.999945	1
Q9UJX3	Q9UJX3	APC7_HUMAN	Anaphase-promoting complex subunit 7 (APC7) (Cyclosome subunit 7)	ANAPC7	12	anaphase-promoting complex-dependent catabolic process [GO:0031145]; cell division [GO:0051301]; metaphase/anaphase transition of mitotic cell cycle [GO:0007091]; positive regulation of mitotic metaphase/anaphase transition [GO:0045842]; protein K11-linked ubiquitination [GO:0070979]; protein ubiquitination [GO:0016567]; regulation of mitotic cell cycle phase transition [GO:1901990]; ubiquitin-de…	anaphase-promoting complex [GO:0005680]; cytoplasm [GO:0005737]; cytosol [GO:0005829]; nucleoplasm [GO:0005654]; nucleus [GO:0005634]	protein phosphatase binding [GO:0019903]		0.358392	0.0468655	0.197013	0.372323	0.208425	0.501993	-0.199099	0.0235219	0.104236	0.442972	0.0553723	0.162217	-0.00822616	0.999923	1	0.599797	0.132218	0.582825
O95996	O95996	APCL_HUMAN	Adenomatous polyposis coli protein 2 (Adenomatous polyposis coli protein-like) (APC-like)	APC2	19	activation of GTPase activity [GO:0090630]; cell fate specification [GO:0001708]; cell migration [GO:0016477]; microtubule cytoskeleton organization [GO:0000226]; negative regulation of canonical Wnt signaling pathway [GO:0090090]; negative regulation of microtubule depolymerization [GO:0007026]; nervous system development [GO:0007399]; pattern specification process [GO:0007389]; positive regulat…	actin filament [GO:0005884]; beta-catenin destruction complex [GO:0030877]; catenin complex [GO:0016342]; cytoplasm [GO:0005737]; cytosol [GO:0005829]; Golgi apparatus [GO:0005794]; intercellular bridge [GO:0045171]; lamellipodium membrane [GO:0031258]; microtubule [GO:0005874]; microtubule cytoskeleton [GO:0015630]; midbody [GO:0030496]; perinuclear region of cytoplasm [GO:0048471]; postsynapse …	beta-catenin binding [GO:0008013]; gamma-catenin binding [GO:0045295]; microtubule binding [GO:0008017]		-0.437643	0.396294	0.890031	-1.04311	0.353968	0.737417	-0.220478	0.668035	1	-0.556292	0.0603684	0.173478	-0.23072	0.639716	1	-1.41307	0.030863	0.227366
P27695	P27695	APEX1_HUMAN	DNA-(apurinic or apyrimidinic site) endonuclease (EC 3.1.-.-) (APEX nuclease) (APEN) (Apurinic-apyrimidinic endonuclease 1) (AP endonuclease 1) (APE-1) (REF-1) (Redox factor-1) [Cleaved into: DNA-(apurinic or apyrimidinic site) endonuclease, mitochondrial]	APEX1	14	aging [GO:0007568]; base-excision repair [GO:0006284]; base-excision repair, base-free sugar-phosphate removal [GO:0006286]; cell redox homeostasis [GO:0045454]; cellular response to cAMP [GO:0071320]; cellular response to hydrogen peroxide [GO:0070301]; cellular response to peptide hormone stimulus [GO:0071375]; DNA demethylation [GO:0080111]; DNA recombination [GO:0006310]; DNA repair [GO:00062…	centrosome [GO:0005813]; cytoplasm [GO:0005737]; endoplasmic reticulum [GO:0005783]; mitochondrion [GO:0005739]; nuclear chromosome, telomeric region [GO:0000784]; nuclear speck [GO:0016607]; nucleolus [GO:0005730]; nucleoplasm [GO:0005654]; nucleus [GO:0005634]; perinuclear region of cytoplasm [GO:0048471]; ribosome [GO:0005840]; transcription regulator complex [GO:0005667]	3'-5' exonuclease activity [GO:0008408]; chromatin DNA binding [GO:0031490]; damaged DNA binding [GO:0003684]; DNA-(apurinic or apyrimidinic site) endonuclease activity [GO:0003906]; DNA binding [GO:0003677]; double-stranded DNA 3'-5' exodeoxyribonuclease activity [GO:0008311]; double-stranded DNA exodeoxyribonuclease activity [GO:0008309]; double-stranded telomeric DNA binding [GO:0003691]; endo…		-0.0475825	0.999975	1	-0.0142167	0.999956	1	0.0647841	0.26223	0.635037	-0.0294683	0.988076	1	-0.0650281	0.713828	1	-0.0254686	0.999755	1
Q9BZZ5	Q9BZZ5	API5_HUMAN	Apoptosis inhibitor 5 (API-5) (Antiapoptosis clone 11 protein) (AAC-11) (Cell migration-inducing gene 8 protein) (Fibroblast growth factor 2-interacting factor) (FIF) (Protein XAGL)	API5	11	apoptotic process [GO:0006915]; negative regulation of apoptotic process [GO:0043066]; negative regulation of fibroblast apoptotic process [GO:2000270]	cytoplasm [GO:0005737]; membrane [GO:0016020]; nuclear speck [GO:0016607]; nucleus [GO:0005634]; spliceosomal complex [GO:0005681]	fibroblast growth factor binding [GO:0017134]; RNA binding [GO:0003723]		0.126366	0.50767	1	0.0652637	0.647583	1	-0.017763	0.999905	1	-0.0942778	0.123026	0.310409	-0.0806526	0.457875	1	-0.0404646	0.993912	1
P11137	P11137	MTAP2_HUMAN	Microtubule-associated protein 2 (MAP-2)	MAP2	2	axonogenesis [GO:0007409]; cellular response to organic substance [GO:0071310]; central nervous system neuron development [GO:0021954]; dendrite development [GO:0016358]; dendrite morphogenesis [GO:0048813]; establishment of cell polarity [GO:0030010]; microtubule bundle formation [GO:0001578]; microtubule cytoskeleton organization [GO:0000226]; negative regulation of axon extension [GO:0030517];…	apical distal dendrite [GO:0150014]; axon hillock [GO:0043203]; axon initial segment [GO:0043194]; basal dendrite [GO:0097441]; CA3 pyramidal cell dendrite [GO:0097442]; cytoplasm [GO:0005737]; cytosol [GO:0005829]; dendrite [GO:0030425]; dendrite cytoplasm [GO:0032839]; dendritic branch [GO:0044307]; dendritic filopodium [GO:1902737]; dendritic growth cone [GO:0044294]; dendritic shaft [GO:00431…	calmodulin binding [GO:0005516]; dystroglycan binding [GO:0002162]; microtubule binding [GO:0008017]; structural molecule activity [GO:0005198]; tau protein binding [GO:0048156]		-0.55085	4.1398e-53	3.11686e-49	-0.542693	2.37465e-70	4.46969e-67	0.0226681	1	1	-0.458475	5.40355e-64	3.69848e-61	-0.19908	0.000122701	0.0131974	-0.131429	0.0396815	0.268429
P46976	P46976	GLYG_HUMAN	Glycogenin-1 (GN-1) (GN1) (EC 2.4.1.186)	GYG1	3	glycogen biosynthetic process [GO:0005978]; neutrophil degranulation [GO:0043312]	cytosol [GO:0005829]; extracellular region [GO:0005576]; ficolin-1-rich granule lumen [GO:1904813]; lysosomal lumen [GO:0043202]; membrane [GO:0016020]; secretory granule lumen [GO:0034774]	glycogenin glucosyltransferase activity [GO:0008466]; manganese ion binding [GO:0030145]; protein homodimerization activity [GO:0042803]; UDP-alpha-D-glucose:glucosyl-glycogenin alpha-D-glucosyltransferase activity [GO:0102751]		-0.547091	1.43181e-05	0.000212625	-1.27204	5.13574e-06	5.46917e-05	-0.750507	0.00615661	0.0340582	-1.45386	3.57091e-10	6.34088e-09	-0.01505	0.999992	1	-0.772615	0.00272828	0.0404355
Q9H313	Q9H313	TTYH1_HUMAN	Protein tweety homolog 1 (hTTY1)	TTYH1	19	cell-cell adhesion [GO:0098609]; cell-substrate adhesion [GO:0031589]; chloride transport [GO:0006821]; filopodium assembly [GO:0046847]; ion transmembrane transport [GO:0034220]; iron ion transport [GO:0006826]; mitotic cell cycle [GO:0000278]	chloride channel complex [GO:0034707]; filopodium membrane [GO:0031527]; filopodium tip [GO:0032433]; integral component of membrane [GO:0016021]; plasma membrane [GO:0005886]; smooth endoplasmic reticulum membrane [GO:0030868]	calcium ion binding [GO:0005509]; chloride channel activity [GO:0005254]; intracellular calcium activated chloride channel activity [GO:0005229]; iron ion transmembrane transporter activity [GO:0005381]; volume-sensitive chloride channel activity [GO:0072320]		-0.543762	3.33327e-08	9.12589e-07	-1.05961	1.8954e-10	4.50173e-09	-0.408648	0.000273089	0.0024076	-0.857942	5.42439e-08	6.49288e-07	-0.434042	0.0057279	0.174597	-0.786708	0.000776042	0.0154164
P02749	P02749	APOH_HUMAN	Beta-2-glycoprotein 1 (APC inhibitor) (Activated protein C-binding protein) (Anticardiolipin cofactor) (Apolipoprotein H) (Apo-H) (Beta-2-glycoprotein I) (B2GPI) (Beta(2)GPI)	APOH	17	blood coagulation, intrinsic pathway [GO:0007597]; negative regulation of angiogenesis [GO:0016525]; negative regulation of blood coagulation [GO:0030195]; negative regulation of endothelial cell migration [GO:0010596]; negative regulation of endothelial cell proliferation [GO:0001937]; negative regulation of fibrinolysis [GO:0051918]; negative regulation of myeloid cell apoptotic process [GO:003…	cell surface [GO:0009986]; chylomicron [GO:0042627]; collagen-containing extracellular matrix [GO:0062023]; extracellular exosome [GO:0070062]; extracellular region [GO:0005576]; extracellular space [GO:0005615]; high-density lipoprotein particle [GO:0034364]; platelet dense granule lumen [GO:0031089]; very-low-density lipoprotein particle [GO:0034361]	heparin binding [GO:0008201]; identical protein binding [GO:0042802]; lipid binding [GO:0008289]; lipoprotein lipase activator activity [GO:0060230]; phospholipid binding [GO:0005543]		-3.69345	0.0336843	0.15417	-1.29834	0.28223	0.625894	2.3951	0.765457	1	-0.946011	0.0241955	0.0814587	-0.524129	0.864873	1	-0.20344	0.709616	1
Q9BQE5	Q9BQE5	APOL2_HUMAN	Apolipoprotein L2 (Apolipoprotein L-II) (ApoL-II)	APOL2	22	acute-phase response [GO:0006953]; cholesterol metabolic process [GO:0008203]; lipid metabolic process [GO:0006629]; lipid transport [GO:0006869]; lipoprotein metabolic process [GO:0042157]; maternal process involved in female pregnancy [GO:0060135]; multicellular organism development [GO:0007275]	endoplasmic reticulum membrane [GO:0005789]; extracellular region [GO:0005576]; membrane [GO:0016020]	high-density lipoprotein particle binding [GO:0008035]; lipid binding [GO:0008289]; signaling receptor binding [GO:0005102]		0.456499	0.00586645	0.0379129	0.836029	1.59984e-05	0.000152086	0.448821	0.000941783	0.00695165	-0.0634546	0.882123	1	0.308515	0.231675	1	0.190273	0.776518	1
P07741	P07741	APT_HUMAN	Adenine phosphoribosyltransferase (APRT) (EC 2.4.2.7)	APRT	16	adenine salvage [GO:0006168]; AMP salvage [GO:0044209]; cellular response to insulin stimulus [GO:0032869]; grooming behavior [GO:0007625]; lactation [GO:0007595]; neutrophil degranulation [GO:0043312]; purine-containing compound salvage [GO:0043101]; purine ribonucleoside salvage [GO:0006166]	cytoplasm [GO:0005737]; cytosol [GO:0005829]; extracellular exosome [GO:0070062]; extracellular region [GO:0005576]; nucleoplasm [GO:0005654]; secretory granule lumen [GO:0034774]	adenine binding [GO:0002055]; adenine phosphoribosyltransferase activity [GO:0003999]; AMP binding [GO:0016208]		-0.0252134	0.520115	1	-0.0630164	0.0509283	0.167514	0.0786375	0.780874	1	-0.104547	0.130962	0.324668	-0.0475818	0.120096	0.84112	-0.142766	0.0221949	0.184084
P78347	P78347	GTF2I_HUMAN	General transcription factor II-I (GTFII-I) (TFII-I) (Bruton tyrosine kinase-associated protein 135) (BAP-135) (BTK-associated protein 135) (SRF-Phox1-interacting protein) (SPIN) (Williams-Beuren syndrome chromosomal region 6 protein)	GTF2I	7	negative regulation of angiogenesis [GO:0016525]; negative regulation of cytosolic calcium ion concentration [GO:0051481]; positive regulation of DNA repair by transcription from RNA polymerase II promoter [GO:0100026]	cytoplasm [GO:0005737]; membrane [GO:0016020]; nucleoplasm [GO:0005654]; nucleus [GO:0005634]	DNA binding [GO:0003677]; DNA-binding transcription activator activity, RNA polymerase II-specific [GO:0001228]; DNA-binding transcription factor activity [GO:0003700]; DNA-binding transcription factor activity, RNA polymerase II-specific [GO:0000981]; RNA polymerase II activating transcription factor binding [GO:0001102]		-0.539457	1.10748e-32	4.63235e-30	-0.361262	1.47925e-26	2.5312e-24	0.140224	1.55432e-05	0.000196681	-0.259013	4.17778e-20	2.40111e-18	0.159614	0.0394158	0.502135	-0.0958236	0.691445	1
O94827	O94827	PKHG5_HUMAN	Pleckstrin homology domain-containing family G member 5 (PH domain-containing family G member 5) (Guanine nucleotide exchange factor 720) (GEF720)	PLEKHG5	1	endothelial cell chemotaxis [GO:0035767]; endothelial cell migration [GO:0043542]; G protein-coupled receptor signaling pathway [GO:0007186]; positive regulation of apoptotic process [GO:0043065]; positive regulation of I-kappaB kinase/NF-kappaB signaling [GO:0043123]; regulation of protein catabolic process at presynapse, modulating synaptic transmission [GO:0099575]; regulation of small GTPase …	axon [GO:0030424]; cell-cell junction [GO:0005911]; cytoplasm [GO:0005737]; cytosol [GO:0005829]; endocytic vesicle [GO:0030139]; lamellipodium [GO:0030027]; perinuclear region of cytoplasm [GO:0048471]; plasma membrane [GO:0005886]; presynapse [GO:0098793]	Rho guanyl-nucleotide exchange factor activity [GO:0005089]		-0.539114	1.19424e-06	2.36616e-05	-0.543948	1.14633e-10	2.77516e-09	-0.0593082	1	1	-0.531456	5.20699e-09	7.53912e-08	-0.64521	0.940903	1	-0.72703	0.114282	0.533765
O60306	O60306	AQR_HUMAN	RNA helicase aquarius (EC 3.6.4.13) (Intron-binding protein of 160 kDa) (IBP160)	AQR	15	mRNA splicing, via spliceosome [GO:0000398]; transcription-coupled nucleotide-excision repair [GO:0006283]	catalytic step 2 spliceosome [GO:0071013]; membrane [GO:0016020]; nucleoplasm [GO:0005654]; nucleus [GO:0005634]; spliceosomal complex [GO:0005681]; U2-type catalytic step 2 spliceosome [GO:0071007]	ATP binding [GO:0005524]; mRNA binding [GO:0003729]; RNA binding [GO:0003723]; RNA helicase activity [GO:0003724]		0.188397	0.115238	0.387332	0.163509	0.0564703	0.182788	-0.062353	1	1	-0.0524279	1	1	0.0166088	1	1	-0.307408	0.311597	0.938152
Q3SXY8	Q3SXY8	AR13B_HUMAN	ADP-ribosylation factor-like protein 13B (ADP-ribosylation factor-like protein 2-like 1) (ARL2-like protein 1)	ARL13B	3	cilium assembly [GO:0060271]; dorsal/ventral pattern formation [GO:0009953]; formation of radial glial scaffolds [GO:0021943]; heart looping [GO:0001947]; interneuron migration from the subpallium to the cortex [GO:0021830]; left/right axis specification [GO:0070986]; neural tube patterning [GO:0021532]; non-motile cilium assembly [GO:1905515]; receptor localization to non-motile cilium [GO:00975…	axoneme [GO:0005930]; ciliary membrane [GO:0060170]; cilium [GO:0005929]; motile cilium [GO:0031514]; non-motile cilium [GO:0097730]	GTP binding [GO:0005525]		-0.561001	0.591113	1	0.247337	0.458186	0.872892	0.808338	0.05917	0.215109	0.139491	0.709742	1	0.852731	0.963391	1	-1.76541	0.988147	1
Q9Y2Y0	Q9Y2Y0	AR2BP_HUMAN	ADP-ribosylation factor-like protein 2-binding protein (ARF-like 2-binding protein) (ARL2-binding protein) (Binder of ARF2 protein 1)	ARL2BP	16	maintenance of protein location in nucleus [GO:0051457]; positive regulation of tyrosine phosphorylation of STAT protein [GO:0042531]; regulation of insulin secretion [GO:0050796]; signal transduction [GO:0007165]	centrosome [GO:0005813]; cilium [GO:0005929]; cytosol [GO:0005829]; midbody [GO:0030496]; mitochondrial intermembrane space [GO:0005758]; mitochondrial matrix [GO:0005759]; nucleus [GO:0005634]; spindle [GO:0005819]	GTPase regulator activity [GO:0030695]; transcription coactivator activity [GO:0003713]		0.0379024	0.739325	1	-0.0357048	0.890468	1	-0.0031945	0.99898	1	-0.101456	0.769893	1	0.451881	0.0175695	0.332144	0.0895786	0.448643	1
Q15041	Q15041	AR6P1_HUMAN	ADP-ribosylation factor-like protein 6-interacting protein 1 (ARL-6-interacting protein 1) (Aip-1) (Apoptotic regulator in the membrane of the endoplasmic reticulum)	ARL6IP1	16	apoptotic process [GO:0006915]; cotranslational protein targeting to membrane [GO:0006613]; endoplasmic reticulum tubular network formation [GO:0071787]; endoplasmic reticulum tubular network membrane organization [GO:1990809]; negative regulation of apoptotic process [GO:0043066]; negative regulation of cysteine-type endopeptidase activity involved in apoptotic process [GO:0043154]; positive reg…	endoplasmic reticulum membrane [GO:0005789]; integral component of endoplasmic reticulum membrane [GO:0030176]; integral component of membrane [GO:0016021]; membrane [GO:0016020]; Sec61 translocon complex [GO:0005784]	identical protein binding [GO:0042802]		0.630406	0.0998675	0.350211	0.27915	0.331215	0.703447	-0.351257	0.283286	0.667562	-0.0138175	0.917641	1	0.876133	0.982476	1	0.426599	0.968435	1
Q66PJ3	Q66PJ3	AR6P4_HUMAN	ADP-ribosylation factor-like protein 6-interacting protein 4 (ARL-6-interacting protein 4) (Aip-4) (HSP-975) (HSVI-binding protein) (SR-15) (SRp25) (SR-25) (Splicing factor SRrp37)	ARL6IP4	12	mRNA processing [GO:0006397]; RNA splicing [GO:0008380]	nuclear speck [GO:0016607]; nucleolus [GO:0005730]; nucleus [GO:0005634]	RNA binding [GO:0003723]		0.0213978	0.998585	1	0.119672	0.082007	0.245988	0.0982739	0.00987393	0.0514114	0.176886	0.304417	0.607772	-0.0101584	0.999808	1	0.11929	0.454889	1
P10398	P10398	ARAF_HUMAN	Serine/threonine-protein kinase A-Raf (EC 2.7.11.1) (Proto-oncogene A-Raf) (Proto-oncogene A-Raf-1) (Proto-oncogene Pks)	ARAF	X	cellular protein modification process [GO:0006464]; MAPK cascade [GO:0000165]; negative regulation of apoptotic process [GO:0043066]; positive regulation of peptidyl-serine phosphorylation [GO:0033138]; regulation of proteasomal ubiquitin-dependent protein catabolic process [GO:0032434]; regulation of TOR signaling [GO:0032006]	cytosol [GO:0005829]; mitochondrion [GO:0005739]	ATP binding [GO:0005524]; metal ion binding [GO:0046872]; protein kinase activity [GO:0004672]; protein serine/threonine kinase activity [GO:0004674]		-0.096198	0.86056	1	0.0837925	0.934176	1	0.119499	0.0283174	0.121234	-0.0395876	0.968443	1	-0.170229	0.498779	1	0.0253483	0.997003	1
Q96P48	Q96P48	ARAP1_HUMAN	Arf-GAP with Rho-GAP domain, ANK repeat and PH domain-containing protein 1 (Centaurin-delta-2) (Cnt-d2)	ARAP1	11	actin filament reorganization involved in cell cycle [GO:0030037]; negative regulation of stress fiber assembly [GO:0051497]; positive regulation of epidermal growth factor receptor signaling pathway [GO:0045742]; positive regulation of filopodium assembly [GO:0051491]; positive regulation of GTPase activity [GO:0043547]; positive regulation of receptor recycling [GO:0001921]; regulation of cell …	cytoplasmic vesicle [GO:0031410]; cytosol [GO:0005829]; Golgi apparatus [GO:0005794]; Golgi cisterna membrane [GO:0032580]; intracellular membrane-bounded organelle [GO:0043231]; nucleoplasm [GO:0005654]; plasma membrane [GO:0005886]; trans-Golgi network [GO:0005802]	GTPase activator activity [GO:0005096]; metal ion binding [GO:0046872]; phosphatidylinositol-3,4,5-trisphosphate binding [GO:0005547]; type 1 angiotensin receptor binding [GO:0031702]		-0.0848967	0.909736	1	-0.369861	0.000674466	0.00421765	-0.118713	0.602546	1	-0.1898	0.0232271	0.0785964	-0.234813	0.667658	1	-0.220061	0.714893	1
Q2MV58	Q2MV58	TECT1_HUMAN	Tectonic-1	TCTN1	12	central nervous system interneuron axonogenesis [GO:0021956]; ciliary basal body-plasma membrane docking [GO:0097711]; cilium assembly [GO:0060271]; dorsal/ventral neural tube patterning [GO:0021904]; in utero embryonic development [GO:0001701]; neural tube formation [GO:0001841]; protein localization to ciliary transition zone [GO:1904491]; regulation of smoothened signaling pathway [GO:0008589]…	cytoskeleton [GO:0005856]; cytosol [GO:0005829]; extracellular space [GO:0005615]; membrane [GO:0016020]; MKS complex [GO:0036038]	0		-0.538655	0.0204454	0.10352	-0.874624	0.00119161	0.00685381	-0.119793	0.688526	1	-1.39563	0.000971607	0.00487682	0.0472827	0.999007	1	-0.040585	0.968905	1
Q8WWN8	Q8WWN8	ARAP3_HUMAN	Arf-GAP with Rho-GAP domain, ANK repeat and PH domain-containing protein 3 (Centaurin-delta-3) (Cnt-d3)	ARAP3	5	cytoskeleton organization [GO:0007010]; regulation of small GTPase mediated signal transduction [GO:0051056]; signal transduction [GO:0007165]; vesicle-mediated transport [GO:0016192]	cytoskeleton [GO:0005856]; cytosol [GO:0005829]; lamellipodium [GO:0030027]; plasma membrane [GO:0005886]; ruffle [GO:0001726]	GTPase activator activity [GO:0005096]; metal ion binding [GO:0046872]; phosphatidylinositol-3,4,5-trisphosphate binding [GO:0005547]; phosphatidylinositol-3,4-bisphosphate binding [GO:0043325]		0.509489	0.196557	0.566222	0.206424	0.926597	1	0.0476592	0.999926	1	0.057359	0.998637	1	-0.155753	0.974361	1	6.48212e-05	1	1
Q7Z736	Q7Z736	PKHH3_HUMAN	Pleckstrin homology domain-containing family H member 3 (PH domain-containing family H member 3)	PLEKHH3	17	signal transduction [GO:0007165]	cytoskeleton [GO:0005856]; extracellular space [GO:0005615]	0		-0.537529	0.000763466	0.00676251	-0.495064	0.00123274	0.0070634	0.0424654	0.920087	1	-0.268062	0.00954878	0.036383	-0.400952	0.259044	1	-0.582138	0.0356134	0.250776
Q92747	Q92747	ARC1A_HUMAN	Actin-related protein 2/3 complex subunit 1A (SOP2-like protein)	ARPC1A	7	actin cytoskeleton organization [GO:0030036]; Arp2/3 complex-mediated actin nucleation [GO:0034314]; ephrin receptor signaling pathway [GO:0048013]; Fc-gamma receptor signaling pathway involved in phagocytosis [GO:0038096]; membrane organization [GO:0061024]	actin cytoskeleton [GO:0015629]; Arp2/3 protein complex [GO:0005885]; cytosol [GO:0005829]; extracellular exosome [GO:0070062]; muscle cell projection membrane [GO:0036195]; nucleus [GO:0005634]; site of double-strand break [GO:0035861]	actin binding [GO:0003779]; actin filament binding [GO:0051015]		0.0422539	0.996967	1	-0.0723694	0.246156	0.567976	-0.149205	0.00635559	0.0350046	-0.0062212	1	1	0.0130278	1	1	-0.0367059	0.999862	1
O15143	O15143	ARC1B_HUMAN	Actin-related protein 2/3 complex subunit 1B (Arp2/3 complex 41 kDa subunit) (p41-ARC)	ARPC1B	7	Arp2/3 complex-mediated actin nucleation [GO:0034314]; ephrin receptor signaling pathway [GO:0048013]; Fc-gamma receptor signaling pathway involved in phagocytosis [GO:0038096]; response to estradiol [GO:0032355]; response to estrogen [GO:0043627]	actin cytoskeleton [GO:0015629]; Arp2/3 protein complex [GO:0005885]; cytosol [GO:0005829]; extracellular exosome [GO:0070062]; focal adhesion [GO:0005925]; nucleus [GO:0005634]; tubulobulbar complex [GO:0036284]	actin binding [GO:0003779]; protein-containing complex binding [GO:0044877]; structural constituent of cytoskeleton [GO:0005200]		0.168764	0.00977548	0.0569656	0.217585	0.0016371	0.00905636	0.0547935	0.264865	0.638748	0.253377	0.0513712	0.152595	0.108832	0.546421	1	0.114012	0.959763	1
P84077	P84077	ARF1_HUMAN	ADP-ribosylation factor 1	ARF1	1	actin filament organization [GO:0007015]; antigen processing and presentation of exogenous peptide antigen via MHC class II [GO:0019886]; cellular copper ion homeostasis [GO:0006878]; cellular response to virus [GO:0098586]; dendritic spine organization [GO:0097061]; Golgi to transport vesicle transport [GO:0055108]; interleukin-12-mediated signaling pathway [GO:0035722]; intracellular protein tr…	cell leading edge [GO:0031252]; COPI-coated vesicle [GO:0030137]; cytoplasm [GO:0005737]; cytosol [GO:0005829]; extracellular exosome [GO:0070062]; focal adhesion [GO:0005925]; glutamatergic synapse [GO:0098978]; Golgi membrane [GO:0000139]; late endosome [GO:0005770]; neuron projection [GO:0043005]; perinuclear region of cytoplasm [GO:0048471]; peroxisomal membrane [GO:0005778]; plasma membrane …	GDP binding [GO:0019003]; GTPase activity [GO:0003924]; GTP binding [GO:0005525]; magnesium ion binding [GO:0000287]; phospholipase D activator activity [GO:1990583]; protein domain specific binding [GO:0019904]; RNA binding [GO:0003723]		0.286619	0.0165278	0.0881915	0.288277	0.23892	0.554852	0.117519	0.807105	1	0.336325	0.0489724	0.147015	-0.134508	0.847066	1	-0.163956	0.885718	1
P61204	P61204	ARF3_HUMAN	ADP-ribosylation factor 3	ARF3	12	intracellular protein transport [GO:0006886]; phosphatidylinositol biosynthetic process [GO:0006661]; retrograde vesicle-mediated transport, Golgi to endoplasmic reticulum [GO:0006890]; vesicle-mediated transport [GO:0016192]	cytoplasm [GO:0005737]; extracellular exosome [GO:0070062]; Golgi membrane [GO:0000139]; perinuclear region of cytoplasm [GO:0048471]; plasma membrane [GO:0005886]	GTPase activity [GO:0003924]; GTP binding [GO:0005525]		-0.00504598	1	1	0.0187526	0.92841	1	0.00916481	0.995289	1	0.0422411	0.8914	1	0.422971	0.0614518	0.639048	0.260514	0.118677	0.546162
P18085	P18085	ARF4_HUMAN	ADP-ribosylation factor 4	ARF4	3	activation of phospholipase D activity [GO:0031584]; apical protein localization [GO:0045176]; brain development [GO:0007420]; cell migration [GO:0016477]; dendritic spine development [GO:0060996]; endoplasmic reticulum to Golgi vesicle-mediated transport [GO:0006888]; epidermal growth factor receptor signaling pathway [GO:0007173]; establishment or maintenance of epithelial cell apical/basal pol…	cytoplasm [GO:0005737]; cytosol [GO:0005829]; dendritic spine [GO:0043197]; extracellular exosome [GO:0070062]; glutamatergic synapse [GO:0098978]; Golgi apparatus [GO:0005794]; membrane [GO:0016020]; plasma membrane [GO:0005886]; ruffle membrane [GO:0032587]	ARF guanyl-nucleotide exchange factor activity [GO:0005086]; epidermal growth factor receptor binding [GO:0005154]; GTPase activity [GO:0003924]; GTP binding [GO:0005525]		-0.0577285	0.197753	0.568275	0.160104	7.94682e-05	0.000635857	0.212173	0.000521356	0.00418475	0.101162	0.0159632	0.0569338	0.17188	0.00335363	0.120236	0.196585	0.114642	0.534701
P84085	P84085	ARF5_HUMAN	ADP-ribosylation factor 5	ARF5	7	intracellular protein transport [GO:0006886]; retrograde vesicle-mediated transport, Golgi to endoplasmic reticulum [GO:0006890]; vesicle-mediated transport [GO:0016192]	cytoplasm [GO:0005737]; extracellular exosome [GO:0070062]; Golgi apparatus [GO:0005794]; perinuclear region of cytoplasm [GO:0048471]; plasma membrane [GO:0005886]	GTPase activity [GO:0003924]; GTP binding [GO:0005525]		-0.0864021	0.00116343	0.0096683	0.157225	0.433678	0.844366	0.14322	0.0796524	0.269084	0.0957349	0.281015	0.572447	-0.00758638	0.991663	1	0.0515932	0.999922	1
P49418	P49418	AMPH_HUMAN	Amphiphysin	AMPH	7	chemical synaptic transmission [GO:0007268]; endocytosis [GO:0006897]; membrane organization [GO:0061024]; synaptic vesicle endocytosis [GO:0048488]	actin cytoskeleton [GO:0015629]; cytosol [GO:0005829]; leading edge membrane [GO:0031256]; plasma membrane [GO:0005886]; synaptic vesicle [GO:0008021]; synaptic vesicle membrane [GO:0030672]	phospholipid binding [GO:0005543]		-0.536684	0.00137426	0.0111375	-0.440641	0.000444703	0.00292162	0.0960423	0.740862	1	-0.582726	0.00144311	0.00691169	-0.721228	0.0853953	0.742577	-0.359509	0.215199	0.767995
Q8N6T3	Q8N6T3	ARFG1_HUMAN	ADP-ribosylation factor GTPase-activating protein 1 (ARF GAP 1) (ADP-ribosylation factor 1 GTPase-activating protein) (ARF1 GAP) (ARF1-directed GTPase-activating protein)	ARFGAP1	20	endoplasmic reticulum to Golgi vesicle-mediated transport [GO:0006888]; IRE1-mediated unfolded protein response [GO:0036498]; protein transport [GO:0015031]; regulation of ARF protein signal transduction [GO:0032012]; regulation of endocytosis [GO:0030100]; retrograde vesicle-mediated transport, Golgi to endoplasmic reticulum [GO:0006890]	cytosol [GO:0005829]; Golgi membrane [GO:0000139]; postsynaptic density [GO:0014069]; synapse [GO:0045202]	GTPase activator activity [GO:0005096]; metal ion binding [GO:0046872]		0.0200704	0.999991	1	0.04301	0.978951	1	0.103224	0.380641	0.812084	0.0804767	0.980935	1	0.0213642	0.998906	1	0.016689	0.988635	1
O75051	O75051	PLXA2_HUMAN	Plexin-A2 (Semaphorin receptor OCT)	PLXNA2	1	centrosome localization [GO:0051642]; cerebellar granule cell precursor tangential migration [GO:0021935]; limb bud formation [GO:0060174]; negative regulation of cell adhesion [GO:0007162]; neural tube development [GO:0021915]; pharyngeal system development [GO:0060037]; positive regulation of axonogenesis [GO:0050772]; regulation of cell migration [GO:0030334]; regulation of cell shape [GO:0008…	integral component of plasma membrane [GO:0005887]; plasma membrane [GO:0005886]; semaphorin receptor complex [GO:0002116]	identical protein binding [GO:0042802]; semaphorin receptor activity [GO:0017154]		-0.533058	0.0695031	0.266305	-0.539762	0.0487064	0.161601	-0.146142	0.672334	1	-1.09493	0.00576981	0.0235963	-0.451799	0.774275	1	-0.575707	0.0189825	0.164275
O14495	O14495	PLPP3_HUMAN	Phospholipid phosphatase 3 (EC 3.1.3.-) (EC 3.1.3.4) (Lipid phosphate phosphohydrolase 3) (PAP2-beta) (Phosphatidate phosphohydrolase type 2b) (Phosphatidic acid phosphatase 2b) (PAP-2b) (PAP2b) (Vascular endothelial growth factor and type I collagen-inducible protein) (VCIP)	PLPP3	1	Bergmann glial cell differentiation [GO:0060020]; blood vessel development [GO:0001568]; canonical Wnt signaling pathway [GO:0060070]; canonical Wnt signaling pathway involved in positive regulation of cell-cell adhesion [GO:0044329]; canonical Wnt signaling pathway involved in positive regulation of endothelial cell migration [GO:0044328]; canonical Wnt signaling pathway involved in positive reg…	adherens junction [GO:0005912]; basolateral plasma membrane [GO:0016323]; endoplasmic reticulum exit site [GO:0070971]; endoplasmic reticulum-Golgi intermediate compartment membrane [GO:0033116]; endoplasmic reticulum membrane [GO:0005789]; Golgi apparatus [GO:0005794]; Golgi membrane [GO:0000139]; integral component of membrane [GO:0016021]; integral component of plasma membrane [GO:0005887]; me…	ceramide-1-phosphate phosphatase activity [GO:0106235]; integrin binding [GO:0005178]; lipid phosphatase activity [GO:0042577]; phosphatase activity [GO:0016791]; phosphatidate phosphatase activity [GO:0008195]; sphingosine-1-phosphate phosphatase activity [GO:0042392]		-0.530745	5.60559e-07	1.1789e-05	-0.665032	4.12677e-08	6.95089e-07	-0.30951	0.182684	0.492103	-0.612707	3.84539e-09	5.66574e-08	-0.272001	0.00211939	0.0911822	-0.528397	6.29729e-05	0.00211662
P53367	P53367	ARFP1_HUMAN	Arfaptin-1 (ADP-ribosylation factor-interacting protein 1)	ARFIP1	4	intracellular protein transport [GO:0006886]; negative regulation of retrograde transport, endosome to Golgi [GO:1905280]; regulation of Arp2/3 complex-mediated actin nucleation [GO:0034315]; regulation of protein secretion [GO:0050708]	cytoplasm [GO:0005737]; cytosol [GO:0005829]; Golgi membrane [GO:0000139]; trans-Golgi network membrane [GO:0032588]	phosphatidylinositol-4-phosphate binding [GO:0070273]; phospholipid binding [GO:0005543]; protein domain specific binding [GO:0019904]		-0.0315564	0.971283	1	0.0638868	0.982125	1	0.0404682	0.981749	1	0.060876	0.642495	1	-0.00464308	1	1	0.00945734	0.999998	1
P53365	P53365	ARFP2_HUMAN	Arfaptin-2 (ADP-ribosylation factor-interacting protein 2) (Partner of RAC1) (Protein POR1)	ARFIP2	11	actin cytoskeleton organization [GO:0030036]; autophagy [GO:0006914]; intracellular protein transport [GO:0006886]; lamellipodium assembly [GO:0030032]; regulation of Arp2/3 complex-mediated actin nucleation [GO:0034315]; ruffle organization [GO:0031529]; small GTPase mediated signal transduction [GO:0007264]	cell cortex [GO:0005938]; cytoplasm [GO:0005737]; cytosol [GO:0005829]; plasma membrane [GO:0005886]; ruffle [GO:0001726]; trans-Golgi network membrane [GO:0032588]	cadherin binding [GO:0045296]; GTP binding [GO:0005525]; GTP-dependent protein binding [GO:0030742]; identical protein binding [GO:0042802]; membrane curvature sensor activity [GO:0140090]; phosphatidylinositol-4-phosphate binding [GO:0070273]; phospholipid binding [GO:0005543]; protein domain specific binding [GO:0019904]; Rac GTPase binding [GO:0048365]		-0.0698815	0.978139	1	0.0598189	0.998997	1	0.14048	0.542126	1	0.105598	0.581482	0.949669	0.145731	0.162863	0.958712	0.102296	0.997566	1
P98179	P98179	RBM3_HUMAN	RNA-binding protein 3 (RNA-binding motif protein 3) (RNPL)	RBM3	X	positive regulation of mRNA splicing, via spliceosome [GO:0048026]; positive regulation of translation [GO:0045727]; regulation of translation [GO:0006417]; RNA processing [GO:0006396]	cytoplasm [GO:0005737]; dendrite [GO:0030425]; nucleoplasm [GO:0005654]; nucleus [GO:0005634]; spliceosomal complex [GO:0005681]	ribosomal large subunit binding [GO:0043023]; RNA binding [GO:0003723]		-0.53032	2.28165e-06	4.23117e-05	0.120062	0.324473	0.693482	0.521867	2.2159e-06	3.45414e-05	0.517713	1.98314e-06	1.80545e-05	0.257813	0.078131	0.712881	0.464006	0.0367762	0.25614
Q9C026	Q9C026	TRIM9_HUMAN	E3 ubiquitin-protein ligase TRIM9 (EC 2.3.2.27) (RING finger protein 91) (RING-type E3 ubiquitin transferase TRIM9) (Tripartite motif-containing protein 9)	TRIM9	14	negative regulation of calcium ion-dependent exocytosis [GO:0045955]; negative regulation of SNARE complex assembly [GO:0035544]; proteasome-mediated ubiquitin-dependent protein catabolic process [GO:0043161]; synaptic vesicle exocytosis [GO:0016079]	cytoplasm [GO:0005737]; cytoskeleton [GO:0005856]; dendrite [GO:0030425]; presynaptic cytosol [GO:0099523]; synaptic vesicle [GO:0008021]	protein domain specific binding [GO:0019904]; protein homodimerization activity [GO:0042803]; SNARE binding [GO:0000149]; ubiquitin protein ligase activity [GO:0061630]; zinc ion binding [GO:0008270]		-0.519139	5.5655e-17	5.51351e-15	0.0439824	0.95183	1	0.595489	1.70004e-18	1.8823e-16	0.22429	1.35677e-12	3.22243e-11	0.151826	0.193928	1	0.22197	0.0795725	0.429274
Q8TER5	Q8TER5	ARH40_HUMAN	Rho guanine nucleotide exchange factor 40 (Protein SOLO)	ARHGEF40	14	0	cytosol [GO:0005829]; nucleoplasm [GO:0005654]	guanyl-nucleotide exchange factor activity [GO:0005085]		-0.114403	0.911613	1	0.0920852	0.999221	1	0.200561	1.69662e-06	2.71206e-05	0.0363909	0.999936	1	-0.0449203	1	1	0.0146066	1	1
Q92888	Q92888	ARHG1_HUMAN	Rho guanine nucleotide exchange factor 1 (115 kDa guanine nucleotide exchange factor) (p115-RhoGEF) (p115RhoGEF) (Sub1.5)	ARHGEF1	19	G protein-coupled receptor signaling pathway [GO:0007186]; positive regulation of apoptotic process [GO:0043065]; regulation of small GTPase mediated signal transduction [GO:0051056]; Rho protein signal transduction [GO:0007266]	cytoplasm [GO:0005737]; cytosol [GO:0005829]; plasma membrane [GO:0005886]	G protein-coupled receptor binding [GO:0001664]; GTPase activator activity [GO:0005096]; Rho guanyl-nucleotide exchange factor activity [GO:0005089]; RNA binding [GO:0003723]		0.208011	0.0105793	0.0609421	0.258308	1.19317e-06	1.45916e-05	0.049837	0.999191	1	0.144008	0.82205	1	-0.0323782	1	1	0.188272	0.639467	1
Q9HCH3	Q9HCH3	CPNE5_HUMAN	Copine-5 (Copine V)	CPNE5	6	cellular response to calcium ion [GO:0071277]; positive regulation of dendrite extension [GO:1903861]	extracellular exosome [GO:0070062]; neuron projection [GO:0043005]; perikaryon [GO:0043204]; plasma membrane [GO:0005886]	calcium-dependent phospholipid binding [GO:0005544]; metal ion binding [GO:0046872]		-0.515584	0.0229042	0.113451	-0.683861	0.000166533	0.00122564	-0.410492	2.9898e-06	4.55672e-05	-0.486612	9.4326e-05	0.00061012	-0.528852	0.00273322	0.108339	-0.630478	0.00134249	0.0233972
Q9NR81	Q9NR81	ARHG3_HUMAN	Rho guanine nucleotide exchange factor 3 (Exchange factor found in platelets and leukemic and neuronal tissues) (XPLN)	ARHGEF3	3	G protein-coupled receptor signaling pathway [GO:0007186]; positive regulation of apoptotic process [GO:0043065]; positive regulation of Rho protein signal transduction [GO:0035025]; regulation of small GTPase mediated signal transduction [GO:0051056]; Rho protein signal transduction [GO:0007266]	cytosol [GO:0005829]	Rho guanyl-nucleotide exchange factor activity [GO:0005089]		0.478697	0.565838	1	0.740094	0.458332	0.872892	0.261397	0.781577	1	-0.602863	0.844463	1	-1.90829	0.270582	1	-0.185771	0.985304	1
Q9NR80	Q9NR80	ARHG4_HUMAN	Rho guanine nucleotide exchange factor 4 (APC-stimulated guanine nucleotide exchange factor 1) (Asef) (Asef1)	ARHGEF4	2	filopodium assembly [GO:0046847]; G protein-coupled receptor signaling pathway [GO:0007186]; intracellular signal transduction [GO:0035556]; lamellipodium assembly [GO:0030032]; positive regulation of apoptotic process [GO:0043065]; regulation of small GTPase mediated signal transduction [GO:0051056]	cytosol [GO:0005829]; ruffle membrane [GO:0032587]	guanyl-nucleotide exchange factor activity [GO:0005085]; protein domain specific binding [GO:0019904]; Rac guanyl-nucleotide exchange factor activity [GO:0030676]		-0.272655	0.0125476	0.0700823	-0.151007	0.0768453	0.233954	0.117898	0.759286	1	0.0623374	0.977058	1	0.070883	0.963308	1	0.0289701	0.961935	1
Q8NG66	Q8NG66	NEK11_HUMAN	Serine/threonine-protein kinase Nek11 (EC 2.7.11.1) (Never in mitosis A-related kinase 11) (NimA-related protein kinase 11)	NEK11	3	chromosome segregation [GO:0007059]; histone phosphorylation [GO:0016572]; intracellular signal transduction [GO:0035556]; intra-S DNA damage checkpoint [GO:0031573]; protein phosphorylation [GO:0006468]; regulation of mitotic cell cycle phase transition [GO:1901990]	centrosome [GO:0005813]; cytoplasm [GO:0005737]; nucleolus [GO:0005730]; nucleoplasm [GO:0005654]; nucleus [GO:0005634]	ATP binding [GO:0005524]; metal ion binding [GO:0046872]; protein serine/threonine kinase activity [GO:0004674]		-0.512621	0.00888016	0.0525206	-0.32263	0.0972511	0.281725	0.0546689	0.863471	1	-0.710618	5.92407e-06	4.91215e-05	0.229653	0.747018	1	-0.92318	0.342559	0.985755
Q14155	Q14155	ARHG7_HUMAN	Rho guanine nucleotide exchange factor 7 (Beta-Pix) (COOL-1) (PAK-interacting exchange factor beta) (p85)	ARHGEF7	13	ephrin receptor signaling pathway [GO:0048013]; focal adhesion assembly [GO:0048041]; Golgi organization [GO:0007030]; G protein-coupled receptor signaling pathway [GO:0007186]; intracellular signal transduction [GO:0035556]; lamellipodium assembly [GO:0030032]; negative regulation of epidermal growth factor receptor signaling pathway [GO:0042059]; nervous system development [GO:0007399]; positiv…	cell cortex [GO:0005938]; cytosol [GO:0005829]; focal adhesion [GO:0005925]; lamellipodium [GO:0030027]; neuronal cell body [GO:0043025]; neuron projection [GO:0043005]; protein-containing complex [GO:0032991]; ruffle [GO:0001726]	guanyl-nucleotide exchange factor activity [GO:0005085]; protein kinase binding [GO:0019901]		0.0713369	0.992934	1	-0.107155	0.995381	1	-0.0739619	0.901551	1	-0.143541	0.700899	1	-0.0562752	0.984468	1	-0.165703	0.55347	1
P55283	P55283	CADH4_HUMAN	Cadherin-4 (Retinal cadherin) (R-CAD) (R-cadherin)	CDH4	20	adherens junction organization [GO:0034332]; axon guidance [GO:0007411]; cell adhesion [GO:0007155]; cell-cell adhesion via plasma-membrane adhesion molecules [GO:0098742]; heterophilic cell-cell adhesion via plasma membrane cell adhesion molecules [GO:0007157]; homophilic cell adhesion via plasma membrane adhesion molecules [GO:0007156]; positive regulation of axon extension [GO:0045773]	catenin complex [GO:0016342]; integral component of plasma membrane [GO:0005887]; plasma membrane [GO:0005886]	cadherin binding [GO:0045296]; calcium ion binding [GO:0005509]		-0.510016	4.29723e-05	0.000556864	-0.365036	8.46589e-08	1.3678e-06	0.114341	0.804342	1	-0.331957	0.00182018	0.00855052	-0.146115	0.0253876	0.404965	-0.413545	0.0176279	0.155775
O15013	O15013	ARHGA_HUMAN	Rho guanine nucleotide exchange factor 10	ARHGEF10	8	actin cytoskeleton organization [GO:0030036]; activation of GTPase activity [GO:0090630]; centrosome duplication [GO:0051298]; mitotic spindle assembly [GO:0090307]; myelination in peripheral nervous system [GO:0022011]; positive regulation of stress fiber assembly [GO:0051496]; regulation of Rho protein signal transduction [GO:0035023]	centrosome [GO:0005813]; cytosol [GO:0005829]	guanyl-nucleotide exchange factor activity [GO:0005085]; kinesin binding [GO:0019894]; Rho guanyl-nucleotide exchange factor activity [GO:0005089]		-0.0241426	0.999993	1	0.0189486	1	1	0.0438848	0.999963	1	0.0558289	0.994608	1	-0.00399696	1	1	0.0176748	1	1
O15085	O15085	ARHGB_HUMAN	Rho guanine nucleotide exchange factor 11 (PDZ-RhoGEF)	ARHGEF11	1	actin cytoskeleton organization [GO:0030036]; establishment of cell polarity [GO:0030010]; G protein-coupled receptor signaling pathway [GO:0007186]; positive regulation of apoptotic process [GO:0043065]; positive regulation of transcription, DNA-templated [GO:0045893]; regulation of cell growth [GO:0001558]; regulation of small GTPase mediated signal transduction [GO:0051056]; Rho protein signal…	cytoplasm [GO:0005737]; cytosol [GO:0005829]; membrane [GO:0016020]	G protein-coupled receptor binding [GO:0001664]; GTPase activator activity [GO:0005096]; Rho guanyl-nucleotide exchange factor activity [GO:0005089]		-0.288636	0.0491709	0.204648	-0.281773	0.488048	0.90712	0.0203008	0.999998	1	-0.256488	0.454141	0.810628	-0.510272	0.686696	1	-0.363353	0.474839	1
Q9NZN5	Q9NZN5	ARHGC_HUMAN	Rho guanine nucleotide exchange factor 12 (Leukemia-associated RhoGEF)	ARHGEF12	11	G protein-coupled receptor signaling pathway [GO:0007186]; positive regulation of apoptotic process [GO:0043065]; regulation of small GTPase mediated signal transduction [GO:0051056]; Rho protein signal transduction [GO:0007266]	cytoplasm [GO:0005737]; cytosol [GO:0005829]; extracellular exosome [GO:0070062]; membrane [GO:0016020]	G protein-coupled receptor binding [GO:0001664]; GTPase activator activity [GO:0005096]; Rho guanyl-nucleotide exchange factor activity [GO:0005089]		-0.0824582	0.999942	1	0.0419263	1	1	0.0774261	0.896732	1	-0.015155	1	1	-0.084688	0.905175	1	0.0357867	1	1
Q96PE2	Q96PE2	ARHGH_HUMAN	Rho guanine nucleotide exchange factor 17 (164 kDa Rho-specific guanine-nucleotide exchange factor) (p164-RhoGEF) (p164RhoGEF) (Tumor endothelial marker 4)	ARHGEF17	11	actin cytoskeleton organization [GO:0030036]; G protein-coupled receptor signaling pathway [GO:0007186]; positive regulation of apoptotic process [GO:0043065]; regulation of small GTPase mediated signal transduction [GO:0051056]	cytosol [GO:0005829]	guanyl-nucleotide exchange factor activity [GO:0005085]; Rho guanyl-nucleotide exchange factor activity [GO:0005089]		-0.266754	0.967212	1	0.077697	0.934769	1	0.262756	0.0369923	0.150548	0.282506	0.0180206	0.0632821	-0.0634976	0.999994	1	0.191379	0.971264	1
Q6ZSZ5	Q6ZSZ5	ARHGI_HUMAN	Rho guanine nucleotide exchange factor 18 (114 kDa Rho-specific guanine nucleotide exchange factor) (p114-Rho-GEF) (p114RhoGEF) (Septin-associated RhoGEF) (SA-RhoGEF)	ARHGEF18	19	actin cytoskeleton organization [GO:0030036]; G protein-coupled receptor signaling pathway [GO:0007186]; negative regulation of stress fiber assembly [GO:0051497]; positive regulation of apoptotic process [GO:0043065]; protein localization to cell-cell junction [GO:0150105]; regulation of cell shape [GO:0008360]; regulation of Rho protein signal transduction [GO:0035023]; regulation of small GTPa…	apical part of cell [GO:0045177]; apical plasma membrane [GO:0016324]; cell junction [GO:0030054]; cytoskeleton [GO:0005856]; cytosol [GO:0005829]; extracellular exosome [GO:0070062]; plasma membrane [GO:0005886]	guanyl-nucleotide exchange factor activity [GO:0005085]; metal ion binding [GO:0046872]; Rho guanyl-nucleotide exchange factor activity [GO:0005089]		-0.0429187	0.9997	1	-0.0121354	1	1	0.1036	0.304979	0.704351	-0.0403588	0.999999	1	-0.213541	0.382698	1	-0.140955	0.728474	1
Q96DR7	Q96DR7	ARHGQ_HUMAN	Rho guanine nucleotide exchange factor 26 (SH3 domain-containing guanine exchange factor)	ARHGEF26	3	activation of GTPase activity [GO:0090630]; endothelial cell morphogenesis [GO:0001886]; G protein-coupled receptor signaling pathway [GO:0007186]; positive regulation of apoptotic process [GO:0043065]; regulation of small GTPase mediated signal transduction [GO:0051056]; ruffle assembly [GO:0097178]	cytosol [GO:0005829]; ruffle [GO:0001726]	Rho guanyl-nucleotide exchange factor activity [GO:0005089]		-0.223167	0.611291	1	-0.116041	0.760411	1	0.149364	0.465483	0.923271	0.0727508	0.926512	1	0.0312532	0.999904	1	-0.472675	0.0692419	0.391677
Q9Y4X5	Q9Y4X5	ARI1_HUMAN	E3 ubiquitin-protein ligase ARIH1 (EC 2.3.2.31) (H7-AP2) (HHARI) (Monocyte protein 6) (MOP-6) (Protein ariadne-1 homolog) (ARI-1) (UbcH7-binding protein) (UbcM4-interacting protein) (Ubiquitin-conjugating enzyme E2-binding protein 1)	ARIH1	15	positive regulation of proteasomal ubiquitin-dependent protein catabolic process [GO:0032436]; protein polyubiquitination [GO:0000209]; protein ubiquitination [GO:0016567]; ubiquitin-dependent protein catabolic process [GO:0006511]	Cajal body [GO:0015030]; cytoplasm [GO:0005737]; cytosol [GO:0005829]; Lewy body [GO:0097413]; nuclear body [GO:0016604]; nucleus [GO:0005634]; ubiquitin ligase complex [GO:0000151]	ubiquitin conjugating enzyme binding [GO:0031624]; ubiquitin-like protein transferase activity [GO:0019787]; ubiquitin protein ligase activity [GO:0061630]; ubiquitin protein ligase binding [GO:0031625]; ubiquitin-protein transferase activity [GO:0004842]; zinc ion binding [GO:0008270]		0.0337149	0.995533	1	0.0276584	0.999392	1	-0.029316	1	1	-0.00853555	1	1	0.0518383	0.994864	1	0.0279294	0.999993	1
O14497	O14497	ARI1A_HUMAN	AT-rich interactive domain-containing protein 1A (ARID domain-containing protein 1A) (B120) (BRG1-associated factor 250) (BAF250) (BRG1-associated factor 250a) (BAF250A) (Osa homolog 1) (hOSA1) (SWI-like protein) (SWI/SNF complex protein p270) (SWI/SNF-related, matrix-associated, actin-dependent regulator of chromatin subfamily F member 1) (hELD)	ARID1A	1	androgen receptor signaling pathway [GO:0030521]; ATP-dependent chromatin remodeling [GO:0043044]; cardiac chamber development [GO:0003205]; cardiac muscle cell differentiation [GO:0055007]; chromatin-mediated maintenance of transcription [GO:0048096]; chromatin remodeling [GO:0006338]; embryo implantation [GO:0007566]; forebrain development [GO:0030900]; formation of primary germ layer [GO:00017…	brahma complex [GO:0035060]; nBAF complex [GO:0071565]; npBAF complex [GO:0071564]; nuclear chromatin [GO:0000790]; nucleoplasm [GO:0005654]; nucleus [GO:0005634]; SWI/SNF complex [GO:0016514]	DNA binding [GO:0003677]; nuclear receptor binding [GO:0016922]; nucleosome binding [GO:0031491]; transcription coactivator activity [GO:0003713]		-0.0535054	0.999136	1	-0.0681272	0.762354	1	-0.193662	0.764578	1	-0.249016	0.546483	0.917385	0.0332194	0.99752	1	-0.12431	0.799518	1
Q8NFD5	Q8NFD5	ARI1B_HUMAN	AT-rich interactive domain-containing protein 1B (ARID domain-containing protein 1B) (BRG1-associated factor 250b) (BAF250B) (BRG1-binding protein hELD/OSA1) (Osa homolog 2) (hOsa2) (p250R)	ARID1B	6	ATP-dependent chromatin remodeling [GO:0043044]; cellular response to angiotensin [GO:1904385]; chromatin-mediated maintenance of transcription [GO:0048096]; dendritic cell dendrite assembly [GO:0097026]; dendritic spine development [GO:0060996]; neuron-neuron synaptic transmission [GO:0007270]; positive regulation of transcription, DNA-templated [GO:0045893]; regulation of transcription by RNA p…	brahma complex [GO:0035060]; cytosol [GO:0005829]; nBAF complex [GO:0071565]; nucleoplasm [GO:0005654]; plasma membrane [GO:0005886]; SWI/SNF complex [GO:0016514]; synapse [GO:0045202]	DNA binding [GO:0003677]; transcription coactivator activity [GO:0003713]		-2.24262	0.275257	0.703227	-0.651889	0.229453	0.53885	1.59073	0.658547	1	-0.62333	0.545417	0.917026	0.66651	0.842677	1	-0.501909	0.0793722	0.428997
O95376	O95376	ARI2_HUMAN	E3 ubiquitin-protein ligase ARIH2 (ARI-2) (Protein ariadne-2 homolog) (EC 2.3.2.31) (RING-type E3 ubiquitin transferase ARIH2) (Triad1 protein)	ARIH2	3	developmental cell growth [GO:0048588]; hematopoietic stem cell proliferation [GO:0071425]; multicellular organism development [GO:0007275]; positive regulation of proteasomal ubiquitin-dependent protein catabolic process [GO:0032436]; positive regulation of protein targeting to mitochondrion [GO:1903955]; protein K48-linked ubiquitination [GO:0070936]; protein K63-linked ubiquitination [GO:00705…	cytoplasm [GO:0005737]; nucleoplasm [GO:0005654]; nucleus [GO:0005634]; ubiquitin ligase complex [GO:0000151]	ubiquitin conjugating enzyme binding [GO:0031624]; ubiquitin protein ligase activity [GO:0061630]; ubiquitin-protein transferase activity [GO:0004842]; zinc ion binding [GO:0008270]		0.0289956	0.999905	1	0.00178849	1	1	0.0202979	1	1	0.00333993	0.999997	1	0.0137926	0.999132	1	-0.34394	0.73502	1
Q4LE39	Q4LE39	ARI4B_HUMAN	AT-rich interactive domain-containing protein 4B (ARID domain-containing protein 4B) (180 kDa Sin3-associated polypeptide) (Sin3-associated polypeptide p180) (Breast cancer-associated antigen BRCAA1) (Histone deacetylase complex subunit SAP180) (Retinoblastoma-binding protein 1-like 1)	ARID4B	1	establishment of Sertoli cell barrier [GO:0097368]; histone H3-K9 trimethylation [GO:0036124]; histone H4-K20 trimethylation [GO:0034773]; positive regulation of transcription by RNA polymerase II [GO:0045944]; regulation of gene expression by genetic imprinting [GO:0006349]; regulation of transcription by RNA polymerase II [GO:0006357]; spermatogenesis [GO:0007283]	cytoplasm [GO:0005737]; nucleoplasm [GO:0005654]; nucleus [GO:0005634]	transcription regulatory region sequence-specific DNA binding [GO:0000976]		0.225354	0.748458	1	-0.0152312	0.994801	1	-0.240585	0.668672	1	0.182747	0.500682	0.867779	-0.206492	0.87606	1	-3.80126	0.395951	1
P00533	P00533	EGFR_HUMAN	Epidermal growth factor receptor (EC 2.7.10.1) (Proto-oncogene c-ErbB-1) (Receptor tyrosine-protein kinase erbB-1)	EGFR	7	activation of phospholipase A2 activity by calcium-mediated signaling [GO:0043006]; activation of phospholipase C activity [GO:0007202]; astrocyte activation [GO:0048143]; cell-cell adhesion [GO:0098609]; cell differentiation [GO:0030154]; cell surface receptor signaling pathway [GO:0007166]; cellular response to amino acid stimulus [GO:0071230]; cellular response to cadmium ion [GO:0071276]; cel…	apical plasma membrane [GO:0016324]; basal plasma membrane [GO:0009925]; basolateral plasma membrane [GO:0016323]; cell junction [GO:0030054]; cell surface [GO:0009986]; clathrin-coated vesicle membrane [GO:0030665]; cytoplasm [GO:0005737]; early endosome membrane [GO:0031901]; endocytic vesicle [GO:0030139]; endoplasmic reticulum membrane [GO:0005789]; endosome [GO:0005768]; endosome membrane [G…	actin filament binding [GO:0051015]; ATPase binding [GO:0051117]; ATP binding [GO:0005524]; cadherin binding [GO:0045296]; calmodulin binding [GO:0005516]; chromatin binding [GO:0003682]; double-stranded DNA binding [GO:0003690]; enzyme binding [GO:0019899]; epidermal growth factor-activated receptor activity [GO:0005006]; epidermal growth factor binding [GO:0048408]; identical protein binding [G…		-0.509574	2.01213e-30	6.58667e-28	-0.685442	5.42213e-47	3.14025e-44	-0.158381	0.0780919	0.265083	-0.668196	1.92933e-45	6.91712e-43	-0.132145	0.624198	1	-0.425199	8.6095e-10	1.4732e-07
P35052	P35052	GPC1_HUMAN	Glypican-1 [Cleaved into: Secreted glypican-1]	GPC1	2	axon guidance [GO:0007411]; cell migration [GO:0016477]; glycosaminoglycan biosynthetic process [GO:0006024]; glycosaminoglycan catabolic process [GO:0006027]; heparan sulfate proteoglycan catabolic process [GO:0030200]; leukocyte migration [GO:0050900]; myelin assembly [GO:0032288]; negative regulation of fibroblast growth factor receptor signaling pathway [GO:0040037]; positive regulation of sk…	anchored component of plasma membrane [GO:0046658]; cell surface [GO:0009986]; collagen-containing extracellular matrix [GO:0062023]; cytosol [GO:0005829]; endosome [GO:0005768]; extracellular exosome [GO:0070062]; extracellular matrix [GO:0031012]; extracellular region [GO:0005576]; extracellular space [GO:0005615]; Golgi lumen [GO:0005796]; intrinsic component of plasma membrane [GO:0031226]; l…	copper ion binding [GO:0005507]; fibroblast growth factor binding [GO:0017134]; laminin binding [GO:0043236]		-0.507075	4.22383e-16	3.83147e-14	0.0343782	0.999333	1	0.561782	2.23563e-17	2.10401e-15	0.23823	9.29085e-06	7.4495e-05	-0.0440444	0.942392	1	0.095592	0.150691	0.627517
Q8N8L6	Q8N8L6	ARL10_HUMAN	ADP-ribosylation factor-like protein 10	ARL10	5	0	0	GTP binding [GO:0005525]		0.112848	0.616388	1	-0.00932785	0.960816	1	-0.0179806	0.929355	1	0.0777558	0.566032	0.936421	0.121472	0.569315	1	-0.0534802	0.974763	1
Q9NXU5	Q9NXU5	ARL15_HUMAN	ADP-ribosylation factor-like protein 15 (ADP-ribosylation factor-related protein 2) (ARF-related protein 2)	ARL15	5	0	extracellular exosome [GO:0070062]	GTP binding [GO:0005525]		-0.243905	0.498187	1	-0.0623338	0.731464	1	-0.260859	0.992659	1	-0.334274	0.102054	0.267164	0.0548173	0.995081	1	-0.351045	0.738307	1
P36404	P36404	ARL2_HUMAN	ADP-ribosylation factor-like protein 2	ARL2	11	bicellular tight junction assembly [GO:0070830]; centrosome cycle [GO:0007098]; maintenance of protein location in nucleus [GO:0051457]; negative regulation of GTPase activity [GO:0034260]; positive regulation of cell-substrate adhesion [GO:0010811]; positive regulation of microtubule polymerization [GO:0031116]; regulation of insulin secretion [GO:0050796]; regulation of microtubule polymerizati…	centrosome [GO:0005813]; cytoplasm [GO:0005737]; cytosol [GO:0005829]; focal adhesion [GO:0005925]; Golgi apparatus [GO:0005794]; lateral plasma membrane [GO:0016328]; microtubule cytoskeleton [GO:0015630]; mitochondrial intermembrane space [GO:0005758]; mitochondrial matrix [GO:0005759]; nucleolus [GO:0005730]; nucleoplasm [GO:0005654]; nucleus [GO:0005634]	GDP binding [GO:0019003]; GTPase activity [GO:0003924]; GTPase inhibitor activity [GO:0005095]; GTP binding [GO:0005525]		-0.0759916	0.119088	0.39661	-0.046666	0.74394	1	0.0577914	0.775157	1	0.0184327	0.975036	1	0.109773	0.0190101	0.346555	0.0958467	0.156338	0.642855
Q7L9B9	Q7L9B9	EEPD1_HUMAN	Endonuclease/exonuclease/phosphatase family domain-containing protein 1	EEPD1	7	DNA repair [GO:0006281]; positive regulation of cholesterol efflux [GO:0010875]	anchored component of plasma membrane [GO:0046658]	DNA binding [GO:0003677]		-0.501136	5.90067e-11	2.81178e-09	-1.13195	6.0709e-14	2.38061e-12	-0.503994	2.19725e-05	0.000266395	-1.10217	6.15965e-16	2.20838e-14	-0.0254976	1	1	-0.792434	0.00212793	0.0335172
Q9UGP4	Q9UGP4	LIMD1_HUMAN	LIM domain-containing protein 1	LIMD1	3	cell migration [GO:0016477]; cytoskeleton organization [GO:0007010]; gene silencing by miRNA [GO:0035195]; negative regulation of canonical Wnt signaling pathway [GO:0090090]; negative regulation of hippo signaling [GO:0035331]; negative regulation of osteoblast differentiation [GO:0045668]; negative regulation of transcription, DNA-templated [GO:0045892]; osteoblast development [GO:0002076]; P-b…	adherens junction [GO:0005912]; cell-cell junction [GO:0005911]; cytoplasm [GO:0005737]; cytosol [GO:0005829]; focal adhesion [GO:0005925]; nucleoplasm [GO:0005654]; nucleus [GO:0005634]; P-body [GO:0000932]; plasma membrane [GO:0005886]; RISC complex [GO:0016442]; transcription regulator complex [GO:0005667]	metal ion binding [GO:0046872]; transcription corepressor activity [GO:0003714]		-0.500503	0.446651	0.952645	0.617263	0.0109556	0.0469196	0.650021	0.000859695	0.00644044	0.665323	8.32574e-05	0.000543665	0.0270366	0.982485	1	0.786157	0.036383	0.254343
Q9Y689	Q9Y689	ARL5A_HUMAN	ADP-ribosylation factor-like protein 5A	ARL5A	2	intracellular protein transport [GO:0006886]; protein localization to Golgi membrane [GO:1903292]; vesicle-mediated transport [GO:0016192]	cytoplasm [GO:0005737]; trans-Golgi network [GO:0005802]	GTP binding [GO:0005525]		0.135412	0.523105	1	0.0897208	0.373116	0.764198	0.0312076	0.923306	1	0.185108	0.241642	0.51437	-0.00963738	0.998362	1	-0.21347	0.342201	0.985252
Q96KC2	Q96KC2	ARL5B_HUMAN	ADP-ribosylation factor-like protein 5B (ADP-ribosylation factor-like protein 8)	ARL5B	10	intracellular protein transport [GO:0006886]; protein localization to Golgi membrane [GO:1903292]; vesicle-mediated transport [GO:0016192]	cytoplasm [GO:0005737]; trans-Golgi network [GO:0005802]	GTP binding [GO:0005525]		1.36111	0.722666	1	1.17412	0.787244	1	-0.186988	0.442298	0.892876	1.359	0.602605	0.972639	-5.36513	0.308427	1	0.657853	0.159083	0.648126
Q9H0F7	Q9H0F7	ARL6_HUMAN	ADP-ribosylation factor-like protein 6 (Bardet-Biedl syndrome 3 protein)	ARL6	3	brain development [GO:0007420]; cilium assembly [GO:0060271]; determination of left/right symmetry [GO:0007368]; fat cell differentiation [GO:0045444]; intracellular protein transport [GO:0006886]; melanosome transport [GO:0032402]; protein localization to cilium [GO:0061512]; protein localization to non-motile cilium [GO:0097499]; protein polymerization [GO:0051258]; protein targeting to membran…	axonemal microtubule [GO:0005879]; axoneme [GO:0005930]; cilium [GO:0005929]; cytoplasm [GO:0005737]; cytosol [GO:0005829]; extracellular exosome [GO:0070062]; membrane [GO:0016020]; membrane coat [GO:0030117]; plasma membrane [GO:0005886]	GTPase activity [GO:0003924]; GTP binding [GO:0005525]; metal ion binding [GO:0046872]; phospholipid binding [GO:0005543]		-0.162046	0.804215	1	0.0887804	0.637491	1	0.250826	0.482723	0.944506	-0.307063	0.729584	1	-0.0282716	0.997924	1	0.589771	0.656548	1
Q96BM9	Q96BM9	ARL8A_HUMAN	ADP-ribosylation factor-like protein 8A (ADP-ribosylation factor-like protein 10B) (Novel small G protein indispensable for equal chromosome segregation 2)	ARL8A	1	anterograde axonal transport [GO:0008089]; cell cycle [GO:0007049]; cell division [GO:0051301]; chromosome segregation [GO:0007059]; neutrophil degranulation [GO:0043312]; protein transport [GO:0015031]	axon cytoplasm [GO:1904115]; azurophil granule membrane [GO:0035577]; cytoplasm [GO:0005737]; extracellular exosome [GO:0070062]; ficolin-1-rich granule membrane [GO:0101003]; late endosome membrane [GO:0031902]; lysosomal membrane [GO:0005765]; membrane [GO:0016020]; midbody [GO:0030496]; plasma membrane [GO:0005886]; spindle midzone [GO:0051233]; synapse [GO:0045202]; vacuolar membrane [GO:0005…	alpha-tubulin binding [GO:0043014]; beta-tubulin binding [GO:0048487]; GTPase activity [GO:0003924]; GTP binding [GO:0005525]		-0.120056	0.0115631	0.0655751	-0.131783	0.00572151	0.0269233	-0.0146594	0.999346	1	-0.10264	0.502428	0.868805	0.123499	0.866882	1	-0.118479	0.768594	1
Q8NFI3	Q8NFI3	ENASE_HUMAN	Cytosolic endo-beta-N-acetylglucosaminidase (ENGase) (EC 3.2.1.96)	ENGASE	17	protein deglycosylation [GO:0006517]; protein folding [GO:0006457]	cytosol [GO:0005829]	mannosyl-glycoprotein endo-beta-N-acetylglucosaminidase activity [GO:0033925]		-0.497673	0.0100401	0.0583719	-0.627184	0.00025885	0.00180787	-0.0946492	0.880204	1	-0.367351	0.000527557	0.00284119	-0.00300599	1	1	-0.104662	0.823657	1
P04424	P04424	ARLY_HUMAN	Argininosuccinate lyase (ASAL) (EC 4.3.2.1) (Arginosuccinase)	ASL	7	arginine biosynthetic process via ornithine [GO:0042450]; urea cycle [GO:0000050]	cytoplasm [GO:0005737]; cytosol [GO:0005829]; extracellular exosome [GO:0070062]	argininosuccinate lyase activity [GO:0004056]; identical protein binding [GO:0042802]		0.0532385	0.99321	1	-0.182284	0.0263425	0.0980874	-0.143891	0.533743	1	-0.0530359	0.992976	1	-0.0691707	0.798581	1	-0.135709	0.939369	1
Q8N2F6	Q8N2F6	ARM10_HUMAN	Armadillo repeat-containing protein 10 (Splicing variant involved in hepatocarcinogenesis protein)	ARMC10	7	negative regulation of apoptotic process [GO:0043066]; negative regulation of intrinsic apoptotic signaling pathway by p53 class mediator [GO:1902254]; positive regulation of growth rate [GO:0040010]; regulation of growth [GO:0040008]	endoplasmic reticulum [GO:0005783]; endoplasmic reticulum membrane [GO:0005789]; integral component of membrane [GO:0016021]; mitochondrion [GO:0005739]	DNA binding domain binding [GO:0050692]; p53 binding [GO:0002039]		-0.105191	0.154305	0.48226	-0.198233	0.000438016	0.0028802	-0.0825658	0.130496	0.384873	-0.114876	0.260561	0.543782	0.0841167	0.999532	1	-0.229976	0.028317	0.215447
Q9NVT9	Q9NVT9	ARMC1_HUMAN	Armadillo repeat-containing protein 1	ARMC1	8	intracellular distribution of mitochondria [GO:0048312]; metal ion transport [GO:0030001]	cytosol [GO:0005829]; mitochondrion [GO:0005739]	metal ion binding [GO:0046872]		0.139492	0.814997	1	0.0234812	0.999997	1	-0.170245	0.17649	0.479899	-0.251784	0.691774	1	-0.21301	0.29842	1	-0.316238	0.180191	0.690178
Q13322	Q13322	GRB10_HUMAN	Growth factor receptor-bound protein 10 (GRB10 adapter protein) (Insulin receptor-binding protein Grb-IR)	GRB10	7	axon guidance [GO:0007411]; insulin receptor signaling pathway [GO:0008286]; negative regulation of glucose import [GO:0046325]; negative regulation of glycogen biosynthetic process [GO:0045719]; negative regulation of insulin receptor signaling pathway [GO:0046627]; negative regulation of Wnt signaling pathway [GO:0030178]; positive regulation of cold-induced thermogenesis [GO:0120162]; positive…	cytoplasm [GO:0005737]; cytosol [GO:0005829]; plasma membrane [GO:0005886]; protein-containing complex [GO:0032991]	identical protein binding [GO:0042802]; insulin receptor binding [GO:0005158]		-0.49649	0.393237	0.887493	0.700308	0.0278151	0.102859	1.17028	1.50667e-06	2.44477e-05	0.823755	0.00896623	0.0346011	0.287897	0.212723	1	0.556835	0.360515	1
Q6NXE6	Q6NXE6	ARMC6_HUMAN	Armadillo repeat-containing protein 6	ARMC6	19	hematopoietic progenitor cell differentiation [GO:0002244]	cytosol [GO:0005829]	0		-0.437877	0.000556203	0.00518916	0.129602	0.159687	0.413155	0.507707	7.19191e-11	2.65431e-09	0.225943	0.0446699	0.136604	0.0987038	0.99548	1	0.365679	0.0209005	0.176215
Q8IUR7	Q8IUR7	ARMC8_HUMAN	Armadillo repeat-containing protein 8	ARMC8	3	neutrophil degranulation [GO:0043312]; proteasome-mediated ubiquitin-dependent protein catabolic process [GO:0043161]	cytoplasm [GO:0005737]; extracellular region [GO:0005576]; GID complex [GO:0034657]; nucleus [GO:0005634]; specific granule lumen [GO:0035580]; tertiary granule lumen [GO:1904724]; ubiquitin ligase complex [GO:0000151]	0		-0.159666	0.694072	1	-0.024873	1	1	0.0770102	0.986583	1	0.0103083	1	1	0.212705	0.363719	1	-0.0502371	0.998013	1
Q7Z3E5	Q7Z3E5	ARMC9_HUMAN	LisH domain-containing protein ARMC9 (Armadillo repeat-containing protein 9) (Melanoma/melanocyte-specific tumor antigen KU-MEL-1) (NS21)	ARMC9	2	cilium assembly [GO:0060271]; positive regulation of smoothened signaling pathway [GO:0045880]	centriole [GO:0005814]; ciliary basal body [GO:0036064]; ciliary tip [GO:0097542]; cytoplasm [GO:0005737]; extracellular exosome [GO:0070062]	0		-0.114598	0.73574	1	0.113222	0.312845	0.674902	0.182502	0.143404	0.413042	0.0780966	0.66515	1	-0.0524879	0.652668	1	0.0436977	0.999961	1
Q5T2E6	Q5T2E6	ARMD3_HUMAN	Armadillo-like helical domain-containing protein 3	ARMH3	10	regulation of Golgi organization [GO:1903358]	cytosol [GO:0005829]; Golgi membrane [GO:0000139]; integral component of membrane [GO:0016021]	0		-0.107138	0.999492	1	-0.170419	0.825521	1	-0.0817136	0.999861	1	-0.0990032	0.542863	0.914162	-0.068327	0.975333	1	-0.0219688	1	1
O00767	O00767	ACOD_HUMAN	Acyl-CoA desaturase (EC 1.14.19.1) (Delta(9)-desaturase) (Delta-9 desaturase) (Fatty acid desaturase) (Stearoyl-CoA desaturase) (hSCD1)	SCD	10	fatty-acyl-CoA biosynthetic process [GO:0046949]; monounsaturated fatty acid biosynthetic process [GO:1903966]; positive regulation of cold-induced thermogenesis [GO:0120162]; regulation of cholesterol biosynthetic process [GO:0045540]; response to fatty acid [GO:0070542]; unsaturated fatty acid biosynthetic process [GO:0006636]	endoplasmic reticulum [GO:0005783]; endoplasmic reticulum membrane [GO:0005789]; integral component of endoplasmic reticulum membrane [GO:0030176]; integral component of membrane [GO:0016021]; membrane [GO:0016020]; nucleolus [GO:0005730]	iron ion binding [GO:0005506]; oxidoreductase activity [GO:0016491]; palmitoyl-CoA 9-desaturase activity [GO:0032896]; stearoyl-CoA 9-desaturase activity [GO:0004768]		-0.496411	0.000120179	0.00133063	0.294135	0.0028811	0.0149085	0.862088	6.70511e-09	1.80428e-07	0.346918	7.74876e-07	7.68648e-06	0.31857	0.000256067	0.0206595	0.382265	0.123471	0.557323
Q9UH62	Q9UH62	ARMX3_HUMAN	Armadillo repeat-containing X-linked protein 3 (ARM protein lost in epithelial cancers on chromosome X 3) (Protein ALEX3)	ARMCX3	X	cellular protein localization [GO:0034613]; positive regulation of transcription by RNA polymerase II [GO:0045944]	integral component of mitochondrial outer membrane [GO:0031307]; nucleus [GO:0005634]	0		-0.110196	0.743625	1	0.0171154	0.999965	1	0.106622	0.0852409	0.282911	-0.0410806	0.982537	1	-0.0247449	0.998744	1	-0.12526	0.0469838	0.299752
P27540	P27540	ARNT_HUMAN	Aryl hydrocarbon receptor nuclear translocator (ARNT protein) (Class E basic helix-loop-helix protein 2) (bHLHe2) (Dioxin receptor, nuclear translocator) (Hypoxia-inducible factor 1-beta) (HIF-1-beta) (HIF1-beta)	ARNT	1	cell differentiation [GO:0030154]; embryonic placenta development [GO:0001892]; positive regulation of endothelial cell proliferation [GO:0001938]; positive regulation of erythrocyte differentiation [GO:0045648]; positive regulation of glycolytic process [GO:0045821]; positive regulation of hormone biosynthetic process [GO:0046886]; positive regulation of protein sumoylation [GO:0033235]; positiv…	cytoplasm [GO:0005737]; nuclear body [GO:0016604]; nuclear chromatin [GO:0000790]; nucleoplasm [GO:0005654]; nucleus [GO:0005634]; RNA polymerase II transcription regulator complex [GO:0090575]	aryl hydrocarbon receptor binding [GO:0017162]; cis-regulatory region sequence-specific DNA binding [GO:0000987]; DNA-binding transcription factor activity [GO:0003700]; DNA-binding transcription factor activity, RNA polymerase II-specific [GO:0000981]; nuclear receptor activity [GO:0004879]; protein heterodimerization activity [GO:0046982]; protein homodimerization activity [GO:0042803]; RNA pol…		0.19694	0.263594	0.684345	0.251088	0.169446	0.432901	0.0541476	0.844613	1	0.222906	0.260588	0.543782	-0.120068	0.75473	1	0.179833	0.781903	1
Q9HBZ2	Q9HBZ2	ARNT2_HUMAN	Aryl hydrocarbon receptor nuclear translocator 2 (ARNT protein 2) (Class E basic helix-loop-helix protein 1) (bHLHe1)	ARNT2	15	brain development [GO:0007420]; central nervous system development [GO:0007417]; in utero embryonic development [GO:0001701]; negative regulation of apoptotic process [GO:0043066]; positive regulation of cell population proliferation [GO:0008284]; positive regulation of transcription, DNA-templated [GO:0045893]; positive regulation of transcription by RNA polymerase II [GO:0045944]; regulation of…	cytoplasm [GO:0005737]; nuclear chromatin [GO:0000790]; nucleoplasm [GO:0005654]; nucleus [GO:0005634]; transcription regulator complex [GO:0005667]	aryl hydrocarbon receptor binding [GO:0017162]; DNA-binding transcription activator activity, RNA polymerase II-specific [GO:0001228]; DNA-binding transcription factor activity [GO:0003700]; DNA-binding transcription factor activity, RNA polymerase II-specific [GO:0000981]; protein-containing complex binding [GO:0044877]; protein heterodimerization activity [GO:0046982]; RNA polymerase II cis-reg…		-0.275606	0.203657	0.578836	-0.270262	0.426609	0.835138	-0.151639	0.997795	1	-0.188629	0.242477	0.515563	-0.0967205	0.97612	1	-0.295612	0.47423	1
[truncated: 6,430 more rows]
